# Supplementary material for: A streamlined and predominantly diploid genome in the tiny marine green alga Chloropicon primus
Source: Nat Commun. 2019 Sep 6;10:4061. doi: 10.1038/s41467-019-12014-x (PMC6731263; doi:10.1038/s41467-019-12014-x)
Supplement: Supplementary file 4 — Supplementary Data 1 [file 41467_2019_12014_MOESM4_ESM.xlsx]

## Sheet: Supplementary_Data_1
Supplementary Data 1 Genome statistics for Chloropicon and the 12 other green algae selected for comparative analyses.
	Charophyceae	Prasinophytes						Trebouxiophyceae				Chlorophyceae
Genome Feature	Klebsormidium flaccidum	Ostreococcus tauri	Ostreococcus lucimarinus	Micromonas commoda	Micromonas pusilla	Bathycoccus prasinos	Chloropicon primus	Helicosporidium sp.	Auxenochlorella protothecoides	Chlorella variabilis	Coccomyxa subellipsoidea	Chlamydomonas reinhardtii	Gonium pectorale	Volvox carteri
Genome size (bp) a	103921766	12456351	13204888	20989326	21945545	15006274	17400691	12373820	22924637	46159512	48826616	111100715	148806073	131163211
No. chromosomes	n/a	20	21	17	21	19	20	10	n/a	12	20	17	n/a	19
No. contigs [co] / scaffolds [sc]	1,812 [sc]	20 [sc]	21 [co]	17 [co]	21 [sc]	22 [co]	20 [co]	5,666 [co]	374 [sc]	414 [sc]	29 [co]	54 [sc]	2,373 [sc]	434 [sc]
Contigs/scaffolds N50 (bp)	134930	739027	708927	1394110	1183541	955652	1089399	3036	285543	1469606	1959569	7783580	1267136	2599759
G+C %	52.5	59.2	60.4	64	65.9	48.1	57.5	62	63.6	67.1	52.9	64.1	64.5	56.1
Mismatches (N's)	1063706	33363	0	0	208905	18779	0	0	1068446	3945106	0	4049909	31211960	5809950
Genes predicted (Total) b	16244	7942	7839	10163	10707	7847	8693	6058	7114	9833	9947	18115	16526	15494
Ribosomal RNAs	7	9	4	10	7	4	8	12	21	10	27	21	2	69
Transfer RNAs	105	34	39	50	40	17	46	13	77	43	81	353	234	1178
Proteins	16132	7899	7796	10103	10660	7826	8639	6033	7016	9780	9839	17741	16290	14247
Coding density (gene/kb) c	0.156	0.638	0.594	0.484	0.488	0.523	0.496	0.489	0.31	0.213	0.204	0.16	0.111	0.118
Exons per gene d	6.8	1.8	1.3	1.6	1.9	1.2	1.5	2.2	5.7	8.3	8.1	8.8	7.1	7.5
Introns per gene d	5.8	0.8	0.3	0.6	0.9	0.2	0.5	1.2	4.7	7.3	7.1	7.8	6.1	6.5
Average exon size (bp)	297	709	952	981	729	1577	971	366	207	171	181	368	209	254
Average intron size (bp)	495	83	165	171	191	160	152	169	246	207	283	200	405	470
% genes with introns	95.1	45.7	21.3	35.9	51.9	14.9	36.3	60.1	87.7	97.8	95.1	95.6	91.4	83.9
Release version d,e,f	ASM70883v1 e	050606 e	2.0 f	3.0 f	3.0 f	1.0 g	1.0 e	1.0 e	1.0 e	1.0 e	2.0 e	5.5 f	1.0 e	2.1 f
Status	near complete	complete	complete	complete	complete	complete	complete	draft	near complete	near complete	complete	near complete	near complete	near complete
a Assembled sizes. Helicosporidium is estimated at 17 Mbp. When present, organelle genomes were removed from accessions prior to calculations.
b When absent from annotations, rRNA and tRNAs were estimated with RNAmmer and tRNAscan-SE, respectively, using default parameters.
c Calculated from assembled sizes
d Includes protein, tRNA and rRNA coding genes
e released version from NCBI; f released version from Phytozome v11; g released version from ORCAE (http://bioinformatics.psb.ugent.be/orcae/)
