# Supplementary material for: A streamlined and predominantly diploid genome in the tiny marine green alga Chloropicon primus
Source: Nat Commun. 2019 Sep 6;10:4061. doi: 10.1038/s41467-019-12014-x (PMC6731263; doi:10.1038/s41467-019-12014-x)
Supplement: Supplementary file 5 — Supplementary Data 2 [file 41467_2019_12014_MOESM5_ESM.xlsx]

## Sheet: Supplementary_Data_2
Supplementary Data 2 List of predicted protein-coding genes in the Chloropicon genome. For each gene is indicated the following information: genomic locus, gene product predicted by GhostKOALA and BLASTP searches, expression data, and presence/absence of homologs in other green algae (E-value cutoff = 1.0E-10) along with recorded E-values.
						Klebsormidium flaccidum				Ostrococcus tauri				Ostreococcus lucimarinus				Micromonas commoda				Micromonas pusilla				Batyococcus prasinos				Helicosporidium sp.				Auxenochlorella protothecoides				Chlorella variabilis				Coccomyxa subellipsoidea				Chlamydomonas reinhardtii
Chlropicon Annotation		GhostKoala				BLASTP		TBLASTN		BLASTP		TBLASTN		BLASTP		TBLASTN		BLASTP		TBLASTN		BLASTP		TBLASTN		BLASTP		TBLASTN		BLASTP		TBLASTN		BLASTP		TBLASTN		BLASTP		TBLASTN		BLASTP		TBLASTN		BLASTP		TBLASTN
Locus	Product	Hits	GO	Description	Average RNAseq Depth	Locus	E-value	Locus	E-value	Locus	E-value	Locus	E-value	Locus	E-value	Locus	E-value	Locus	E-value	Locus	E-value	Locus	E-value	Locus	E-value	Locus	E-value	Locus	E-value	Locus	E-value	Locus	E-value	Locus	E-value	Locus	E-value	Locus	E-value	Locus	E-value	Locus	E-value	Locus	E-value	Locus	E-value	Locus	E-value
A3770_01p00010	hypothetical protein	Secondary KO found	K11198/K11199/K11200	PTS-Mng-EIIA, mngA, hrsA; PTS system, 2-O-A-mannosyl-D-glycerate-specific IIA component	61.28	---	---	---	---	---	---	---	---	---	---	---	---	---	---	---	---	---	---	---	---	---	---	---	---	---	---	---	---	---	---	---	---	---	---	---	---	---	---	---	---	---	---	---	---
A3770_01p00020	cytochrome P450	Secondary KO found	K07427	CYP4V; cytochrome P450 family 4 subfamily V	25.87	GAQ90647.1	4e-128	DF237616.1	1e-15	XP_003080143.1	2e-91	NC_014432.1	5e-86	1824	2e-39	Chr_7	3e-87	57505	2e-89	Chr_03	5e-80	66551	3e-83	scaffold_12	2e-55	Bathy17g00100	2e-83	bathy_chrom_17	2e-79	KDD73489.1	1e-22	AYPS01002124.1	2e-21	XP_011397501.1	9e-44	NW_011934209.1	1e-29	XP_005845783.1	6e-136	---	---	XP_005648231.1	3e-43	---	---	Cre01.g003850.t1.1	4e-135	chromosome_1	2e-12
A3770_01p00030	hypothetical protein	Secondary KO found	K11798	BRWD1_3; bromodomain and WD repeat domain containing protein 1/3	21.91	---	---	---	---	---	---	---	---	---	---	---	---	---	---	---	---	---	---	---	---	---	---	---	---	---	---	---	---	---	---	---	---	---	---	---	---	---	---	---	---	---	---	---	---
A3770_01p00040	coiled-coil domain-containing protein	Primary KO found	K09288	CCDC6, PTC; coiled-coil domain-containing protein 6	70.48	---	---	---	---	XP_003079536.1	2e-18	---	---	---	---	---	---	62066	6e-44	Chr_10	9e-15	213042	8e-35	---	---	Bathy03g05050	3e-27	---	---	---	---	---	---	XP_011397146.1	2e-35	---	---	---	---	---	---	XP_005643774.1	2e-26	---	---	Cre06.g282900.t1.2	9e-46	---	---
A3770_01p00050	putative transmembrane protein	Secondary KO found	K18440	ARAP2; Arf-GAP with Rho-GAP domain, ANK repeat and PH domain-containing protein 2	28.36	---	---	---	---	---	---	---	---	---	---	---	---	---	---	---	---	---	---	---	---	---	---	---	---	KDD76303.1	2e-23	AYPS01000276.1	8e-12	XP_011401087.1	6e-16	---	---	XP_005847238.1	6e-22	---	---	XP_005643010.1	2e-19	---	---	---	---	---	---
A3770_01p00060	hypothetical protein	Secondary KO found	K12815	DHX38, PRP16; pre-mRNA-splicing factor ATP-dependent RNA helicase DHX38/PRP16	45.36	---	---	---	---	---	---	---	---	---	---	---	---	---	---	---	---	---	---	---	---	---	---	---	---	---	---	---	---	---	---	---	---	---	---	---	---	---	---	---	---	---	---	---	---
A3770_01p00070	chloride channel protein	Primary KO found	K05016	CLCN7; chloride channel 7	22.67	GAQ87178.1	3e-73	DF237285.1	5e-12	XP_003081369.1	6e-145	NC_014434.1	1e-119	50496	4e-145	Chr_9	7e-121	64182	1e-151	Chr_14	9e-125	800	1e-138	scaffold_3	2e-123	Bathy10g00760	6e-143	bathy_chrom_10	3e-117	KDD74684.1	9e-28	AYPS01001136.1	1e-22	---	---	---	---	XP_005844761.1	4e-51	---	---	XP_005645268.1	6e-129	NW_005178040.1	4e-15	Cre01.g038700.t1.2	2e-55	---	---
A3770_01p00080	centriolar protein	No KO found			0	GAQ82916.1	3e-35	DF237033.1	1e-27	XP_003081666.1	1e-20	NC_014435.1	4e-21	50593	3e-21	Chr_10	2e-20	53124	3e-34	Chr_08	4e-30	58270	3e-36	scaffold_5	2e-25	Bathy02g06020	2e-23	bathy_chrom_02	1e-22	KDD73943.1	7e-23	AYPS01000050.1	5e-20	XP_011398880.1	3e-24	NW_011934269.1	2e-14	XP_005844046.1	4e-24	---	---	XP_005651235.1	5e-31	---	---	Cre08.g364000.t1.1	2e-34	chromosome_8	2e-33
A3770_01p00090	hypothetical protein	Secondary KO found	K11798	BRWD1_3; bromodomain and WD repeat domain containing protein 1/3	18.24	---	---	---	---	---	---	---	---	---	---	---	---	---	---	---	---	---	---	---	---	---	---	---	---	---	---	---	---	---	---	---	---	---	---	---	---	---	---	---	---	---	---	---	---
A3770_01p00100	signal transduction histidine kinase	No KO found			0.11	GAQ79924.1	3e-62	DF237569.1	1e-46	XP_003083892.1	6e-19	NC_014442.1	4e-19	1394	2e-47	Chr_9	2e-18	84309	8e-49	Chr_08	1e-31	10373	5e-53	scaffold_6	7e-24	Bathy06g02910	5e-26	bathy_chrom_06	2e-25	---	---	---	---	XP_011396858.1	4e-39	NW_011934190.1	3e-18	XP_005851988.1	1e-25	---	---	XP_005649359.1	4e-36	---	---	Cre07.g329900.t1.1	7e-34	chromosome_2	2e-17
A3770_01p00110	hypothetical protein	Secondary KO found	K17495	CSMD; CUB and sushi domain-containing protein	0.03	---	---	---	---	---	---	---	---	---	---	---	---	59639	2e-12	Chr_06	1e-11	---	---	---	---	---	---	---	---	---	---	---	---	---	---	---	---	XP_005845620.1	3e-23	---	---	XP_005647473.1	4e-35	---	---	---	---	---	---
A3770_01p00120	hypothetical protein	Secondary KO found	K08653	MBTPS1; membrane-bound transcription factor site-1 protease	19.07	---	---	---	---	---	---	---	---	---	---	---	---	---	---	---	---	---	---	---	---	---	---	---	---	---	---	---	---	---	---	---	---	---	---	---	---	---	---	---	---	---	---	---	---
A3770_01p00130	glutamine-dependent NAD(+) synthetase	Primary KO found	K01950	E6.3.5.1, NADSYN1, QNS1, nadE; NAD+ synthase (glutamine-hydrolysing)	2.78	GAQ85772.1	0	DF237203.1	2e-55	XP_003081179.1	0	NC_014434.1	0	33475	0	Chr_9	0	92688	0	Chr_17	0	46678	0	scaffold_3	0	Bathy10g02640	0	bathy_chrom_10	0	KDD76508.1	3e-132	AYPS01000201.1	7e-122	---	---	NW_011934244.1	5e-52	---	---	---	---	XP_005647485.1	0	NW_005178035.1	9e-32	Cre10.g435250.t1.1	2e-119	chromosome_10	1e-14
A3770_01p00140	hypothetical protein	Secondary KO found	K10388	PLEC; plectin	0	---	---	DF237294.1	1e-26	---	---	---	---	---	---	---	---	108185	3e-31	Chr_04	2e-28	209818	4e-42	scaffold_4	2e-36	---	---	---	---	---	---	---	---	---	---	---	---	---	---	---	---	---	---	---	---	Cre10.g424000.t1.1	7e-39	chromosome_10	2e-26
A3770_01p00150	subunit A of eukaryotic translation initiation factor 3	Primary KO found	K03254	EIF3A; translation initiation factor 3 subunit A	79.38	GAQ81367.1	0	DF237027.1	5e-50	XP_003080526.1	0	NC_014432.1	2e-170	12762	0	Chr_7	0	94701	0	Chr_07	0	174869	0	scaffold_1	0	Bathy17g02040	0	bathy_chrom_17	1e-177	KDD72721.1	3e-103	AYPS01002976.1	3e-84	XP_011399240.1	4e-127	NW_011934258.1	4e-49	XP_005849728.1	8e-61	NW_005435083.1	9e-29	XP_005644997.1	0	NW_005178028.1	2e-38	Cre13.g564250.t1.2	0	chromosome_13	3e-31
A3770_01p00160	signal transduction histidine kinase	Secondary KO found	K03407	cheA; two-component system, chemotaxis family, sensor kinase CheA	0	---	---	---	---	---	---	---	---	---	---	---	---	---	---	---	---	---	---	---	---	---	---	---	---	---	---	---	---	---	---	---	---	---	---	---	---	---	---	---	---	---	---	---	---
A3770_01p00170	guanylyl cyclase	No KO found			0	GAQ84541.1	1e-33	---	---	---	---	---	---	---	---	---	---	62793	1e-20	Chr_11	1e-20	59862	1e-20	scaffold_8	2e-20	---	---	---	---	---	---	---	---	---	---	---	---	---	---	---	---	XP_005650804.1	2e-11	---	---	Cre07.g320700.t1.1	1e-38	chromosome_2	1e-28
A3770_01p00180	plastid ribosomal protein S16	Primary KO found	K02959	RP-S16, MRPS16, rpsP; small subunit ribosomal protein S16	181.93	GAQ91861.1	6e-18	---	---	XP_003082458.1	2e-17	NC_014441.1	7e-21	39161	2e-16	Chr_15	5e-25	64421	2e-28	Chr_15	1e-23	127799	5e-31	scaffold_14	6e-25	Bathy16g01270	2e-28	bathy_chrom_16	2e-24	KDD73389.1	2e-27	---	---	XP_011395556.1	4e-17	NW_011934297.1	4e-14	XP_005849753.1	1e-31	NW_005435083.1	8e-25	XP_005647361.1	7e-31	NW_005178034.1	1e-15	Cre12.g494450.t1.2	2e-29	chromosome_12	4e-25
A3770_01p00190	hypothetical protein	No KO found			31.24	GAQ89250.1	3e-22	---	---	XP_003080079.1	2e-24	NC_014431.1	6e-16	94593	9e-23	Chr_6	5e-17	93337	3e-21	Chr_02	5e-16	69863	2e-30	scaffold_11	2e-22	Bathy05g05190	3e-18	bathy_chrom_05	5e-11	KDD72814.1	5e-18	---	---	---	---	---	---	XP_005846478.1	7e-17	---	---	XP_005646180.1	1e-24	---	---	Cre01.g030550.t1.2	3e-12	---	---
A3770_01p00200	hypothetical protein	Secondary KO found	K20478	GOLGB1; golgin subfamily B member 1	23.83	---	---	---	---	---	---	---	---	---	---	---	---	---	---	---	---	---	---	---	---	---	---	---	---	---	---	---	---	---	---	---	---	---	---	---	---	---	---	---	---	---	---	---	---
A3770_01p00210	tRNA-2-methylthio-N(6)-dimethylallyladenosine synthase	Primary KO found	K06168	miaB; tRNA-2-methylthio-N6-dimethylallyladenosine synthase	106.28	GAQ79712.1	0	DF236985.1	1e-29	XP_003075260.1	6e-55	NC_014427.1	1e-50	42298	2e-72	Chr_2	4e-65	66643	2e-79	Chr_02	3e-61	45957	2e-78	scaffold_1	3e-51	Bathy09g03140	1e-44	bathy_chrom_09	3e-43	KDD75516.1	2e-50	AYPS01000642.1	3e-57	XP_011399483.1	0	NW_011934268.1	7e-139	XP_005849462.1	0	NW_005435083.1	4e-63	XP_005645159.1	0	NW_005178028.1	3e-127	Cre11.g467633.t1.1	0	chromosome_11	5e-24
A3770_01p00220	GPI inositol-deacylase	No KO found			24.22	---	---	---	---	XP_003084449.1	1e-20	NC_014445.1	4e-18	28582	9e-19	Chr_20	7e-29	103686	4e-24	Chr_13	3e-23	179153	8e-31	scaffold_7	6e-39	Bathy12g01620	6e-22	bathy_chrom_12	1e-20	---	---	---	---	XP_011397505.1	4e-28	NW_011934209.1	9e-16	XP_005851734.1	1e-29	NW_005435087.1	6e-15	XP_005652220.1	8e-18	---	---	---	---	---	---
A3770_01p00230	light harvesting complex protein I-20	Primary KO found	K08907	LHCA1; light-harvesting complex I chlorophyll a/b binding protein 1	91.87	GAQ82095.1	3e-60	DF237225.1	6e-15	XP_003075322.1	6e-54	NC_014430.1	3e-36	31850	7e-39	Chr_2	7e-41	104693	1e-58	Chr_01	2e-46	120996	4e-61	scaffold_2	1e-46	Bathy14g02170	2e-49	bathy_chrom_14	1e-44	---	---	---	---	XP_011397368.1	4e-39	NW_011934210.1	4e-34	XP_005847168.1	2e-66	NW_005435064.1	2e-31	XP_005645058.1	5e-77	NW_005178028.1	5e-14	Cre06.g283050.t1.2	2e-74	chromosome_10	5e-21
A3770_01p00240	hypothetical protein	Secondary KO found	K00927	PGK, pgk; phosphoglycerate kinase	75.81	---	---	---	---	---	---	---	---	---	---	---	---	---	---	---	---	---	---	---	---	---	---	---	---	---	---	---	---	XP_011399247.1	4e-74	NW_011934258.1	7e-23	XP_005849731.1	4e-74	NW_005435083.1	4e-21	XP_005645060.1	5e-91	NW_005178028.1	7e-20	Cre05.g238200.t1.2	1e-95	---	---
A3770_01p00250	putative phytanoyl-CoA dioxygenase	Secondary KO found	K10674	ectD; ectoine hydroxylase	35.41	---	---	---	---	---	---	---	---	---	---	---	---	---	---	---	---	---	---	---	---	---	---	---	---	---	---	---	---	---	---	---	---	---	---	---	---	---	---	---	---	---	---	---	---
A3770_01p00260	putative concanavalin A-like lectin/glucanase	Secondary KO found	K03332	fruA; fructan beta-fructosidase	30.46	---	---	---	---	---	---	---	---	---	---	---	---	---	---	---	---	---	---	---	---	---	---	---	---	---	---	---	---	---	---	---	---	---	---	---	---	---	---	---	---	---	---	---	---
A3770_01p00270	phosphatidylinositol N-acetylglucosaminyltransferase	Primary KO found	K03857	PIGA, GPI3; phosphatidylinositol glycan, class A	23.92	GAQ89246.1	3e-114	DF237011.1	2e-14	XP_003078383.1	7e-97	NC_014428.1	3e-75	49124	1e-104	Chr_3	5e-83	97051	5e-105	Chr_02	2e-88	12476	8e-97	scaffold_1	2e-79	Bathy07g01090	7e-62	bathy_chrom_07	5e-58	KDD73335.1	2e-30	AYPS01002281.1	4e-28	XP_011401919.1	2e-72	NW_011934473.1	9e-28	XP_005850911.1	1e-69	NW_005435085.1	3e-23	XP_005647674.1	6e-14	---	---	Cre01.g006800.t1.1	1e-110	---	---
A3770_01p00280	DNA mismatch repair protein MSH4	Primary KO found	K08740	MSH4; DNA mismatch repair protein MSH4	4.15	GAQ86597.1	1e-93	DF237215.1	1e-12	XP_003081646.1	2e-32	NC_014429.1	4e-31	28688	5e-33	Chr_1	2e-25	55256	4e-31	Chr_09	5e-39	70180	1e-51	scaffold_7	2e-48	Bathy01g00720	1e-31	bathy_chrom_01	2e-29	KDD72998.1	3e-23	AYPS01002646.1	7e-23	XP_011398677.1	2e-34	NW_011934249.1	1e-11	XP_005851192.1	1e-54	NW_005435086.1	1e-18	XP_005646103.1	4e-118	NW_005178031.1	4e-14	Cre16.g692550.t1.1	3e-40	---	---
A3770_01p00290	FKBP-type peptidyl-prolyl cis-trans isomerase	No KO found			15.26	GAQ85669.1	1e-47	DF237197.1	1e-16	XP_003083476.1	3e-13	NC_014442.1	8e-15	18447	1e-29	Chr_16	3e-18	72144	1e-50	Chr_10	3e-31	16040	2e-23	scaffold_4	1e-13	Bathy06g01860	1e-28	---	---	---	---	---	---	---	---	---	---	XP_005844702.1	1e-46	NW_005435067.1	7e-14	XP_005649109.1	3e-55	---	---	Cre02.g095097.t1.1	1e-51	---	---
A3770_01p00300	sialidase	No KO found			11.78	---	---	---	---	---	---	---	---	---	---	---	---	---	---	---	---	---	---	---	---	Bathy17g00380	2e-129	bathy_chrom_17	1e-118	---	---	---	---	---	---	---	---	XP_005847383.1	1e-13	---	---	XP_005649733.1	8e-19	---	---	---	---	---	---
A3770_01p00310	CRAL-TRIO lipid binding domain-containing protein	No KO found			92.6	GAQ78403.1	6e-33	---	---	XP_003084470.1	6e-12	NC_014445.1	2e-11	5754	4e-15	Chr_4	3e-14	109298	6e-12	Chr_14	6e-11	121739	5e-11	---	---	Bathy08g00860	3e-13	bathy_chrom_08	1e-12	KDD73350.1	1e-15	AYPS01002265.1	1e-14	---	---	---	---	XP_005852276.1	1e-20	---	---	XP_005650488.1	2e-24	---	---	Cre01.g055465.t1.1	1e-21	---	---
A3770_01p00320	TAP42-like TOR regulation protein	Primary KO found	K17606	IGBP1, TAP42; immunoglobulin-binding protein 1	31.88	GAQ82632.1	1e-25	---	---	---	---	---	---	---	---	---	---	60242	1e-22	Chr_07	1e-11	183181	2e-18	---	---	---	---	---	---	---	---	---	---	XP_011395775.1	3e-18	---	---	XP_005849467.1	5e-26	---	---	XP_005647374.1	8e-23	---	---	---	---	---	---
A3770_01p00330	hypothetical protein	Secondary KO found	K11834	USP44_49; ubiquitin carboxyl-terminal hydrolase 44/49	102.35	---	---	---	---	---	---	---	---	---	---	---	---	---	---	---	---	---	---	---	---	---	---	---	---	---	---	---	---	---	---	---	---	---	---	---	---	---	---	---	---	---	---	---	---
A3770_01p00340	hypothetical protein	Secondary KO found	K11834	USP44_49; ubiquitin carboxyl-terminal hydrolase 44/49	103.98	---	---	---	---	---	---	---	---	---	---	---	---	---	---	---	---	---	---	---	---	---	---	---	---	---	---	---	---	---	---	---	---	---	---	---	---	---	---	---	---	---	---	---	---
A3770_01p00350	hypothetical protein	Secondary KO found	K11834	USP44_49; ubiquitin carboxyl-terminal hydrolase 44/49	81.82	---	---	---	---	---	---	---	---	---	---	---	---	---	---	---	---	---	---	---	---	---	---	---	---	---	---	---	---	---	---	---	---	---	---	---	---	---	---	---	---	---	---	---	---
A3770_01p00360	3'-5' exonuclease	Primary KO found	K12951	ctpD; cobalt/nickel-transporting P-type ATPase D	12.91	GAQ85437.1	2e-34	DF237184.1	2e-23	XP_003082461.1	8e-38	NC_014437.1	1e-36	39090	2e-35	Chr_12	2e-34	67391	2e-35	Chr_04	2e-34	21552	1e-30	scaffold_12	4e-24	Bathy09g04700	1e-35	bathy_chrom_09	2e-34	KDD72019.1	1e-37	AYPS01003993.1	4e-37	XP_011399525.1	2e-36	NW_011934268.1	1e-13	XP_005842750.1	6e-58	NW_005435015.1	1e-19	XP_005645657.1	4e-42	---	---	Cre03.g145767.t1.1	3e-35	chromosome_3	3e-12
A3770_01p00370	putative lysine decarboxylase	Primary KO found	K06966	K06966; uncharacterized protein	63.42	GAQ81667.1	9e-54	DF237036.1	7e-28	XP_003078654.1	2e-53	NC_014429.1	9e-49	5419	8e-44	Chr_4	6e-40	55731	8e-56	Chr_02	2e-53	15946	8e-45	scaffold_4	6e-41	Bathy03g03240	2e-53	bathy_chrom_03	7e-52	---	---	---	---	XP_011398225.1	3e-48	NW_011934228.1	3e-22	XP_005846309.1	2e-34	NW_005435074.1	3e-11	XP_005646789.1	5e-52	NW_005178033.1	7e-13	Cre01.g039850.t1.1	1e-53	chromosome_1	4e-15
A3770_01p00380	leucine-rich repeat domain-containing protein	Secondary KO found	K17550	PPP1R7, SDS22; protein phosphatase 1 regulatory subunit 7	0.13	GAQ89769.1	7e-14	---	---	---	---	---	---	---	---	Chr_3	5e-14	---	---	Chr_10	3e-12	---	---	---	---	---	---	---	---	---	---	---	---	XP_011396301.1	1e-14	---	---	XP_005849488.1	1e-12	---	---	XP_005646296.1	8e-14	---	---	Cre14.g618750.t1.1	3e-57	chromosome_14	2e-11
A3770_01p00390	polyubiquitin	Primary KO found	K12158	NEDD8; ubiquitin-like protein Nedd8	83.32	GAQ87366.1	1e-56	DF237221.1	2e-48	XP_003082269.1	3e-53	NC_014437.1	1e-49	26775	1e-52	Chr_12	1e-49	60632	1e-52	Chr_08	2e-49	28921	1e-52	scaffold_11	3e-49	Bathy07g03600	4e-53	bathy_chrom_07	2e-49	KDD74591.1	6e-42	AYPS01002724.1	5e-45	XP_011395483.1	4e-46	NW_011934249.1	4e-43	XP_005850582.1	1e-55	NW_005435072.1	1e-33	XP_005644220.1	2e-53	NW_005178040.1	3e-41	Cre09.g396400.t1.2	2e-56	chromosome_11	8e-25
A3770_01p00400	WD40 repeat domain-containing protein	Primary KO found	K20241	WDR44, RAB11BP; WD repeat-containing protein 44	40.35	GAQ88631.1	6e-125	DF237346.1	9e-21	XP_003079440.1	3e-108	NC_014430.1	1e-98	38617	2e-75	Chr_5	3e-99	68736	8e-147	Chr_05	2e-159	193984	9e-169	scaffold_6	7e-149	Bathy03g04160	4e-150	bathy_chrom_03	2e-130	KDD73532.1	3e-99	AYPS01002081.1	4e-90	XP_011400812.1	1e-16	---	---	XP_005843714.1	1e-90	---	---	XP_005643702.1	5e-139	NW_005178023.1	3e-17	Cre08.g364000.t1.1	3e-21	chromosome_8	7e-21
A3770_01p00410	hypothetical protein	Secondary KO found	K00927	PGK, pgk; phosphoglycerate kinase	0	---	---	---	---	---	---	---	---	---	---	---	---	---	---	---	---	---	---	---	---	---	---	---	---	---	---	---	---	---	---	---	---	---	---	---	---	---	---	---	---	---	---	---	---
A3770_01p00420	hypothetical protein	Secondary KO found	K10641	LRSAM1; E3 ubiquitin-protein ligase LRSAM1	0	---	---	---	---	XP_003074603.1	2e-20	NC_014426.1	1e-11	---	---	---	---	108606	1e-12	Chr_07	4e-11	192384	2e-12	---	---	---	---	---	---	---	---	---	---	XP_011395785.1	4e-34	---	---	XP_005849788.1	2e-19	---	---	XP_005647396.1	8e-26	---	---	Cre02.g110000.t1.1	7e-27	chromosome_2	2e-12
A3770_01p00430	putative concanavalin A-like glucanase	Secondary KO found	K04358	FGF; fibroblast growth factor	90.16	---	---	---	---	---	---	---	---	---	---	---	---	---	---	---	---	---	---	---	---	---	---	---	---	---	---	---	---	---	---	---	---	---	---	---	---	---	---	---	---	---	---	---	---
A3770_01p00440	leucine-rich repeat domain-containing protein	No KO found			57.21	GAQ85571.1	4e-52	DF237228.1	3e-14	XP_003078145.1	5e-35	NC_014432.1	5e-28	32486	6e-30	Chr_3	2e-31	81207	2e-50	Chr_04	2e-41	186515	5e-34	scaffold_12	5e-36	Bathy02g04980	3e-22	bathy_chrom_02	2e-16	KDD74769.1	4e-40	AYPS01001086.1	4e-26	XP_011396013.1	1e-26	NW_011934350.1	4e-14	XP_005851089.1	6e-46	NW_005435077.1	5e-23	XP_005649719.1	3e-53	NW_005178039.1	2e-15	Cre12.g503600.t1.2	3e-62	---	---
A3770_01p00450	deoxyhypusine synthase	Primary KO found	K00809	DHPS, dys; deoxyhypusine synthase	21.31	GAQ84122.1	7e-175	DF237126.1	5e-39	XP_003080462.1	1e-113	NC_014432.1	6e-102	35514	1e-169	Chr_7	1e-158	83166	0	Chr_06	1e-166	180088	1e-173	scaffold_9	9e-157	Bathy04g03920	2e-161	bathy_chrom_04	7e-146	KDD76651.1	5e-165	AYPS01000148.1	2e-148	XP_011400148.1	8e-176	NW_011934321.1	2e-57	XP_005850683.1	0	NW_005435085.1	2e-14	XP_005651064.1	0	NW_005178041.1	2e-104	Cre08.g369800.t1.2	1e-170	chromosome_1	3e-34
A3770_01p00460	replication protein A	Primary KO found	K07466	RFA1, RPA1, rpa; replication factor A1	198.3	GAQ80567.1	7e-106	DF237198.1	2e-22	XP_003084190.1	2e-54	NC_014443.1	2e-52	51766	7e-93	Chr_17	1e-86	57417	2e-98	Chr_03	7e-91	207609	2e-93	scaffold_4	7e-41	Bathy09g00530	2e-87	bathy_chrom_09	5e-82	KDD72507.1	2e-16	AYPS01000502.1	2e-17	XP_011397699.1	1e-98	NW_011934213.1	4e-17	XP_005843870.1	1e-76	---	---	XP_005644552.1	2e-100	NW_005178026.1	4e-11	Cre16.g651000.t1.2	7e-64	---	---
A3770_01p00470	putative chloroquine-resistance transporter	Secondary KO found	K01972	E6.5.1.2, ligA, ligB; DNA ligase (NAD+)	31.04	GAQ82708.1	1e-45	---	---	---	---	---	---	---	---	---	---	---	---	---	---	---	---	---	---	---	---	---	---	---	---	---	---	XP_011396396.1	5e-14	---	---	---	---	---	---	XP_005650231.1	1e-42	---	---	Cre01.g030300.t1.1	1e-34	---	---
A3770_01p00480	subunit OST3/OST6 of oligosaccharyl transferase complex	Secondary KO found	K02926	RP-L4, MRPL4, rplD; large subunit ribosomal protein L4	78.45	---	---	---	---	---	---	---	---	---	---	---	---	---	---	---	---	---	---	---	---	---	---	---	---	---	---	---	---	XP_011395480.1	9e-11	---	---	XP_005849823.1	3e-16	---	---	XP_005645500.1	4e-18	---	---	Cre16.g675602.t1.1	3e-15	---	---
A3770_01p00490	regulator of nonsense-mediated decay UPF3	Primary KO found	K14328	UPF3, RENT3; regulator of nonsense transcripts 3	24.77	GAQ79122.1	1e-24	---	---	---	---	---	---	---	---	---	---	---	---	---	---	---	---	---	---	---	---	---	---	---	---	---	---	XP_011395745.1	8e-27	---	---	XP_005851259.1	1e-21	---	---	XP_005644501.1	3e-25	---	---	Cre12.g488100.t1.2	2e-18	---	---
A3770_01p00500	putative TATA box binding protein associated factor	Primary KO found	K03131	TAF6; transcription initiation factor TFIID subunit 6	29.64	GAQ78809.1	4e-48	---	---	XP_003082525.1	9e-48	NC_014438.1	5e-36	41510	7e-54	Chr_13	2e-37	67311	9e-58	Chr_07	1e-46	31044	5e-49	---	---	Bathy02g05790	1e-41	bathy_chrom_02	5e-24	KDD72085.1	7e-11	---	---	XP_011398685.1	3e-33	NW_011934249.1	5e-14	---	---	---	---	XP_005648003.1	7e-50	NW_005178036.1	3e-13	Cre07.g349950.t1.1	4e-21	---	---
A3770_01p00510	ApaG domain-containing protein	Primary KO found	K06195	apaG; ApaG protein	79.18	GAQ79118.1	4e-60	---	---	XP_003081775.1	5e-38	NC_014435.1	1e-20	17180	1e-44	Chr_10	8e-23	108345	1e-51	Chr_05	2e-28	182446	3e-53	scaffold_16	6e-17	Bathy07g02860	3e-24	bathy_chrom_07	4e-15	---	---	---	---	XP_011398468.1	1e-11	---	---	XP_005850352.1	9e-56	NW_005435084.1	5e-13	XP_005648324.1	8e-15	---	---	Cre16.g650500.t1.2	3e-55	---	---
A3770_01p00520	putative transmembrane amino acid transporter	No KO found			27.76	GAQ80650.1	8e-34	---	---	---	---	---	---	---	---	---	---	---	---	---	---	---	---	---	---	---	---	---	---	---	---	---	---	---	---	---	---	---	---	---	---	---	---	---	---	---	---	---	---
A3770_01p00530	phenylalanyl-tRNA synthetase	Primary KO found	K01889	FARSA, pheS; phenylalanyl-tRNA synthetase alpha chain	75.51	GAQ79732.1	0	DF236986.1	7e-36	XP_003074995.1	1e-174	NC_014427.1	7e-148	119609	2e-175	Chr_2	2e-151	61175	0	Chr_09	1e-157	213234	0	scaffold_7	2e-128	Bathy14g02530	0	bathy_chrom_14	1e-158	KDD75512.1	2e-40	AYPS01000645.1	6e-78	XP_011401451.1	1e-175	NW_011934415.1	2e-30	XP_005849441.1	0	NW_005435083.1	1e-39	XP_005651656.1	0	NW_005178042.1	2e-29	Cre02.g079600.t1.2	0	chromosome_2	1e-94
A3770_01p00540	ankyrin repeat domain-containing protein	No KO found			9.34	GAQ90357.1	3e-59	DF237338.1	1e-50	XP_003082515.1	4e-53	NC_014438.1	2e-50	25378	5e-58	Chr_13	1e-52	63858	1e-36	Chr_13	2e-32	52515	2e-83	scaffold_13	4e-75	Bathy08g03400	3e-33	bathy_chrom_08	4e-30	---	---	---	---	---	---	---	---	---	---	---	---	XP_005649559.1	3e-38	NW_005178039.1	5e-28	---	---	---	---
A3770_01p00550	ankyrin repeat domain-containing protein	Secondary KO found	K21440	ANKRD50; ankyrin repeat domain-containing protein 50	0.55	GAQ90357.1	2e-60	DF237580.1	3e-56	XP_003082515.1	3e-64	NC_014438.1	5e-58	30883	1e-84	Chr_3	6e-80	63858	4e-40	Chr_13	5e-38	60089	2e-145	scaffold_8	5e-139	Bathy08g03400	2e-37	bathy_chrom_08	7e-36	---	---	---	---	---	---	---	---	---	---	---	---	XP_005649559.1	1e-33	NW_005178039.1	6e-27	---	---	---	---
A3770_01p00560	symplekin	Primary KO found	K06100	SYMPK; symplekin	10.72	GAQ84109.1	3e-68	---	---	XP_003079873.1	5e-38	NC_014431.1	1e-34	87525	3e-38	Chr_6	9e-35	60517	5e-38	Chr_08	2e-34	41992	6e-37	scaffold_11	4e-33	Bathy05g02460	8e-34	bathy_chrom_05	3e-27	---	---	---	---	---	---	---	---	---	---	NW_005435075.1	2e-20	XP_005644596.1	5e-37	---	---	Cre02.g099200.t1.1	3e-40	---	---
A3770_01p00570	ankyrin repeat domain-containing protein	No KO found			0	---	---	---	---	---	---	---	---	---	---	---	---	---	---	---	---	---	---	---	---	---	---	---	---	---	---	---	---	---	---	---	---	---	---	---	---	---	---	---	---	Cre09.g407250.t1.2	6e-26	---	---
A3770_01p00580	oxygen-evolving enhancer protein 1 of photosystem II	Primary KO found	K02716	psbO; photosystem II oxygen-evolving enhancer protein 1	361.26	GAQ90213.1	2e-113	DF237563.1	9e-68	XP_003082811.1	4e-32	NC_014439.1	8e-28	29311	3e-125	Chr_20	5e-111	92317	4e-124	Chr_13	5e-105	48994	9e-123	scaffold_15	4e-108	Bathy04g04810	3e-120	bathy_chrom_04	3e-106	---	---	---	---	XP_011400268.1	9e-129	NW_011934321.1	2e-48	XP_005843863.1	4e-129	NW_005435062.1	2e-63	XP_005644574.1	3e-138	NW_005178026.1	4e-33	Cre09.g396213.t1.1	9e-128	chromosome_9	9e-31
A3770_01p00590	hypothetical protein	No KO found			0	GAQ78391.1	5e-41	DF236961.1	8e-12	---	---	---	---	---	---	---	---	---	---	---	---	197290	2e-32	scaffold_3	8e-23	---	---	---	---	---	---	---	---	---	---	---	---	---	---	---	---	---	---	---	---	Cre09.g415650.t2.1	6e-43	---	---
A3770_01p00600	hypothetical protein	Secondary KO found	K01449	E3.5.1.28C, cwlJ, sleB; N-acetylmuramoyl-L-alanine amidase	19.57	---	---	---	---	---	---	---	---	---	---	---	---	---	---	---	---	---	---	---	---	---	---	---	---	---	---	---	---	---	---	---	---	---	---	---	---	---	---	---	---	---	---	---	---
A3770_01p00610	hypothetical protein	Secondary KO found	K20286	TMF1; TATA element modulatory factor	0	---	---	---	---	---	---	---	---	---	---	---	---	---	---	---	---	---	---	---	---	---	---	---	---	---	---	---	---	---	---	---	---	---	---	---	---	---	---	---	---	---	---	---	---
A3770_01p00620	P-loop nucleoside triphosphate hydrolase	No KO found			12.21	GAQ88406.1	7e-86	DF236988.1	7e-20	XP_003078720.1	1e-76	NC_014429.1	2e-69	49458	5e-75	Chr_4	5e-72	86278	4e-75	Chr_11	3e-66	60082	2e-66	scaffold_8	5e-60	Bathy06g03980	4e-83	bathy_chrom_06	3e-73	KDD76956.1	4e-40	AYPS01004731.1	1e-24	XP_011400063.1	6e-56	NW_011934124.1	1e-11	XP_005850700.1	1e-57	NW_005435085.1	2e-29	XP_005651072.1	1e-73	---	---	Cre01.g048200.t1.1	3e-66	---	---
A3770_01p00630	P-loop nucleoside triphosphate helicase	Primary KO found	K14442	DHX36, RHAU; ATP-dependent RNA helicase DHX36	17.87	GAQ82873.1	0	DF237076.1	4e-70	XP_003075253.1	0	NC_014427.1	0	36189	0	Chr_2	0	82674	1e-86	Chr_06	0	159578	0	scaffold_9	6e-176	Bathy18g00030	0	bathy_chrom_18	0	KDD72389.1	4e-39	AYPS01002511.1	4e-40	XP_011398435.1	0	NW_011934241.1	2e-53	XP_005844111.1	9e-135	NW_005435063.1	2e-20	XP_005645146.1	0	NW_005178028.1	3e-21	Cre03.g171650.t1.2	2e-39	chromosome_3	5e-25
A3770_01p00640	sorting nexin 2a	Secondary KO found	K17917	SNX1_2; sorting nexin-1/2	53.58	GAQ79708.1	5e-102	---	---	XP_003083347.1	8e-71	NC_014440.1	2e-65	27578	8e-70	Chr_14	7e-64	62692	2e-60	Chr_11	3e-57	171138	2e-66	scaffold_8	3e-59	Bathy02g00890	2e-23	bathy_chrom_02	6e-22	KDD75778.1	2e-40	AYPS01000503.1	3e-27	XP_011401441.1	2e-18	NW_011934269.1	5e-17	XP_005849720.1	7e-89	---	---	XP_005647450.1	2e-109	NW_005178034.1	2e-15	Cre10.g462300.t1.1	6e-67	---	---
A3770_01p00650	hypothetical protein	Secondary KO found	K16731	GOLGA1; golgin subfamily A member 1	0	---	---	---	---	---	---	---	---	---	---	---	---	---	---	---	---	---	---	---	---	---	---	---	---	---	---	---	---	---	---	---	---	---	---	---	---	---	---	---	---	---	---	---	---
A3770_01p00660	S-adenosyl-L-methionine-dependent methyltransferase	Primary KO found	K11438	PRMT7; type III protein arginine methyltransferase	23.84	GAQ78393.1	2e-15	---	---	XP_003078207.1	0	NC_014428.1	0	15961	5e-67	Chr_3	0	99875	2e-167	Chr_04	0	42120	5e-172	scaffold_12	3e-136	Bathy09g03100	0	bathy_chrom_09	0	KDD75511.1	3e-75	AYPS01000645.1	2e-68	XP_011397910.1	0	NW_011934213.1	2e-23	XP_005848117.1	5e-39	NW_005435083.1	8e-38	XP_005652259.1	6e-60	NW_005178034.1	5e-20	Cre03.g189950.t1.2	6e-14	---	---
A3770_01p00670	peptidyl-prolyl cis-trans isomerase	No KO found			23.79	GAQ82985.1	1e-24	DF237080.1	2e-16	---	---	---	---	---	---	Chr_7	6e-38	51040	4e-54	Chr_07	7e-50	50496	4e-45	scaffold_1	2e-20	Bathy14g00940	7e-43	bathy_chrom_14	5e-40	---	---	---	---	---	---	---	---	---	---	---	---	XP_005649204.1	1e-11	---	---	Cre02.g095450.t1.2	1e-60	---	---
A3770_01p00680	thymidylate kinase	Primary KO found	K00943	tmk, DTYMK; dTMP kinase	27.34	GAQ88740.1	3e-81	DF237404.1	5e-19	XP_003080227.1	4e-82	NC_014432.1	1e-78	32539	6e-92	Chr_7	3e-83	78442	6e-86	Chr_02	2e-77	125208	6e-90	scaffold_4	2e-80	Bathy02g04470	3e-87	bathy_chrom_02	5e-79	KDD74830.1	1e-49	AYPS01001047.1	2e-30	XP_011399234.1	2e-57	NW_011934258.1	8e-39	XP_005849527.1	2e-89	NW_005435083.1	6e-60	XP_005645015.1	4e-89	NW_005178028.1	1e-26	Cre03.g190750.t1.1	5e-81	chromosome_3	2e-28
A3770_01p00690	hypothetical protein	Primary KO found	K20309	TRAPPC12; trafficking protein particle complex subunit 12	16.81	GAQ88369.1	6e-31	DF237371.1	2e-14	---	---	---	---	---	---	---	---	---	---	---	---	57645	2e-21	scaffold_4	1e-20	---	---	---	---	---	---	---	---	---	---	---	---	---	---	---	---	XP_005649325.1	1e-35	---	---	---	---	---	---
A3770_01p00700	light-harvesting protein of photosystem II	Primary KO found	K08913	LHCB2; light-harvesting complex II chlorophyll a/b binding protein 2	71.6	GAQ82692.1	7e-88	DF237047.1	3e-15	XP_003082928.1	1e-41	NC_014439.1	2e-35	29411	9e-43	Chr_20	3e-36	95759	1e-38	Chr_13	1e-32	36592	2e-35	scaffold_15	2e-31	Bathy12g03300	1e-39	bathy_chrom_12	2e-32	---	---	---	---	XP_011397623.1	6e-100	NW_011934210.1	3e-81	XP_005850667.1	2e-101	NW_005435085.1	7e-39	XP_005651078.1	3e-103	NW_005178041.1	8e-23	Cre12.g548950.t1.2	2e-105	chromosome_6	3e-38
A3770_01p00710	light-harvesting complex II chlorophyll a-b binding protein M3	Primary and secondary KOs found	K08913	LHCB2; light-harvesting complex II chlorophyll a/b binding protein 2	95.93	GAQ82021.1	3e-105	DF238383.1	6e-23	XP_003082928.1	3e-41	NC_014439.1	5e-36	29411	4e-43	Chr_20	1e-37	95759	1e-39	Chr_13	7e-34	36592	2e-36	scaffold_15	4e-32	Bathy12g03300	5e-38	bathy_chrom_12	6e-32	---	---	---	---	XP_011397368.1	5e-116	NW_011934206.1	9e-89	XP_005846357.1	2e-112	NW_005435085.1	8e-39	XP_005644537.1	1e-113	NW_005178041.1	3e-23	Cre04.g232104.t1.1	1e-121	chromosome_16	4e-36
A3770_01p00720	hypothetical protein	No KO found			38.36	GAQ78840.1	4e-42	---	---	---	---	---	---	---	---	---	---	---	---	---	---	---	---	---	---	---	---	---	---	---	---	---	---	XP_011397796.1	3e-17	NW_011934213.1	1e-14	XP_005849654.1	3e-23	NW_005435083.1	7e-13	---	---	---	---	Cre17.g746897.t2.1	2e-35	---	---
A3770_01p00730	HSP70-HSP90 organizing protein	Secondary KO found	K09553	STIP1; stress-induced-phosphoprotein 1	27.62	GAQ78393.1	1e-19	---	---	XP_003079690.1	6e-22	NC_014431.1	2e-21	45893	1e-21	Chr_6	1e-20	56687	2e-22	Chr_05	6e-17	212983	2e-20	scaffold_6	3e-20	Bathy05g00560	4e-22	bathy_chrom_05	3e-21	KDD75187.1	8e-15	---	---	XP_011400307.1	2e-13	---	---	---	---	NW_005435086.1	2e-14	XP_005645899.1	3e-15	---	---	Cre03.g189950.t1.2	2e-16	---	---
A3770_01p00740	hypothetical protein	Secondary KO found	K16339	THEM4, CTMP; thioesterase superfamily member 4	23.75	---	---	---	---	XP_003082271.1	1e-13	NC_014437.1	5e-13	17555	1e-11	Chr_12	4e-11	---	---	---	---	---	---	---	---	---	---	---	---	---	---	---	---	---	---	---	---	---	---	---	---	---	---	---	---	---	---	---	---
A3770_01p00750	U4/U6 small nuclear ribonucleoprotein Prp31	Primary KO found	K12844	PRPF31; U4/U6 small nuclear ribonucleoprotein PRP31	9.07	GAQ91344.1	9e-131	DF237719.1	2e-20	XP_003075088.1	1e-143	NC_014427.1	4e-96	94220	7e-124	Chr_4	3e-97	84401	6e-138	Chr_08	5e-95	185413	6e-139	scaffold_4	2e-90	Bathy18g00260	1e-124	bathy_chrom_18	3e-80	KDD76960.1	2e-27	AYPS01000861.1	3e-18	XP_011400496.1	7e-92	NW_011934331.1	4e-34	XP_005849771.1	3e-34	---	---	XP_005647411.1	9e-144	NW_005178034.1	2e-18	Cre10.g424850.t1.2	8e-133	chromosome_10	1e-17
A3770_01p00760	NADH:ubiquinone oxidoreductase intermediate-associated protein	No KO found			36.82	GAQ83204.1	5e-102	---	---	XP_003083745.1	1e-83	NC_014441.1	4e-69	1559	1e-84	Chr_15	2e-72	50720	7e-80	Chr_15	5e-66	36420	2e-89	scaffold_14	5e-73	Bathy16g02410	3e-78	bathy_chrom_16	4e-64	---	---	---	---	XP_011396485.1	5e-54	NW_011934162.1	4e-17	XP_005843920.1	2e-65	NW_005435062.1	9e-15	XP_005650305.1	1e-81	NW_005178040.1	2e-13	Cre13.g578650.t1.1	1e-84	---	---
A3770_01p00770	hypothetical protein	Secondary KO found	K03924	moxR; MoxR-like ATPase	2.17	---	---	---	---	---	---	---	---	---	---	---	---	---	---	---	---	---	---	---	---	---	---	---	---	---	---	---	---	---	---	---	---	---	---	---	---	---	---	---	---	---	---	---	---
A3770_01p00780	phytoene synthase	Primary KO found	K02291	crtB; 15-cis-phytoene/all-trans-phytoene synthase	49.15	GAQ78814.1	4e-148	DF236968.1	5e-31	XP_003079460.1	3e-147	NC_014430.1	3e-133	12559	8e-133	Chr_5	4e-133	85839	1e-142	Chr_10	2e-129	32317	3e-148	scaffold_3	2e-134	Bathy03g04230	2e-147	bathy_chrom_03	3e-132	---	---	---	---	XP_011395675.1	4e-78	NW_011934127.1	8e-40	XP_005843898.1	6e-142	NW_005435062.1	3e-38	XP_005651683.1	6e-149	NW_005178042.1	1e-16	Cre02.g095092.t1.1	2e-152	chromosome_2	2e-59
A3770_01p00790	ribosomal protein S12	Primary KO found	K02951	RP-S12e, RPS12; small subunit ribosomal protein S12e	106.54	GAQ83951.1	2e-52	DF237119.1	2e-24	---	---	NC_014431.1	1e-39	12596	2e-43	Chr_6	5e-40	80940	3e-37	Chr_04	4e-27	127086	1e-42	scaffold_6	6e-38	Bathy05g01180	2e-38	bathy_chrom_05	9e-36	KDD75939.1	2e-45	AYPS01000427.1	2e-39	XP_011398647.1	2e-49	NW_011934249.1	3e-44	XP_005846815.1	2e-52	NW_005435075.1	1e-28	XP_005647267.1	5e-47	NW_005178034.1	3e-11	Cre04.g214503.t1.1	7e-54	chromosome_4	2e-13
A3770_01p00800	sodium/calcium exchanger protein	Primary KO found	K07300	chaA, CAX; Ca2+:H+ antiporter	26.45	GAQ87735.1	2e-68	DF237322.1	4e-21	---	---	---	---	---	---	---	---	---	---	---	---	---	---	---	---	Bathy03g05670	3e-41	bathy_chrom_06	4e-32	KDD76674.1	1e-25	AYPS01000142.1	7e-21	XP_011398710.1	7e-29	NW_011934251.1	2e-11	XP_005843219.1	5e-44	---	---	XP_005650443.1	4e-26	---	---	Cre16.g649466.t1.1	4e-39	chromosome_16	1e-11
A3770_01p00810	Sec61-gamma subunit or ER translocon	Primary KO found	K07342	SEC61G, SSS1, secE; protein transport protein SEC61 subunit gamma and related proteins	45.95	---	---	---	---	---	---	NC_014440.1	3e-24	27333	3e-27	Chr_14	2e-24	109616	2e-19	Chr_16	2e-16	20105	2e-25	scaffold_9	5e-16	Bathy02g02710	1e-15	---	---	---	---	AYPS01000004.1	3e-13	XP_011398783.1	2e-23	NW_011934251.1	2e-13	XP_005846175.1	5e-13	---	---	XP_005650114.1	1e-31	---	---	Cre16.g680230.t1.1	3e-30	chromosome_16	4e-15
A3770_01p00820	Dol-P-Man:Man(7)GlcNAc(2)-PP-Dol alpha-1,6-mannosyltransferase	Primary KO found	K03847	ALG12; alpha-1,6-mannosyltransferase	22.19	GAQ78841.1	5e-104	DF236968.1	2e-12	XP_003083080.1	1e-80	NC_014439.1	2e-64	43663	2e-97	Chr_20	3e-85	63738	5e-86	Chr_13	2e-40	22710	9e-87	scaffold_15	8e-66	Bathy13g00280	3e-78	bathy_chrom_13	1e-67	---	---	AYPS01002273.1	1e-29	XP_011397453.1	2e-87	NW_011934209.1	4e-19	XP_005846981.1	1e-96	NW_005435076.1	3e-37	XP_005646870.1	7e-100	NW_005178033.1	4e-16	---	---	---	---
A3770_01p00830	isoprenylcysteine alpha-carbonyl methylesterase ICME	Primary KO found	K15889	PCME; prenylcysteine alpha-carboxyl methylesterase	50.39	GAQ84700.1	2e-96	DF237277.1	9e-14	XP_003081438.1	2e-70	NC_014435.1	4e-65	25096	1e-72	Chr_10	1e-65	106062	1e-73	Chr_09	2e-65	23717	3e-79	scaffold_18	1e-58	Bathy11g00860	5e-57	bathy_chrom_11	3e-53	KDD76770.1	4e-70	AYPS01000111.1	8e-69	XP_011399676.1	1e-67	NW_011934272.1	5e-31	XP_005848411.1	2e-83	---	---	XP_005642917.1	4e-100	---	---	Cre02.g119050.t1.1	4e-80	chromosome_2	3e-43
A3770_01p00840	hypothetical protein	Secondary KO found	K09422	MYBP; transcription factor MYB, plant	37.73	---	---	---	---	---	---	---	---	---	---	---	---	---	---	---	---	---	---	---	---	---	---	---	---	---	---	---	---	---	---	---	---	---	---	---	---	---	---	---	---	---	---	---	---
A3770_01p00850	adenylosuccinate lyase	Primary KO found	K01756	purB, ADSL; adenylosuccinate lyase	40.91	GAQ88076.1	0	DF237347.1	7e-34	XP_003082900.1	0	NC_014439.1	0	29392	0	Chr_20	0	87614	0	Chr_13	0	163996	0	scaffold_15	6e-112	Bathy12g03510	0	bathy_chrom_12	8e-177	KDD72885.1	0	AYPS01002776.1	2e-180	XP_011399233.1	2e-101	NW_011934258.1	2e-40	XP_005849789.1	0	NW_005435083.1	6e-39	XP_005645019.1	0	NW_005178028.1	2e-24	Cre13.g565450.t1.2	0	chromosome_13	9e-31
A3770_01p00860	sulfite oxidase	Primary KO found	K00387	SUOX; sulfite oxidase	32.81	GAQ90889.1	8e-90	DF237840.1	9e-24	XP_003081526.1	2e-36	NC_014435.1	7e-34	37938	1e-40	Chr_10	7e-36	113975	4e-40	Chr_01	3e-34	39565	1e-33	scaffold_4	6e-30	Bathy11g03160	4e-157	bathy_chrom_11	9e-142	KDD77101.1	3e-129	AYPS01000019.1	6e-114	XP_011396847.1	7e-127	NW_011934189.1	1e-73	XP_005849386.1	5e-131	NW_005435082.1	4e-13	XP_005648016.1	3e-126	NW_005178036.1	2e-25	Cre04.g217929.t1.1	4e-122	---	---
A3770_01p00870	hypothetical protein	Secondary KO found	K06228	FU; fused	8.36	---	---	---	---	XP_003083507.1	4e-49	NC_014441.1	9e-46	18270	5e-53	Chr_15	1e-49	59070	5e-57	Chr_06	5e-53	60528	3e-61	scaffold_9	1e-25	Bathy01g06990	1e-46	bathy_chrom_01	2e-44	---	---	---	---	---	---	---	---	---	---	---	---	---	---	---	---	---	---	---	---
A3770_01p00880	Iron-sulfur cluster biogenesis protein	No KO found			49.99	GAQ82066.1	1e-39	---	---	XP_003081893.1	2e-30	NC_014436.1	6e-28	26412	4e-29	Chr_11	4e-26	92116	3e-40	Chr_12	7e-37	8619	3e-36	scaffold_10	8e-38	Bathy13g02690	2e-30	bathy_chrom_13	1e-27	KDD76211.1	7e-15	AYPS01000897.1	3e-14	XP_011398662.1	4e-33	NW_011934249.1	2e-24	XP_005846652.1	5e-29	---	---	XP_005649378.1	1e-31	---	---	Cre07.g349600.t1.2	1e-32	---	---
A3770_01p00890	putative S-acyltransferase	Primary KO found	K20028	ZDHHC2_15_20; palmitoyltransferase ZDHHC2/15/20	44.07	GAQ82065.1	9e-77	DF237048.1	2e-11	XP_003081166.1	2e-67	NC_014434.1	8e-62	50433	5e-89	Chr_9	2e-73	108043	3e-30	Chr_14	1e-68	184326	3e-81	scaffold_3	3e-54	Bathy10g02800	9e-83	bathy_chrom_10	4e-68	KDD74884.1	2e-40	AYPS01001011.1	1e-32	XP_011402359.1	7e-58	---	---	XP_005849764.1	4e-60	---	---	XP_005647462.1	2e-63	NW_005178034.1	4e-19	Cre09.g394050.t1.2	2e-69	chromosome_9	1e-17
A3770_01p00900	hypothetical protein	No KO found			42.81	GAQ82064.1	6e-16	---	---	---	---	---	---	---	---	---	---	---	---	Chr_11	3e-12	60388	1e-17	scaffold_8	9e-16	---	---	---	---	---	---	---	---	---	---	---	---	---	---	---	---	---	---	---	---	---	---	---	---
A3770_01p00910	root UVB sensitive protein	No KO found			3.25	GAQ91071.1	1e-84	DF237672.1	2e-16	XP_003080835.1	1e-73	NC_014433.1	3e-56	42396	2e-69	Chr_8	1e-52	102027	1e-72	Chr_08	9e-52	58398	4e-59	---	---	Bathy01g07310	4e-75	bathy_chrom_01	3e-53	KDD72631.1	1e-63	AYPS01003103.1	5e-44	XP_011402366.1	3e-82	---	---	XP_005851566.1	7e-70	NW_005435086.1	6e-12	XP_005647859.1	2e-25	---	---	Cre09.g396050.t1.1	6e-59	---	---
A3770_01p00920	subunit 1 of oligomeric Golgi complex	Primary KO found	K20288	COG1; conserved oligomeric Golgi complex subunit 1	21.54	GAQ81463.1	7e-66	---	---	XP_003082329.1	2e-28	NC_014437.1	6e-27	17608	4e-33	Chr_12	4e-25	59124	1e-21	Chr_06	4e-18	---	---	scaffold_9	2e-13	Bathy07g02940	3e-31	bathy_chrom_07	2e-26	---	---	---	---	---	---	---	---	XP_005844405.1	2e-24	---	---	XP_005650855.1	6e-39	---	---	Cre14.g628050.t1.2	1e-13	---	---
A3770_01p00930	hypothetical protein	Secondary KO found	K03555	mutS; DNA mismatch repair protein MutS	2.37	---	---	---	---	---	---	---	---	---	---	---	---	---	---	---	---	---	---	---	---	---	---	---	---	---	---	---	---	---	---	---	---	---	---	---	---	---	---	---	---	---	---	---	---
A3770_01p00940	sialidase	No KO found			0.04	---	---	---	---	---	---	---	---	---	---	---	---	---	---	---	---	---	---	---	---	Bathy04g01130	2e-61	bathy_chrom_04	3e-58	KDD76304.1	1e-11	---	---	---	---	---	---	XP_005847383.1	2e-12	---	---	---	---	---	---	---	---	---	---
A3770_01p00950	tRNA-specific 2-thiouridylase MnmA	Primary KO found	K00566	mnmA, trmU; tRNA-uridine 2-sulfurtransferase	20.2	GAQ85773.1	6e-105	DF237203.1	2e-40	XP_003083093.1	1e-76	NC_014439.1	3e-69	43910	3e-84	Chr_20	1e-71	69547	8e-72	Chr_13	3e-70	205270	1e-72	scaffold_7	2e-63	Bathy13g01570	9e-61	bathy_chrom_13	7e-51	KDD76424.1	1e-77	AYPS01000230.1	5e-66	XP_011396461.1	5e-56	NW_011934289.1	2e-77	XP_005847701.1	3e-87	---	---	XP_005645200.1	1e-104	---	---	Cre14.g628000.t1.2	4e-26	---	---
A3770_01p00960	hypothetical protein	Secondary KO found	K07058	K07058; membrane protein	26.7	---	---	---	---	---	---	---	---	---	---	---	---	---	---	---	---	---	---	---	---	---	---	---	---	---	---	---	---	---	---	---	---	---	---	---	---	---	---	---	---	---	---	---	---
A3770_01p00970	FAD/NAD(P)-binding domain-containing protein	Secondary KO found	K16174	MRPS18B, MRPS18-2; small subunit ribosomal protein S18b, mitochondrial	7.42	---	---	---	---	---	---	NC_014441.1	7e-11	18387	3e-84	Chr_15	4e-78	104359	6e-78	Chr_15	4e-74	70907	9e-64	scaffold_14	1e-33	Bathy16g01790	5e-26	bathy_chrom_16	1e-25	KDD73140.1	5e-35	AYPS01002494.1	5e-52	XP_011399728.1	3e-89	NW_011934289.1	8e-25	XP_005847706.1	5e-56	---	---	XP_005645423.1	5e-105	NW_005178029.1	6e-17	Cre03.g182550.t1.1	1e-55	chromosome_3	3e-14
A3770_01p00980	putative IS605 transposase	Primary KO found	K07496	K07496; putative transposase	57.49	GAQ92077.1	3e-46	DF237866.1	2e-44	---	---	---	---	---	---	---	---	---	---	---	---	---	---	---	---	---	---	---	---	---	---	---	---	---	---	---	---	---	---	---	---	---	---	---	---	---	---	---	---
A3770_01p00990	glutathione peroxidase	Primary KO found	K00432	gpx; glutathione peroxidase	199.9	GAQ79238.1	5e-36	DF236975.1	8e-27	XP_003079251.1	8e-30	NC_014430.1	8e-26	12779	1e-18	Chr_5	2e-24	112676	3e-29	Chr_03	5e-20	213863	2e-33	scaffold_12	4e-29	Bathy10g03880	4e-14	bathy_chrom_10	2e-11	KDD74665.1	1e-26	AYPS01001148.1	2e-23	XP_011396794.1	4e-30	NW_011934213.1	1e-22	XP_005844151.1	1e-29	NW_005435077.1	2e-11	XP_005645235.1	7e-32	---	---	Cre03.g197750.t1.2	6e-34	---	---
A3770_01p01000	hypothetical protein	Secondary KO found	K03529	smc; chromosome segregation protein	60.53	---	---	---	---	---	---	---	---	---	---	---	---	---	---	---	---	---	---	---	---	---	---	---	---	---	---	---	---	---	---	---	---	---	---	---	---	---	---	---	---	---	---	---	---
A3770_01p01010	proteolytic subunit of ATP-dependent Clp protease	Primary KO found	K01358	clpP, CLPP; ATP-dependent Clp protease, protease subunit	67.37	GAQ92346.1	5e-39	DF237182.1	1e-24	XP_003079286.1	4e-45	NC_014434.1	1e-37	15385	2e-45	Chr_2	8e-36	112702	3e-40	Chr_01	5e-31	55668	3e-39	scaffold_1	8e-36	Bathy10g01580	3e-45	bathy_chrom_06	5e-42	KDD75501.1	8e-33	AYPS01001385.1	1e-33	XP_011395985.1	1e-54	NW_011934359.1	4e-27	XP_005849458.1	2e-46	NW_005435083.1	2e-26	XP_005643954.1	1e-63	NW_005178028.1	3e-14	Cre06.g299650.t1.2	1e-57	chromosome_12	3e-17
A3770_01p01020	mRNA (Guanine-N(7))-methyltransferase	Primary KO found	K00565	RNMT; mRNA (guanine-N7-)-methyltransferase	35.45	GAQ81341.1	1e-27	DF237677.1	4e-24	XP_003081423.1	6e-21	NC_014434.1	5e-20	34792	5e-24	Chr_9	2e-22	69836	2e-19	Chr_10	2e-18	36785	5e-17	---	---	Bathy10g00190	8e-22	bathy_chrom_10	6e-21	KDD75388.1	6e-84	AYPS01000707.1	2e-65	XP_011400149.1	6e-43	NW_011934321.1	2e-13	---	---	NW_005435085.1	8e-26	XP_005650596.1	2e-35	NW_005178040.1	7e-11	Cre03.g204752.t1.1	7e-67	---	---
A3770_01p01030	glutathione peroxidase	Primary KO found	K00432	gpx; glutathione peroxidase	200.13	GAQ79238.1	5e-36	DF236975.1	8e-27	XP_003079251.1	8e-30	NC_014430.1	8e-26	12779	1e-18	Chr_5	2e-24	112676	3e-29	Chr_03	5e-20	213863	2e-33	scaffold_12	4e-29	Bathy10g03880	4e-14	bathy_chrom_10	2e-11	KDD74665.1	1e-26	AYPS01001148.1	2e-23	XP_011396794.1	4e-30	NW_011934213.1	1e-22	XP_005844151.1	1e-29	NW_005435077.1	2e-11	XP_005645235.1	7e-32	---	---	Cre03.g197750.t1.2	6e-34	---	---
A3770_01p01040	glutathione peroxidase	Primary and secondary KOs found	K00432	gpx; glutathione peroxidase	16.79	GAQ79238.1	3e-33	DF236975.1	5e-28	XP_003079251.1	5e-26	NC_014430.1	8e-24	12779	5e-15	Chr_5	7e-23	112671	3e-20	Chr_03	5e-18	213863	7e-31	scaffold_12	4e-28	Bathy10g03880	1e-14	bathy_chrom_06	6e-13	KDD74665.1	1e-29	AYPS01001148.1	6e-27	XP_011396794.1	5e-27	NW_011934213.1	1e-22	XP_005844151.1	5e-33	---	---	XP_005649777.1	6e-37	NW_005178039.1	2e-15	Cre03.g197750.t1.2	2e-37	---	---
A3770_01p01050	putative HSP20-like chaperone	Secondary KO found	K00290	LYS1; saccharopine dehydrogenase (NAD+, L-lysine forming)	14.29	---	---	---	---	XP_003081496.1	3e-16	NC_014435.1	3e-12	93319	4e-13	---	---	---	---	---	---	43664	1e-11	---	---	---	---	---	---	---	---	---	---	---	---	---	---	---	---	---	---	---	---	---	---	---	---	---	---
A3770_01p01060	phytochrome-associated serine/threonine-protein phosphatase	Primary KO found	K15498	PPP6C; serine/threonine-protein phosphatase 6 catalytic subunit	57.94	GAQ86391.1	0	DF237896.1	6e-58	XP_003084155.1	0	NC_014443.1	3e-163	42032	0	Chr_17	5e-164	57361	7e-174	Chr_03	1e-153	49227	7e-173	scaffold_1	3e-105	Bathy09g00880	1e-172	bathy_chrom_09	7e-150	KDD74216.1	6e-126	AYPS01000661.1	1e-131	XP_011398671.1	0	NW_011934249.1	8e-47	XP_005843955.1	4e-180	NW_005435062.1	1e-83	XP_005644517.1	0	NW_005178038.1	1e-39	Cre06.g308350.t1.2	0	chromosome_9	7e-103
A3770_01p01070	peroxisome biogenesis protein 19	Primary KO found	K13337	PEX19; peroxin-19	17.45	GAQ80592.1	3e-33	---	---	---	---	---	---	---	---	---	---	61165	3e-24	Chr_09	2e-22	9424	2e-17	scaffold_7	3e-23	---	---	---	---	KDD76935.1	8e-32	AYPS01000061.1	1e-29	XP_011398033.1	4e-27	NW_011934215.1	1e-17	XP_005843912.1	3e-24	---	---	XP_005644259.1	4e-34	---	---	Cre02.g119000.t1.1	1e-20	---	---
A3770_01p01080	hypothetical protein	Secondary KO found	K19901	DAB2IP, AIP1; disabled homolog 2-interacting protein	0.12	---	---	---	---	---	---	---	---	---	---	---	---	---	---	---	---	---	---	---	---	---	---	---	---	---	---	---	---	---	---	---	---	---	---	---	---	---	---	---	---	---	---	---	---
A3770_01p01090	choline/ethanolamine kinase	Primary KO found	K00894	ETNK, EKI; ethanolamine kinase	38.29	GAQ88641.1	6e-70	---	---	XP_003080580.1	8e-50	NC_014433.1	3e-47	42574	7e-54	Chr_8	6e-50	58163	1e-34	Chr_04	6e-33	67101	1e-33	scaffold_4	6e-32	Bathy04g00130	1e-46	bathy_chrom_04	3e-44	KDD75780.1	6e-68	AYPS01000502.1	4e-50	XP_011397698.1	4e-49	---	---	---	---	NW_005435062.1	1e-15	XP_005645428.1	2e-69	NW_005178029.1	5e-25	Cre06.g291600.t2.1	1e-49	---	---
A3770_01p01100	SAC3/GANP/THP3 family protein	No KO found			7.81	GAQ86712.1	5e-39	---	---	XP_003074402.1	1e-39	NC_014426.1	3e-39	28983	4e-41	Chr_1	4e-40	61529	5e-33	Chr_09	1e-31	67790	2e-28	---	---	Bathy01g04460	4e-34	bathy_chrom_01	1e-32	KDD73956.1	1e-40	---	---	XP_011396416.1	2e-17	---	---	XP_005843862.1	2e-11	---	---	XP_005645427.1	7e-38	---	---	Cre02.g143600.t1.1	9e-12	---	---
A3770_01p01110	major facilitator superfamily general substrate transporter	Secondary KO found	K08221	yitG, ymfD, yfmO; MFS transporter, ACDE family, multidrug resistance protein	20.6	---	---	---	---	XP_003079491.1	1e-29	---	---	31857	7e-26	---	---	103628	2e-17	---	---	53422	8e-24	---	---	---	---	---	---	---	---	---	---	---	---	---	---	---	---	---	---	XP_005647942.1	1e-16	---	---	---	---	---	---
A3770_01p01120	hypothetical protein	Secondary KO found	K09228	KRAB; KRAB domain-containing zinc finger protein	0	---	---	---	---	---	---	---	---	---	---	---	---	---	---	---	---	---	---	---	---	---	---	---	---	---	---	---	---	---	---	---	---	---	---	---	---	---	---	---	---	---	---	---	---
A3770_01p01130	hypothetical protein	Secondary KO found	K10439	rbsB; ribose transport system substrate-binding protein	1.81	---	---	---	---	---	---	---	---	---	---	---	---	---	---	---	---	---	---	---	---	---	---	---	---	---	---	---	---	---	---	---	---	XP_005849075.1	8e-14	---	---	---	---	---	---	---	---	---	---
A3770_01p01140	subunit D3 of condensin-2 complex	Primary KO found	K11491	NCAPD3; condensin-2 complex subunit D3	10.62	GAQ85855.1	9e-74	---	---	---	---	---	---	---	---	---	---	---	---	---	---	---	---	---	---	---	---	---	---	---	---	---	---	XP_011400241.1	2e-43	NW_011934321.1	4e-26	---	---	---	---	XP_005649514.1	1e-77	---	---	Cre05.g241150.t1.1	1e-66	---	---
A3770_01p01150	subunit C of eukaryotic translation initiation factor 3	Primary KO found	K03252	EIF3C; translation initiation factor 3 subunit C	66.04	GAQ92329.1	0	DF237930.1	8e-58	XP_003075073.1	5e-123	NC_014427.1	2e-108	119599	2e-134	Chr_2	2e-115	---	---	Chr_09	1e-145	59561	8e-179	scaffold_7	9e-91	Bathy14g02720	6e-154	bathy_chrom_14	4e-137	KDD71452.1	1e-22	AYPS01004995.1	2e-22	XP_011397683.1	4e-171	NW_011934213.1	1e-114	XP_005843944.1	0	NW_005435062.1	3e-15	XP_005644462.1	0	NW_005178026.1	1e-17	Cre04.g217550.t1.1	0	chromosome_4	6e-16
A3770_01p01160	hypothetical protein	Secondary KO found	K12848	SNU23; U4/U6.U5 tri-snRNP component SNU23	0.38	---	---	---	---	---	---	---	---	---	---	---	---	---	---	---	---	---	---	---	---	---	---	---	---	---	---	---	---	---	---	---	---	---	---	---	---	---	---	---	---	---	---	---	---
A3770_01p01170	proteasome assembly chaperone	Secondary KO found	K05012	CLCN3_4_5; chloride channel 3/4/5	28.41	GAQ91748.1	1e-22	---	---	XP_003082930.1	5e-11	---	---	---	---	---	---	---	---	---	---	---	---	---	---	---	---	---	---	---	---	---	---	---	---	---	---	---	---	---	---	XP_005644684.1	9e-22	---	---	Cre13.g571000.t1.2	4e-19	---	---
A3770_01p01180	hypothetical protein	Secondary KO found	K04928	KCNQ3; potassium voltage-gated channel KQT-like subfamily member 3	33.28	---	---	---	---	---	---	---	---	---	---	---	---	---	---	---	---	---	---	---	---	---	---	---	---	---	---	---	---	---	---	---	---	---	---	---	---	---	---	---	---	---	---	---	---
A3770_01p01190	Tesmin/TSO1-like CXC domain-containing protein	No KO found			15.82	GAQ90475.1	1e-27	---	---	XP_003084458.1	2e-30	NC_014434.1	2e-27	25091	3e-33	Chr_9	6e-29	102921	5e-31	Chr_11	2e-26	60407	7e-24	scaffold_8	1e-19	Bathy10g00280	7e-29	bathy_chrom_10	6e-26	---	---	AYPS01005311.1	1e-21	XP_011401860.1	5e-29	NW_011934215.1	1e-11	XP_005843975.1	7e-29	---	---	---	---	NW_005178025.1	5e-17	Cre08.g361400.t1.2	2e-35	---	---
A3770_01p01200	hypothetical protein	Secondary KO found	K13806	DAGL; sn1-specific diacylglycerol lipase	0	---	---	---	---	---	---	---	---	---	---	---	---	---	---	---	---	---	---	---	---	---	---	---	---	---	---	---	---	---	---	---	---	---	---	---	---	---	---	---	---	---	---	---	---
A3770_01p01210	hypothetical protein	Secondary KO found	K16954	mtsA; methylthiol:coenzyme M methyltransferase	0	---	---	---	---	---	---	---	---	---	---	---	---	---	---	---	---	---	---	---	---	---	---	---	---	---	---	---	---	---	---	---	---	---	---	---	---	---	---	---	---	---	---	---	---
A3770_01p01220	hypothetical protein	Secondary KO found	K10392	KIF1; kinesin family member 1	0	---	---	---	---	---	---	---	---	---	---	---	---	---	---	---	---	---	---	---	---	---	---	---	---	---	---	---	---	---	---	---	---	---	---	---	---	---	---	---	---	---	---	---	---
A3770_01p01230	hypothetical protein	Secondary KO found	K14807	DDX51, DBP6; ATP-dependent RNA helicase DDX51/DBP6	0	---	---	---	---	---	---	---	---	---	---	---	---	---	---	---	---	---	---	---	---	---	---	---	---	---	---	---	---	---	---	---	---	---	---	---	---	---	---	---	---	---	---	---	---
A3770_01p01240	sialyltransferase	Primary KO found	K06252	TN; tenascin	0.06	GAQ90641.1	3e-19	---	---	---	---	---	---	---	---	---	---	---	---	---	---	---	---	---	---	Bathy08g03460	2e-11	bathy_chrom_08	6e-11	---	---	---	---	---	---	---	---	---	---	---	---	---	---	---	---	---	---	---	---
A3770_01p01250	galactose oxidase	No KO found			8.65	GAQ77592.1	3e-86	---	---	XP_003078836.1	1e-49	NC_014429.1	7e-47	2897	2e-47	Chr_4	7e-46	86619	6e-55	Chr_11	7e-53	34705	7e-72	scaffold_8	2e-68	---	---	---	---	KDD76383.1	1e-42	AYPS01000247.1	1e-31	XP_011401765.1	3e-41	NW_011934458.1	1e-24	XP_005845409.1	2e-44	---	---	XP_005647380.1	7e-46	NW_005178034.1	3e-13	Cre01.g011600.t1.2	3e-23	chromosome_1	2e-17
A3770_01p01260	RING/FYVE/PHD-type zinc finger domain-containing protein	Secondary KO found	K13346	PEX10; peroxin-10	91.78	GAQ79905.1	8e-13	---	---	---	---	---	---	---	---	---	---	60134	7e-12	---	---	---	---	---	---	---	---	---	---	---	---	---	---	---	---	---	---	XP_005849723.1	9e-11	---	---	---	---	---	---	---	---	---	---
A3770_01p01270	ribosomal protein L39	Primary KO found	K02924	RP-L39e, RPL39; large subunit ribosomal protein L39e	203.86	---	---	DF236990.1	2e-11	---	---	NC_014428.1	6e-14	30656	2e-23	Chr_3	4e-12	56442	2e-16	---	---	120794	2e-23	scaffold_1	9e-11	Bathy09g03450	2e-21	bathy_chrom_09	4e-19	KDD71501.1	7e-20	---	---	---	---	---	---	XP_005849452.1	3e-18	---	---	XP_005647362.1	2e-23	NW_005178034.1	6e-12	---	---	chromosome_9	6e-14
A3770_01p01280	histone deacetylase	Primary and secondary KOs found	K11406	HDAC4_5; histone deacetylase 4/5	37.58	GAQ82892.1	3e-70	DF237132.1	3e-17	XP_003080203.1	3e-76	NC_014432.1	2e-58	87707	2e-85	Chr_7	5e-68	57516	9e-89	Chr_04	5e-69	44810	7e-80	scaffold_12	8e-66	Bathy10g04180	2e-43	bathy_chrom_10	3e-33	KDD75688.1	2e-29	AYPS01001821.1	2e-22	XP_011396598.1	3e-26	NW_011934118.1	1e-40	XP_005846820.1	3e-69	NW_005435075.1	3e-12	XP_005646795.1	1e-77	NW_005178037.1	3e-17	Cre11.g467706.t1.1	1e-82	chromosome_3	3e-22
A3770_01p01290	hypothetical protein	Secondary KO found	K01012	bioB; biotin synthase	125.91	---	---	---	---	---	---	---	---	---	---	---	---	---	---	---	---	---	---	---	---	---	---	---	---	---	---	---	---	---	---	---	---	---	---	---	---	---	---	---	---	---	---	---	---
A3770_01p01300	DUF1338 domain-containing protein	No KO found			34.38	GAQ77726.1	5e-80	---	---	XP_003082522.1	5e-35	NC_014438.1	5e-34	5707	4e-34	Chr_13	4e-30	61490	1e-20	Chr_09	2e-19	23810	4e-58	scaffold_18	4e-27	Bathy02g05830	1e-28	bathy_chrom_02	8e-27	KDD74808.1	2e-82	AYPS01001060.1	3e-28	XP_011399383.1	3e-82	NW_011934265.1	2e-74	XP_005844799.1	1e-82	NW_005435067.1	9e-17	---	---	---	---	Cre07.g342800.t1.1	3e-62	---	---
A3770_01p01310	hypothetical protein	Secondary KO found	K00733	B4GALT7; xylosylprotein 4-beta-galactosyltransferase	19.04	---	---	---	---	---	---	---	---	---	---	---	---	---	---	---	---	---	---	---	---	---	---	---	---	---	---	---	---	---	---	---	---	---	---	---	---	---	---	---	---	---	---	---	---
A3770_01p01320	glycerol-3-phosphate o-acyltransferase	Primary KO found	K13507	GAT; glycerol-3-phosphate O-acyltransferase / dihydroxyacetone phosphate acyltransferase	34.82	---	---	---	---	---	---	---	---	---	---	---	---	---	---	---	---	---	---	---	---	---	---	---	---	---	---	---	---	---	---	---	---	---	---	---	---	---	---	---	---	---	---	---	---
A3770_01p01330	DUF572 domain-containing protein	No KO found			64.26	GAQ85289.1	3e-75	DF237177.1	2e-45	XP_003081589.1	5e-64	NC_014435.1	1e-59	6010	1e-66	Chr_10	2e-60	83748	2e-71	Chr_07	7e-65	30979	2e-70	scaffold_1	2e-64	Bathy11g01500	2e-66	bathy_chrom_11	2e-44	KDD76772.1	1e-12	AYPS01000110.1	3e-11	XP_011397129.1	4e-60	NW_011934204.1	8e-48	XP_005847306.1	7e-59	NW_005435077.1	3e-16	XP_005647661.1	1e-81	NW_005178035.1	7e-32	Cre17.g741100.t1.2	4e-74	chromosome_17	7e-35
A3770_01p01340	ribosomal silencing factor RsfS	No KO found			67.4	GAQ82655.1	3e-25	---	---	XP_003079398.1	1e-13	---	---	10585	7e-18	Chr_5	8e-16	85806	3e-21	Chr_10	2e-19	126650	5e-19	scaffold_3	5e-17	Bathy03g03660	9e-17	bathy_chrom_03	7e-16	---	---	---	---	XP_011399252.1	3e-24	NW_011934258.1	7e-19	XP_005849722.1	5e-26	---	---	XP_005647391.1	4e-26	---	---	Cre03.g205600.t1.2	2e-24	---	---
A3770_01p01350	hypothetical protein	Secondary KO found	K20359	RABAC1, PRAF1; PRA1 family protein 1	29.23	GAQ79269.1	4e-14	---	---	---	---	---	---	26039	9e-17	Chr_10	3e-13	108941	2e-14	Chr_09	4e-11	132406	2e-15	---	---	Bathy11g00820	2e-14	bathy_chrom_11	7e-12	---	---	---	---	---	---	---	---	---	---	---	---	---	---	---	---	---	---	---	---
A3770_01p01360	beta subunit of anthranilate synthase	Primary KO found	K01658	trpG; anthranilate synthase component II	23.97	GAQ87227.1	6e-96	DF237288.1	1e-40	XP_003081683.1	2e-87	NC_014435.1	7e-79	38312	4e-88	Chr_10	2e-81	84762	2e-89	Chr_09	3e-71	145191	4e-86	scaffold_18	2e-23	Bathy11g02540	4e-85	bathy_chrom_11	6e-77	KDD73209.1	9e-42	AYPS01002425.1	3e-77	XP_011401110.1	7e-72	NW_011934399.1	2e-61	XP_005848403.1	4e-98	NW_005435080.1	5e-39	XP_005646758.1	2e-97	NW_005178033.1	3e-23	Cre14.g620300.t1.2	2e-100	chromosome_14	5e-19
A3770_01p01370	hypothetical protein	Primary KO found	K18167	SDHAF1; succinate dehydrogenase assembly factor 1	11.57	GAQ84308.1	9e-17	---	---	---	---	---	---	---	---	---	---	57589	1e-14	Chr_04	1e-13	---	---	---	---	---	---	---	---	---	---	---	---	---	---	---	---	XP_005848908.1	5e-11	---	---	---	---	---	---	---	---	---	---
A3770_01p01380	axonemal protein	Primary KO found	K17580	CASC1; cancer susceptibility candidate protein 1	0.13	GAQ79276.1	4e-70	---	---	---	---	---	---	---	---	---	---	104583	6e-57	Chr_16	6e-55	52329	1e-76	scaffold_12	2e-72	---	---	---	---	---	---	---	---	---	---	---	---	---	---	---	---	---	---	---	---	Cre14.g631200.t1.2	2e-100	---	---
A3770_01p01390	kinesin heavy-chain domain-containing protein	Primary and secondary KOs found	K10401	KIF18_19; kinesin family member 18/19	9.8	GAQ91439.1	9e-41	DF237266.1	2e-16	XP_003078572.1	6e-40	NC_014435.1	7e-38	30968	2e-41	Chr_10	1e-39	58933	1e-40	Chr_05	8e-39	36912	2e-40	scaffold_16	4e-39	Bathy03g04370	1e-37	bathy_chrom_08	6e-41	KDD74888.1	8e-37	AYPS01001008.1	6e-37	XP_011399475.1	2e-48	NW_011934268.1	1e-30	XP_005849455.1	1e-68	---	---	XP_005652078.1	5e-39	NW_005178034.1	2e-19	Cre17.g730950.t1.2	3e-42	chromosome_9	2e-12
A3770_01p01400	UDP-glucuronate 4-epimerase	Primary KO found	K08679	E5.1.3.6; UDP-glucuronate 4-epimerase	0.31	GAQ79921.1	3e-132	DF236990.1	8e-25	XP_003075335.1	5e-131	NC_014427.1	9e-109	14357	3e-130	Chr_2	9e-110	84789	1e-138	Chr_09	6e-112	45692	2e-122	scaffold_7	6e-55	Bathy06g00370	2e-132	bathy_chrom_06	6e-111	KDD74739.1	1e-65	AYPS01001103.1	5e-61	XP_011400887.1	4e-22	---	---	XP_005850348.1	4e-17	---	---	XP_005644844.1	2e-22	---	---	Cre06.g278143.t1.1	2e-133	chromosome_6	2e-53
A3770_01p01410	hypothetical protein	Secondary KO found	K06158	ABCF3; ATP-binding cassette, subfamily F, member 3	25.53	---	---	---	---	---	---	---	---	---	---	---	---	---	---	---	---	---	---	---	---	---	---	---	---	---	---	---	---	---	---	---	---	---	---	---	---	---	---	---	---	---	---	---	---
A3770_01p01420	transmembrane amino acid transporter	No KO found			82.23	---	---	---	---	---	---	---	---	---	---	---	---	61948	4e-24	Chr_10	1e-21	49511	2e-22	scaffold_3	7e-18	---	---	---	---	---	---	---	---	XP_011397787.1	3e-11	---	---	XP_005847063.1	2e-22	---	---	XP_005649963.1	4e-23	---	---	Cre06.g298750.t1.2	5e-19	---	---
A3770_01p01430	hypothetical protein	Secondary KO found	K07604	KRT1; type I keratin, acidic	52	---	---	---	---	---	---	---	---	---	---	---	---	---	---	---	---	---	---	---	---	---	---	---	---	---	---	---	---	---	---	---	---	---	---	---	---	---	---	---	---	---	---	---	---
A3770_01p01440	hypothetical protein	Secondary KO found	K16766	CEP85; centrosomal protein CEP85	183	---	---	---	---	---	---	---	---	---	---	---	---	---	---	---	---	---	---	---	---	---	---	---	---	---	---	---	---	---	---	---	---	---	---	---	---	---	---	---	---	---	---	---	---
A3770_01p01450	flagellar outer dynein arm intermediate chain 2	Primary KO found	K11143	DNAI2; dynein intermediate chain 2, axonemal	0.05	GAQ88949.1	0	DF237421.1	5e-24	---	---	NC_014426.1	5e-13	28823	1e-16	Chr_1	6e-15	96653	0	Chr_11	3e-170	49656	0	scaffold_8	1e-172	Bathy13g02710	8e-15	---	---	KDD72961.1	1e-20	---	---	XP_011397470.1	1e-78	NW_011934209.1	1e-15	XP_005847201.1	3e-173	NW_005435076.1	8e-57	XP_005647410.1	6e-169	NW_005178034.1	2e-16	Cre12.g506000.t1.2	0	chromosome_12	3e-98
A3770_01p01460	putative alpha/beta hydrolase	No KO found			29.98	---	---	---	---	XP_003074503.1	2e-29	NC_014426.1	1e-27	86220	4e-27	Chr_1	2e-25	57489	5e-22	Chr_04	1e-20	51953	1e-21	scaffold_12	4e-21	Bathy01g03460	3e-29	bathy_chrom_01	9e-28	---	---	---	---	---	---	---	---	---	---	---	---	XP_005643786.1	8e-35	---	---	---	---	---	---
A3770_01p01470	hypothetical protein	No KO found			18.8	GAQ91519.1	0	DF237748.1	8e-28	XP_003081709.1	4e-76	NC_014435.1	1e-63	88476	1e-125	Chr_10	1e-106	61551	4e-124	Chr_09	1e-110	37161	4e-65	scaffold_18	9e-40	Bathy11g02820	8e-87	bathy_chrom_11	5e-48	KDD74324.1	2e-56	AYPS01001401.1	6e-32	XP_011400493.1	1e-104	NW_011934331.1	6e-43	XP_005849505.1	2e-167	NW_005435083.1	4e-17	XP_005647447.1	0	NW_005178034.1	3e-22	Cre17.g734961.t1.1	1e-73	chromosome_17	2e-18
A3770_01p01480	class I peptide chain release factor	No KO found			23.71	GAQ90504.1	1e-15	---	---	XP_003079853.1	3e-11	NC_014431.1	4e-11	---	---	---	---	79467	4e-11	Chr_03	4e-11	45595	5e-13	scaffold_6	2e-12	Bathy05g01620	9e-12	bathy_chrom_05	2e-11	KDD75045.1	6e-12	AYPS01000905.1	2e-11	XP_011396058.1	9e-13	NW_011934143.1	8e-12	---	---	---	---	---	---	---	---	Cre06.g289350.t1.1	6e-12	---	---
A3770_01p01490	DNA polymerase eta/iota	Primary KO found	K03509	POLH; DNA polymerase eta	12.13	GAQ80244.1	9e-78	DF236998.1	1e-49	XP_003081985.1	2e-27	NC_014436.1	6e-22	44217	2e-40	Chr_11	1e-18	86500	8e-57	Chr_11	4e-50	47815	2e-49	scaffold_8	2e-33	Bathy13g01640	9e-28	bathy_chrom_13	1e-20	KDD72296.1	1e-11	---	---	XP_011398555.1	4e-38	NW_011934143.1	2e-15	XP_005843786.1	2e-29	---	---	XP_005644681.1	7e-65	NW_005178027.1	3e-17	Cre07.g338602.t1.1	7e-35	---	---
A3770_01p01500	sterol-C24-methyltransferase	Primary KO found	K00559	E2.1.1.41, SMT1, ERG6; sterol 24-C-methyltransferase	42.72	GAQ86329.1	1e-112	DF237398.1	4e-12	XP_003078287.1	7e-114	NC_014428.1	9e-98	30710	3e-118	Chr_3	1e-97	93596	1e-114	Chr_02	5e-96	149820	1e-122	scaffold_1	4e-103	Bathy09g04120	3e-119	bathy_chrom_09	5e-98	KDD74485.1	2e-64	AYPS01001280.1	3e-57	XP_011399691.1	9e-76	NW_011934277.1	2e-24	XP_005844298.1	1e-20	NW_005435077.1	5e-17	XP_005649905.1	2e-71	NW_005178039.1	9e-15	Cre12.g500500.t2.1	1e-74	chromosome_12	3e-25
A3770_01p01510	hypothetical protein	Secondary KO found	K00681	ggt; gamma-glutamyltranspeptidase / glutathione hydrolase	7.13	---	---	---	---	---	---	---	---	---	---	---	---	---	---	---	---	---	---	---	---	---	---	---	---	---	---	---	---	---	---	---	---	---	---	---	---	---	---	---	---	---	---	---	---
A3770_01p01520	putative axonemal dynein assembly factor	Secondary KO found	K19759	DNAAF5; dynein assembly factor 5, axonemal	0.53	GAQ86393.1	4e-68	DF237235.1	7e-23	---	---	---	---	---	---	---	---	100035	3e-80	Chr_04	4e-76	213935	3e-76	scaffold_12	6e-74	---	---	---	---	---	---	---	---	---	---	---	---	---	---	---	---	XP_005652340.1	2e-37	---	---	Cre03.g162400.t1.1	4e-82	---	---
A3770_01p01530	sulfolipid synthase	No KO found			35.7	GAQ87988.1	2e-54	---	---	XP_003083913.1	7e-57	NC_014440.1	2e-34	37583	3e-52	Chr_16	6e-59	58169	2e-32	Chr_04	1e-31	36870	4e-57	scaffold_16	9e-33	Bathy06g03520	1e-52	bathy_chrom_06	1e-51	---	---	---	---	XP_011396666.1	8e-36	---	---	XP_005843576.1	2e-49	---	---	XP_005644605.1	3e-48	---	---	Cre01.g038550.t1.1	2e-50	---	---
A3770_01p01540	serine hydroxymethyltransferase 3	Primary KO found	K00600	glyA, SHMT; glycine hydroxymethyltransferase	33.3	GAQ80566.1	0	DF237082.1	3e-81	XP_003084275.1	0	NC_014444.1	0	37794	0	Chr_16	0	96092	0	Chr_16	0	49729	0	scaffold_13	0	Bathy12g00140	0	bathy_chrom_12	0	KDD73295.1	0	AYPS01002333.1	0	XP_011401435.1	0	NW_011934415.1	1e-128	XP_005843102.1	4e-178	NW_005435076.1	4e-45	XP_005643716.1	0	NW_005178023.1	6e-30	Cre09.g411900.t1.1	0	chromosome_6	3e-27
A3770_01p01550	hypothetical protein	Secondary KO found	K06560	MRC, CD206, CD280; mannose receptor, C type	0.7	---	---	---	---	---	---	---	---	---	---	---	---	---	---	---	---	---	---	---	---	---	---	---	---	---	---	---	---	---	---	---	---	---	---	---	---	---	---	---	---	---	---	---	---
A3770_01p01560	DEAH-box nuclear pre-mRNA splicing factor	Primary KO found	K12818	DHX8, PRP22; ATP-dependent RNA helicase DHX8/PRP22	62.46	GAQ78896.1	0	DF236969.1	1e-102	XP_003082055.1	0	NC_014429.1	8e-158	31151	0	Chr_4	2e-166	58037	0	Chr_12	5e-160	51326	0	scaffold_10	3e-153	Bathy06g04330	0	bathy_chrom_06	3e-159	KDD75275.1	0	AYPS01000773.1	2e-160	XP_011400333.1	0	NW_011934321.1	2e-49	XP_005846636.1	0	NW_005435087.1	1e-23	XP_005644871.1	1e-171	NW_005178042.1	4e-18	Cre03.g182950.t1.2	1e-173	chromosome_3	3e-35
A3770_01p01570	ubiquinone/menaquinone biosynthesis methyltransferase	Primary KO found	K06127	COQ5; 2-methoxy-6-polyprenyl-1,4-benzoquinol methylase	25.39	GAQ83476.1	1e-105	DF237099.1	5e-17	XP_003074478.1	5e-90	NC_014426.1	1e-82	39585	5e-90	Chr_1	3e-82	113465	1e-82	Chr_01	2e-75	70668	7e-91	scaffold_1	2e-83	Bathy01g03670	3e-87	bathy_chrom_01	1e-79	KDD75057.1	7e-93	AYPS01000898.1	3e-83	XP_011395829.1	9e-83	NW_011934133.1	7e-14	XP_005846681.1	5e-60	NW_005435075.1	3e-18	XP_005648464.1	6e-88	NW_005178037.1	4e-19	Cre05.g245450.t1.2	1e-55	---	---
A3770_01p01580	rhodanese-like domain-containing protein	No KO found			29.82	GAQ85129.1	9e-17	---	---	---	---	---	---	---	---	---	---	---	---	---	---	---	---	scaffold_7	7e-11	Bathy08g04050	1e-14	bathy_chrom_08	1e-13	KDD74767.1	2e-18	---	---	---	---	---	---	XP_005845781.1	5e-20	---	---	XP_005644728.1	5e-20	---	---	Cre10.g444500.t1.2	3e-30	---	---
A3770_01p01590	hypothetical protein	Secondary KO found	K01872	AARS, alaS; alanyl-tRNA synthetase	1.51	---	---	---	---	---	---	---	---	---	---	---	---	---	---	---	---	---	---	---	---	---	---	---	---	---	---	---	---	---	---	---	---	---	---	---	---	---	---	---	---	---	---	---	---
A3770_01p01600	spore coat protein CotH	No KO found			63.19	---	---	---	---	XP_003082385.1	5e-80	NC_014437.1	2e-75	26891	3e-84	Chr_12	1e-89	58554	5e-45	Chr_05	2e-43	56559	3e-49	scaffold_3	2e-47	Bathy07g02440	1e-85	bathy_chrom_07	2e-83	KDD75179.1	2e-70	AYPS01000824.1	6e-47	XP_011395790.1	2e-145	NW_011934129.1	9e-32	---	---	NW_005435083.1	1e-19	---	---	---	---	Cre02.g113500.t1.2	8e-104	---	---
A3770_01p01610	hypothetical protein	No KO found			91.93	GAQ79901.1	4e-15	---	---	---	---	---	---	---	---	---	---	---	---	---	---	---	---	---	---	---	---	---	---	KDD76706.1	2e-17	AYPS01000133.1	4e-17	XP_011401885.1	6e-20	---	---	---	---	---	---	---	---	---	---	Cre02.g081050.t1.2	1e-19	---	---
A3770_01p01620	hypothetical protein	Secondary KO found	K01294	CPE; carboxypeptidase E	0	GAQ89421.1	1e-25	---	---	---	---	---	---	---	---	---	---	63611	7e-28	Chr_13	4e-23	199805	1e-22	scaffold_15	3e-18	---	---	---	---	---	---	---	---	---	---	---	---	---	---	---	---	---	---	---	---	---	---	---	---
A3770_01p01630	Parkin co-regulated protein	No KO found			0	GAQ89355.1	1e-123	DF237462.1	4e-35	---	---	---	---	7208	6e-46	Chr_14	1e-34	50562	5e-127	Chr_09	7e-105	157402	1e-125	scaffold_7	8e-103	Bathy08g00080	7e-62	bathy_chrom_08	1e-50	KDD76308.1	1e-33	AYPS01000274.1	2e-18	XP_011397810.1	2e-32	NW_011934213.1	1e-12	XP_005849130.1	9e-50	NW_005435082.1	6e-12	---	---	---	---	Cre02.g113400.t1.2	2e-125	chromosome_2	5e-66
A3770_01p01640	hypothetical protein	Secondary KO found	K03254	EIF3A; translation initiation factor 3 subunit A	0	GAQ78816.1	6e-37	---	---	---	---	---	---	89668	2e-13	Chr_20	2e-11	---	---	---	---	---	---	---	---	---	---	---	---	---	---	---	---	---	---	---	---	---	---	---	---	---	---	---	---	Cre09.g399215.t1.1	8e-25	---	---
A3770_01p01650	hypothetical protein	No KO found			0.2	GAQ78812.1	0	DF236968.1	4e-43	---	---	---	---	---	---	---	---	59498	0	Chr_06	0	178257	0	scaffold_5	6e-130	---	---	---	---	---	---	---	---	---	---	---	---	---	---	---	---	---	---	---	---	Cre07.g354551.t1.2	0	chromosome_7	2e-96
A3770_01p01660	hypothetical protein	Secondary KO found	K00426	cydB; cytochrome d ubiquinol oxidase subunit II	78.32	---	---	---	---	---	---	---	---	---	---	---	---	---	---	---	---	---	---	---	---	---	---	---	---	---	---	---	---	---	---	---	---	---	---	---	---	---	---	---	---	---	---	---	---
A3770_01p01670	hypothetical protein	Secondary KO found	K02198	ccmF; cytochrome c-type biogenesis protein CcmF	3.05	---	---	---	---	---	---	---	---	---	---	---	---	---	---	---	---	---	---	---	---	---	---	---	---	---	---	---	---	---	---	---	---	---	---	---	---	---	---	---	---	Cre12.g554550.t1.2	2e-12	---	---
A3770_01p01680	regulator of chromosome condensation	Primary KO found	K11493	RCC1; regulator of chromosome condensation	15.01	GAQ88334.1	2e-43	---	---	XP_003078479.1	4e-76	NC_014428.1	3e-70	48985	9e-90	Chr_3	7e-82	96161	5e-85	Chr_01	5e-77	202347	4e-96	scaffold_1	9e-87	Bathy07g00060	1e-51	bathy_chrom_07	8e-48	KDD73507.1	3e-86	AYPS01000199.1	2e-17	XP_011396322.1	3e-77	NW_011934155.1	3e-25	XP_005843760.1	3e-77	NW_005435074.1	2e-15	XP_005649542.1	7e-99	---	---	Cre12.g498450.t1.2	5e-74	chromosome_12	5e-41
A3770_01p01690	hypothetical protein	No KO found			8.49	GAQ82184.1	3e-104	DF237309.1	9e-18	XP_003079461.1	1e-43	NC_014430.1	5e-43	24586	5e-42	Chr_5	8e-78	74866	2e-15	Chr_10	4e-44	38742	5e-47	scaffold_3	1e-40	Bathy03g04220	5e-42	bathy_chrom_03	2e-41	KDD73308.1	6e-15	AYPS01002317.1	2e-14	XP_011396860.1	1e-27	NW_011934190.1	1e-12	XP_005844679.1	1e-35	---	---	XP_005646272.1	4e-37	NW_005178032.1	5e-16	Cre03.g148250.t1.1	2e-25	chromosome_3	1e-11
A3770_01p01700	CDK activating kinase	Primary KO found	K02202	CDK7; cyclin-dependent kinase 7	17.49	GAQ84194.1	1e-130	DF237241.1	1e-28	XP_003080232.1	1e-112	NC_014432.1	8e-95	35576	1e-115	Chr_7	2e-102	96962	6e-130	Chr_02	9e-110	3997	1e-126	scaffold_4	1e-110	Bathy02g04380	4e-107	bathy_chrom_02	4e-94	KDD75737.1	8e-66	AYPS01004200.1	3e-94	XP_011400139.1	2e-101	NW_011934321.1	2e-70	XP_005850890.1	8e-105	NW_005435074.1	6e-28	XP_005643305.1	8e-128	NW_005178031.1	6e-18	Cre09.g388000.t1.2	1e-99	chromosome_12	8e-33
A3770_01p01710	cyclophilin peptidyl-prolyl cis-trans isomerase	Primary KO found	K09565	PPIF; peptidyl-prolyl isomerase F (cyclophilin D)	173.61	GAQ86678.1	8e-63	DF236954.1	4e-16	XP_003079845.1	1e-102	NC_014434.1	1e-53	42852	5e-74	Chr_6	2e-77	60515	6e-80	Chr_08	5e-69	195080	1e-74	scaffold_5	4e-67	Bathy05g02220	6e-110	bathy_chrom_01	1e-65	KDD76700.1	1e-65	AYPS01000307.1	4e-47	XP_011398235.1	8e-127	NW_011934228.1	2e-41	XP_005846492.1	3e-75	NW_005435074.1	2e-12	XP_005644933.1	4e-78	NW_005178033.1	7e-14	Cre01.g037400.t1.1	3e-69	chromosome_1	6e-18
A3770_01p01720	RNA-binding domain-containing protein	Primary KO found	K14573	NOP4, RBM28; nucleolar protein 4	16.82	GAQ92352.1	2e-40	---	---	XP_003081733.1	3e-62	NC_014435.1	7e-56	26255	1e-93	Chr_10	1e-53	101277	5e-57	Chr_07	1e-51	1653	3e-58	scaffold_1	2e-50	Bathy11g03180	2e-47	bathy_chrom_11	6e-42	KDD76495.1	3e-27	AYPS01003863.1	4e-29	XP_011397001.1	7e-83	NW_011934200.1	4e-27	XP_005847106.1	4e-53	NW_005435076.1	1e-12	XP_005651935.1	8e-86	---	---	Cre02.g104650.t2.1	2e-55	---	---
A3770_01p01730	hypothetical protein	No KO found			0.17	GAQ77918.1	2e-27	---	---	---	---	---	---	---	---	---	---	99477	7e-49	Chr_03	4e-13	122536	5e-51	scaffold_2	4e-13	---	---	---	---	---	---	---	---	---	---	---	---	---	---	---	---	---	---	---	---	Cre02.g078550.t1.2	9e-68	chromosome_2	6e-12
A3770_01p01740	hypothetical protein	Secondary KO found	K05019	CLNS1A; chloride channel, nucleotide-sensitive, 1A	41.01	GAQ85444.1	1e-11	---	---	---	---	---	---	---	---	---	---	---	---	---	---	---	---	---	---	---	---	---	---	---	---	---	---	---	---	---	---	---	---	---	---	---	---	---	---	Cre12.g538150.t1.2	1e-12	---	---
A3770_01p01750	hypothetical protein	Secondary KO found	K14959	MLL4; histone-lysine N-methyltransferase MLL4	48.6	---	---	---	---	---	---	---	---	---	---	---	---	---	---	---	---	---	---	---	---	---	---	---	---	---	---	---	---	---	---	---	---	---	---	---	---	---	---	---	---	---	---	---	---
A3770_01p01760	ribose-phosphate pyrophosphokinase	Primary KO found	K00948	PRPS, prsA; ribose-phosphate pyrophosphokinase	75.83	GAQ82495.1	2e-166	DF237062.1	5e-38	XP_003083246.1	6e-21	NC_014427.1	2e-133	43177	2e-23	Chr_10	1e-141	83316	7e-156	Chr_07	4e-136	202722	2e-141	scaffold_1	1e-63	Bathy11g03560	1e-154	bathy_chrom_11	3e-140	KDD73942.1	3e-160	AYPS01001711.1	8e-154	XP_011400614.1	8e-160	NW_011934350.1	1e-145	XP_005847417.1	9e-163	NW_005435077.1	4e-31	XP_005646520.1	5e-167	NW_005178032.1	6e-35	Cre08.g378850.t1.2	7e-166	chromosome_8	6e-23
A3770_01p01770	aromatic-ring hydroxylase-like	No KO found			31.12	---	---	---	---	XP_003078867.1	2e-89	NC_014429.1	3e-74	87050	3e-85	Chr_4	6e-72	60404	1e-88	Chr_07	5e-76	145911	2e-95	scaffold_6	2e-30	Bathy08g02680	2e-95	bathy_chrom_08	5e-83	---	---	---	---	---	---	---	---	---	---	---	---	---	---	---	---	---	---	---	---
A3770_01p01780	hypothetical protein	No KO found			70.93	GAQ84411.1	1e-17	---	---	XP_003084245.1	5e-18	NC_014443.1	5e-16	93971	7e-17	Chr_17	8e-16	62472	2e-23	Chr_11	1e-21	7660	8e-28	scaffold_8	3e-25	Bathy12g03140	1e-18	bathy_chrom_12	8e-17	---	---	---	---	XP_011395560.1	5e-18	NW_011934122.1	5e-13	XP_005852000.1	2e-31	---	---	XP_005648924.1	2e-29	---	---	Cre03.g207000.t1.2	3e-24	---	---
A3770_01p01790	hypothetical protein	Primary KO found	K19347	SUN1_2; SUN domain-containing protein 1/2	10.03	GAQ81617.1	1e-25	---	---	XP_003079402.1	2e-24	NC_014430.1	3e-24	24577	7e-27	Chr_5	4e-27	57110	7e-28	Chr_03	1e-26	193005	5e-29	scaffold_3	5e-28	Bathy03g03710	1e-20	bathy_chrom_03	3e-20	---	---	---	---	---	---	---	---	XP_005847644.1	8e-25	NW_005435078.1	1e-19	XP_005647060.1	4e-21	---	---	---	---	---	---
A3770_01p01800	enoyl-[acyl-carrier-protein] reductase	Primary KO found	K00208	fabI; enoyl-[acyl-carrier protein] reductase I	114.58	GAQ86187.1	1e-152	DF237224.1	5e-14	XP_003080480.1	2e-162	NC_014432.1	2e-133	32790	3e-166	Chr_7	1e-136	94478	3e-177	Chr_06	1e-140	188614	6e-171	scaffold_9	4e-134	Bathy04g03720	3e-165	bathy_chrom_04	4e-137	KDD74101.1	1e-140	AYPS01001571.1	2e-110	XP_011400970.1	2e-166	NW_011934381.1	3e-59	XP_005852175.1	1e-166	NW_005435087.1	6e-31	XP_005648805.1	4e-166	NW_005178037.1	3e-29	Cre06.g294950.t1.1	2e-167	chromosome_6	9e-17
A3770_01p01810	subunit SecA of protein translocase	Primary KO found	K03070	secA; preprotein translocase subunit SecA	21.45	GAQ84908.1	0	DF237161.1	2e-98	XP_003074462.1	0	NC_014426.1	0	36933	0	Chr_4	0	101824	0	Chr_08	0	34584	0	scaffold_11	0	Bathy05g03710	0	bathy_chrom_08	0	KDD71827.1	7e-29	AYPS01004331.1	2e-28	XP_011402304.1	0	NW_011934486.1	1e-38	XP_005844383.1	1e-142	NW_005435065.1	6e-29	XP_005651027.1	0	NW_005178041.1	6e-23	Cre12.g517900.t1.1	0	chromosome_12	3e-36
A3770_01p01820	hypothetical protein	Secondary KO found	K11807	WDTC1; WD and tetratricopeptide repeats protein 1	106.67	GAQ79562.1	5e-11	---	---	---	---	---	---	---	---	---	---	108931	9e-14	---	---	---	---	---	---	Bathy11g00310	5e-12	---	---	---	---	---	---	---	---	---	---	---	---	---	---	XP_005649552.1	1e-12	---	---	---	---	---	---
A3770_01p01830	ribosomal protein L10	Primary KO found	K02866	RP-L10e, RPL10; large subunit ribosomal protein L10e	210.85	GAQ91838.1	5e-110	DF237814.1	9e-49	XP_003078329.1	2e-20	NC_014428.1	4e-64	30754	5e-110	Chr_3	2e-73	93045	1e-107	Chr_01	9e-63	124531	3e-111	scaffold_1	1e-64	Bathy07g01960	2e-104	bathy_chrom_07	5e-94	KDD74287.1	6e-109	AYPS01001429.1	6e-67	XP_011400264.1	1e-71	NW_011934321.1	3e-66	XP_005843893.1	1e-106	NW_005435062.1	1e-39	XP_005647525.1	1e-115	NW_005178035.1	3e-25	Cre09.g388200.t1.1	1e-108	chromosome_9	3e-21
A3770_01p01840	threonyl-tRNA synthetase	Primary KO found	K01868	TARS, thrS; threonyl-tRNA synthetase	77.28	GAQ89131.1	0	DF237438.1	1e-41	XP_003080133.1	0	NC_014432.1	0	46103	0	Chr_7	0	78424	0	Chr_02	0	126897	0	scaffold_4	0	Bathy17g00210	0	bathy_chrom_17	0	KDD75770.1	0	AYPS01000252.1	1e-126	XP_011398281.1	0	NW_011934204.1	2e-75	XP_005843892.1	0	NW_005435062.1	1e-15	XP_005650255.1	1e-120	NW_005178037.1	8e-20	Cre10.g421600.t1.2	0	chromosome_10	3e-18
A3770_01p01850	DnaJ domain-containing protein	Primary KO found	K09527	DNAJC7; DnaJ homolog subfamily C member 7	11.74	GAQ82101.1	8e-36	---	---	XP_003081045.1	3e-35	NC_014434.1	6e-29	---	---	Chr_9	3e-32	64027	4e-35	Chr_14	3e-29	56121	3e-38	scaffold_3	8e-33	Bathy10g03860	1e-36	bathy_chrom_10	4e-31	---	---	---	---	XP_011397643.1	7e-18	NW_011934210.1	4e-14	XP_005846018.1	1e-28	---	---	XP_005642784.1	3e-18	---	---	---	---	---	---
A3770_01p01860	violaxanthin deepoxidase	Primary KO found	K09839	VDE, NPQ1; violaxanthin de-epoxidase	31.95	GAQ90135.1	8e-96	DF237553.1	7e-32	XP_003083515.1	4e-104	NC_014441.1	4e-95	27727	5e-102	Chr_15	6e-94	104842	3e-108	Chr_06	2e-99	60541	3e-109	scaffold_9	3e-101	Bathy07g04400	7e-84	bathy_chrom_07	3e-78	---	---	---	---	XP_011397935.1	5e-90	NW_011934213.1	6e-21	XP_005847292.1	9e-101	---	---	XP_005647571.1	2e-98	NW_005178035.1	2e-20	---	---	---	---
A3770_01p01870	hypothetical protein	Secondary KO found	K00889	PIP5K; 1-phosphatidylinositol-4-phosphate 5-kinase	10.16	GAQ79425.1	8e-11	---	---	XP_003082454.1	2e-31	NC_014437.1	3e-23	95034	1e-34	Chr_12	7e-26	99086	2e-31	Chr_02	6e-22	50732	1e-34	scaffold_1	1e-17	Bathy09g04540	1e-18	bathy_chrom_09	2e-17	---	---	---	---	XP_011397681.1	2e-23	---	---	XP_005848813.1	2e-24	---	---	XP_005643370.1	1e-23	---	---	Cre11.g467774.t1.1	2e-22	---	---
A3770_01p01880	subunit Sec3 of exocyst complex	Primary KO found	K19983	EXOC1, SEC3; exocyst complex component 1	20.25	GAQ91420.1	3e-42	---	---	---	---	---	---	---	---	---	---	---	---	---	---	---	---	---	---	---	---	---	---	---	---	---	---	XP_011399291.1	3e-12	---	---	---	---	---	---	XP_005649944.1	3e-16	---	---	Cre09.g392000.t2.1	8e-13	---	---
A3770_01p01890	hypothetical protein	Secondary KO found	K06139	pqqE; pyrroloquinoline quinone biosynthesis protein E	8.49	---	---	---	---	---	---	---	---	---	---	---	---	53852	1e-11	---	---	---	---	---	---	---	---	---	---	---	---	---	---	---	---	---	---	---	---	---	---	---	---	---	---	---	---	---	---
A3770_01p01900	glycoside hydrolase	Primary KO found	K19355	MAN; mannan endo-1,4-beta-mannosidase	16.05	GAQ82979.1	6e-76	---	---	XP_003078701.1	2e-45	NC_014429.1	1e-42	42201	1e-55	Chr_19	4e-50	83090	1e-62	Chr_04	3e-39	3730	5e-72	scaffold_8	3e-46	Bathy08g02370	2e-40	bathy_chrom_08	2e-38	KDD76362.1	4e-51	AYPS01000253.1	4e-46	XP_011395488.1	3e-50	NW_011934143.1	5e-48	XP_005850032.1	7e-64	---	---	XP_005649792.1	1e-78	NW_005178028.1	5e-14	Cre01.g048350.t1.2	3e-61	---	---
A3770_01p01910	hypothetical protein	Primary KO found	K20286	TMF1; TATA element modulatory factor	33.89	GAQ81518.1	1e-20	---	---	---	---	---	---	---	---	---	---	60690	2e-12	---	---	---	---	---	---	---	---	---	---	---	---	---	---	---	---	---	---	---	---	---	---	---	---	---	---	---	---	---	---
A3770_01p01920	dihydrolipoamide acetyltransferase	Primary KO found	K00627	DLAT, aceF, pdhC; pyruvate dehydrogenase E2 component (dihydrolipoamide acetyltransferase)	27.4	GAQ89040.1	7e-115	DF236986.1	2e-20	XP_003079400.1	3e-113	NC_014430.1	6e-101	31760	6e-115	Chr_5	2e-105	96637	2e-113	Chr_10	8e-99	212324	2e-109	scaffold_3	2e-97	Bathy03g03690	2e-108	bathy_chrom_03	8e-99	KDD74611.1	3e-80	AYPS01001184.1	7e-73	XP_011402341.1	1e-90	NW_011934486.1	2e-55	XP_005851487.1	6e-25	NW_005435087.1	3e-19	XP_005650790.1	6e-104	NW_005178041.1	2e-16	Cre09.g386735.t1.1	4e-102	chromosome_6	4e-22
A3770_01p01930	SNF2/RAD54 family protein	Primary KO found	K10841	ERCC6, CSB, RAD26; DNA excision repair protein ERCC-6	18.42	GAQ88535.1	0	DF237386.1	3e-49	XP_003075208.1	0	NC_014427.1	0	12759	4e-81	Chr_2	0	58407	0	Chr_05	0	56715	0	scaffold_3	0	Bathy03g02110	0	bathy_chrom_03	0	KDD75175.1	2e-81	AYPS01000827.1	1e-76	XP_011397459.1	0	NW_011934403.1	1e-50	XP_005846983.1	3e-124	NW_005435076.1	1e-16	XP_005652138.1	0	NW_005178042.1	2e-25	Cre06.g270850.t1.2	0	chromosome_6	3e-17
A3770_01p01940	calcium-translocating P-type ATPase	Primary KO found	K01537	E3.6.3.8; Ca2+-transporting ATPase	0.13	GAQ87615.1	0	DF237362.1	2e-44	XP_003081200.1	0	NC_014434.1	0	164	0	Chr_9	5e-178	104915	0	Chr_08	0	21782	3e-143	scaffold_3	0	Bathy10g02460	0	bathy_chrom_10	2e-175	KDD73154.1	4e-77	AYPS01001043.1	2e-74	XP_011399485.1	0	NW_011934268.1	1e-57	XP_005849646.1	0	NW_005435079.1	3e-21	XP_005644036.1	0	NW_005178024.1	1e-24	Cre16.g681750.t1.1	0	chromosome_12	2e-94
A3770_01p01950	subunit DAD1 of dolichyl-diphosphooligosaccharide--protein glycosyltransferase	Secondary KO found	K12668	OST2, DAD1; oligosaccharyltransferase complex subunit epsilon	89.38	GAQ88724.1	1e-32	---	---	---	---	---	---	---	---	---	---	---	---	---	---	---	---	---	---	---	---	---	---	KDD72972.1	8e-21	---	---	XP_011399600.1	2e-29	NW_011934269.1	7e-12	XP_005843779.1	8e-17	---	---	XP_005650176.1	1e-26	---	---	Cre02.g108400.t1.2	2e-31	---	---
A3770_01p01960	ribosomal protein L38	Primary KO found	K02923	RP-L38e, RPL38; large subunit ribosomal protein L38e	118.21	GAQ88487.1	2e-41	DF237382.1	3e-31	XP_003082069.1	1e-34	NC_014436.1	2e-30	17408	3e-35	Chr_11	2e-29	63254	1e-30	Chr_12	1e-25	51368	2e-29	scaffold_10	7e-25	Bathy13g01180	2e-31	bathy_chrom_13	3e-29	KDD72933.1	1e-35	AYPS01002716.1	2e-29	XP_011398242.1	2e-40	NW_011934228.1	2e-30	XP_005849842.1	8e-38	NW_005435083.1	1e-29	XP_005645240.1	2e-38	NW_005178029.1	2e-33	Cre07.g325746.t1.1	6e-39	chromosome_7	7e-31
A3770_01p01970	mitogen-activated protein kinase	Primary and secondary KOs found	K04371	MAPK1_3; mitogen-activated protein kinase 1/3	0.56	GAQ86486.1	6e-156	DF237241.1	4e-71	XP_003081390.1	2e-148	NC_014434.1	2e-130	94760	9e-154	Chr_9	6e-134	97179	5e-157	Chr_07	3e-137	203745	1e-163	scaffold_3	2e-141	Bathy10g00490	2e-151	bathy_chrom_10	8e-133	KDD75646.1	9e-136	AYPS01000573.1	8e-89	XP_011398170.1	2e-154	NW_011934226.1	6e-60	XP_005848327.1	2e-159	NW_005435067.1	3e-33	XP_005651434.1	8e-155	NW_005178041.1	2e-47	Cre12.g508900.t1.2	2e-155	chromosome_12	3e-31
A3770_01p01980	Mog1p/PsbP-like protein	Primary KO found	K02717	psbP; photosystem II oxygen-evolving enhancer protein 2	61.31	GAQ89198.1	2e-50	---	---	XP_003080329.1	4e-45	NC_014432.1	3e-31	118778	3e-47	Chr_7	5e-31	107741	5e-49	Chr_02	2e-32	185709	5e-54	scaffold_4	5e-36	Bathy02g03280	4e-49	bathy_chrom_02	1e-32	---	---	---	---	XP_011398169.1	7e-44	NW_011934226.1	5e-12	XP_005848519.1	9e-52	NW_005435080.1	4e-14	XP_005651435.1	3e-41	---	---	Cre12.g509050.t1.1	2e-51	---	---
A3770_01p01990	manganese superoxide dismutase	Primary KO found	K04564	SOD2; superoxide dismutase, Fe-Mn family	146.64	GAQ87983.1	7e-85	DF237341.1	4e-18	XP_003075085.1	3e-61	NC_014427.1	9e-61	31067	6e-84	Chr_4	6e-74	60680	1e-88	Chr_08	6e-80	49539	1e-87	scaffold_4	2e-78	Bathy18g00290	1e-77	bathy_chrom_18	8e-72	KDD73082.1	2e-86	AYPS01002556.1	3e-31	XP_011402286.1	1e-76	NW_011934486.1	9e-22	XP_005850331.1	5e-82	NW_005435085.1	7e-21	XP_005645763.1	4e-81	NW_005178042.1	3e-14	Cre13.g605150.t1.2	9e-88	chromosome_10	4e-31
A3770_01p02000	hypothetical protein	No KO found			57.66	GAQ87638.1	2e-49	---	---	XP_003081970.1	3e-33	NC_014436.1	3e-20	44356	2e-30	Chr_11	1e-17	71530	2e-48	Chr_12	5e-30	62856	5e-46	scaffold_10	2e-19	Bathy13g01800	1e-51	bathy_chrom_13	8e-33	---	---	---	---	XP_011398491.1	9e-21	NW_011934249.1	3e-13	XP_005848346.1	1e-40	NW_005435080.1	1e-19	XP_005646892.1	1e-53	---	---	Cre04.g228450.t1.2	4e-47	---	---
A3770_01p02010	hypothetical protein	Secondary KO found	K02519	infB, MTIF2; translation initiation factor IF-2	15.77	---	---	---	---	---	---	---	---	---	---	---	---	---	---	---	---	---	---	---	---	---	---	---	---	---	---	---	---	---	---	---	---	---	---	---	---	---	---	---	---	---	---	---	---
A3770_01p02020	cyclophilin-type peptidyl-prolyl cis-trans isomerase	Primary KO found	K12737	SDCCAG10; peptidyl-prolyl cis-trans isomerase SDCCAG10	21.01	GAQ83151.1	5e-68	---	---	XP_003083183.1	2e-49	NC_014440.1	6e-43	7470	8e-44	Chr_14	2e-20	72034	2e-57	Chr_03	9e-54	142031	8e-59	scaffold_3	3e-54	Bathy02g02810	8e-46	bathy_chrom_02	1e-43	KDD73681.1	1e-59	AYPS01001932.1	9e-48	XP_011400723.1	2e-60	NW_011934358.1	9e-20	XP_005851583.1	4e-49	NW_005435086.1	2e-12	XP_005646575.1	2e-65	NW_005178032.1	1e-15	Cre04.g215950.t1.1	1e-68	---	---
A3770_01p02030	GMP synthetase	Primary KO found	K01951	guaA, GMPS; GMP synthase (glutamine-hydrolysing)	36.49	GAQ82817.1	0	DF237074.1	2e-46	XP_003083586.1	0	NC_014441.1	0	27778	0	Chr_15	0	64504	0	Chr_15	0	173380	0	scaffold_14	1e-165	Bathy16g00930	0	bathy_chrom_16	0	KDD76199.1	0	AYPS01000318.1	1e-167	XP_011401818.1	0	NW_011934462.1	2e-169	XP_005848466.1	0	NW_005435080.1	7e-21	XP_005646785.1	0	NW_005178033.1	3e-31	Cre02.g092900.t1.2	0	chromosome_2	8e-95
A3770_01p02040	DNA repair protein RadA	Primary KO found	K04485	radA, sms; DNA repair protein RadA/Sms	10.98	GAQ82127.1	5e-145	DF237050.1	3e-18	XP_003084463.1	5e-125	NC_014445.1	9e-107	3270	6e-120	Chr_19	2e-108	75587	1e-124	Chr_12	2e-114	54063	5e-127	scaffold_16	2e-85	Bathy08g00890	7e-121	bathy_chrom_08	2e-104	KDD74791.1	1e-59	AYPS01001071.1	2e-44	XP_011397322.1	6e-126	NW_011934206.1	3e-15	XP_005848590.1	2e-130	NW_005435081.1	4e-25	XP_005643141.1	3e-137	NW_005178020.1	8e-13	Cre07.g317908.t1.2	2e-60	---	---
A3770_01p02050	DUF4457 domain-containing protein	No KO found			5.87	GAQ84262.1	8e-36	DF237131.1	2e-34	---	---	---	---	---	---	---	---	---	---	---	---	---	---	---	---	---	---	---	---	---	---	---	---	---	---	---	---	XP_005849707.1	6e-65	NW_005435083.1	1e-13	---	---	---	---	---	---	---	---
A3770_01p02060	alpha subunit of succinyl-CoA ligase	Primary KO found	K01899	LSC1; succinyl-CoA synthetase alpha subunit	30.27	GAQ81611.1	1e-166	DF237034.1	1e-25	XP_003078495.1	2e-173	NC_014428.1	1e-143	30915	6e-175	Chr_3	9e-145	54789	2e-168	Chr_01	3e-137	45127	9e-164	scaffold_1	2e-135	Bathy07g00220	3e-159	bathy_chrom_07	2e-131	KDD74604.1	0	AYPS01001190.1	1e-155	XP_011398589.1	2e-173	NW_011934249.1	2e-140	XP_005843440.1	0	NW_005435057.1	2e-12	XP_005643816.1	8e-168	NW_005178024.1	7e-29	Cre03.g193850.t1.2	2e-179	chromosome_3	8e-24
A3770_01p02070	putative protein kinase	Primary KO found	K08876	SCYL1; SCY1-like protein 1	19.62	GAQ83172.1	3e-135	---	---	XP_003082766.1	3e-122	NC_014438.1	2e-115	36544	2e-121	Chr_13	2e-108	89032	1e-132	Chr_16	9e-125	144148	2e-125	scaffold_5	3e-99	Bathy04g01750	2e-124	bathy_chrom_04	5e-104	KDD72431.1	2e-44	AYPS01003357.1	4e-31	XP_011397583.1	2e-134	NW_011934209.1	6e-42	XP_005843618.1	1e-147	NW_005435059.1	3e-60	XP_005649821.1	1e-137	NW_005178039.1	7e-23	Cre13.g575300.t1.1	9e-141	chromosome_13	8e-13
A3770_01p02080	proteolipid subunit C of vacuolar ATPase	Primary KO found	K03661	ATPeV0B, ATP6F; V-type H+-transporting ATPase 21kDa proteolipid subunit	47.57	GAQ82819.1	1e-75	DF237074.1	2e-15	XP_003074332.1	8e-78	NC_014426.1	4e-64	13768	3e-77	Chr_1	2e-63	58766	9e-79	Chr_05	8e-51	52829	2e-64	scaffold_13	4e-47	Bathy15g00560	5e-84	bathy_chrom_15	1e-70	KDD74748.1	9e-64	AYPS01001099.1	2e-28	XP_011399797.1	2e-19	NW_011934327.1	5e-29	XP_005848439.1	2e-72	NW_005435080.1	6e-21	XP_005647010.1	5e-75	NW_005178033.1	2e-14	Cre12.g529100.t1.2	5e-78	chromosome_12	1e-20
A3770_01p02090	eukaryotic translation initiation factor 5B	Primary KO found	K03243	EIF5B; translation initiation factor 5B	37.03	GAQ89615.1	0	DF237491.1	3e-34	XP_003078376.1	0	NC_014428.1	0	48964	0	Chr_3	0	55463	0	Chr_01	0	37808	0	scaffold_1	0	Bathy07g01200	0	bathy_chrom_07	0	KDD76282.1	0	AYPS01000285.1	0	XP_011397204.1	0	NW_011934206.1	2e-34	XP_005849698.1	0	NW_005435083.1	6e-17	XP_005643978.1	0	NW_005178024.1	5e-41	Cre02.g078100.t1.1	0	chromosome_2	2e-17
A3770_01p02100	major facilitator superfamily general substrate transporter	Secondary KO found	K08193	SLC17A; MFS transporter, ACS family, solute carrier family 17 (sodium-dependent inorganic phosphate cotransporter), other	23.83	GAQ83470.1	1e-91	DF237213.1	6e-20	XP_003082575.1	5e-44	NC_014430.1	5e-45	2927	6e-81	Chr_11	1e-72	98168	7e-86	Chr_12	3e-78	44722	3e-82	scaffold_10	6e-75	Bathy03g05490	1e-53	bathy_chrom_03	3e-52	KDD72187.1	1e-29	AYPS01003727.1	5e-19	XP_011399028.1	2e-108	NW_011934254.1	5e-37	XP_005849963.1	3e-133	NW_005435083.1	2e-25	XP_005643982.1	2e-124	NW_005178037.1	6e-17	Cre08.g379550.t1.1	4e-89	chromosome_16	6e-25
A3770_01p02110	CP12-domain-containing protein	No KO found			122.9	GAQ87418.1	1e-21	---	---	---	---	---	---	---	---	---	---	---	---	---	---	---	---	---	---	---	---	---	---	---	---	---	---	XP_011400908.1	4e-18	---	---	---	---	---	---	XP_005644334.1	2e-28	---	---	Cre08.g380250.t1.2	8e-22	chromosome_8	3e-11
A3770_01p02120	hypothetical protein	Secondary KO found	K05753	WASF1; WAS protein family, member 1	15.51	GAQ87115.1	2e-19	---	---	---	---	---	---	---	---	---	---	---	---	---	---	---	---	---	---	---	---	---	---	---	---	---	---	---	---	---	---	---	---	---	---	---	---	---	---	---	---	---	---
A3770_01p02130	hypothetical protein	Secondary KO found	K21752	DRAP1, NC2-alpha; Dr1-associated corepressor	35.31	---	---	---	---	---	---	---	---	---	---	---	---	---	---	---	---	---	---	---	---	---	---	---	---	---	---	---	---	---	---	---	---	---	---	---	---	---	---	---	---	---	---	---	---
A3770_01p02140	growth arrest-specific micro-tubule binding protein 8	Primary KO found	K19942	GAS8; growth arrest-specific protein 8	0.5	GAQ80611.1	0	DF237007.1	7e-24	XP_003074451.1	5e-27	NC_014426.1	2e-24	40013	9e-31	Chr_1	1e-26	113289	8e-117	Chr_01	5e-103	49429	2e-167	scaffold_2	9e-143	Bathy01g03930	1e-18	bathy_chrom_01	9e-16	---	---	---	---	---	---	---	---	XP_005848780.1	1e-44	---	---	XP_005644096.1	1e-96	NW_005178025.1	4e-12	Cre11.g476850.t1.2	0	chromosome_11	2e-24
A3770_01p02150	subunit H of cytochrome c oxidase	Primary KO found	K02267	COX6B; cytochrome c oxidase subunit 6b	53.69	GAQ87483.1	6e-30	---	---	XP_003083867.1	4e-31	NC_014442.1	2e-27	37791	6e-33	Chr_16	6e-29	---	---	Chr_10	1e-22	164573	4e-33	scaffold_16	7e-29	Bathy06g00710	6e-31	bathy_chrom_06	2e-27	KDD75225.1	2e-12	---	---	XP_011395893.1	5e-22	---	---	XP_005844765.1	3e-20	---	---	XP_005644079.1	2e-34	NW_005178033.1	1e-14	Cre06.g304350.t1.2	2e-27	---	---
A3770_01p02160	fructose-1,6-bisphosphate aldolase	Primary KO found	K01623	ALDO; fructose-bisphosphate aldolase, class I	16.45	GAQ84076.1	5e-89	DF237124.1	2e-65	XP_003078979.1	1e-179	NC_014429.1	1e-161	24461	3e-176	Chr_4	7e-165	96164	1e-108	Chr_01	2e-160	213085	0	scaffold_6	2e-162	Bathy08g04070	2e-176	bathy_chrom_08	6e-159	KDD75884.1	9e-77	AYPS01000455.1	3e-30	XP_011396329.1	4e-78	NW_011934155.1	6e-55	XP_005843940.1	5e-69	NW_005435077.1	6e-28	XP_005649618.1	6e-90	NW_005178026.1	1e-15	Cre02.g093450.t1.2	2e-71	chromosome_5	1e-35
A3770_01p02170	hypothetical protein	No KO found			25.06	GAQ84108.1	2e-30	DF237125.1	8e-11	---	---	---	---	---	---	---	---	---	---	---	---	---	---	---	---	---	---	---	---	---	---	---	---	XP_011400793.1	4e-32	NW_011934358.1	8e-11	XP_005848595.1	1e-18	---	---	XP_005645812.1	2e-38	---	---	Cre02.g107750.t1.2	1e-14	---	---
A3770_01p02180	polyubiquitin	Primary KO found	K08770	UBC; ubiquitin C	85.72	GAQ79755.1	0	DF237221.1	6e-112	XP_003082269.1	3e-171	NC_014437.1	3e-168	26775	0	Chr_12	0	60632	0	Chr_08	0	28921	0	scaffold_11	0	Bathy07g03600	0	bathy_chrom_07	1e-168	KDD74591.1	2e-11	AYPS01002724.1	2e-68	XP_011399357.1	9e-45	NW_011934249.1	2e-75	XP_005848904.1	0	NW_005435085.1	1e-37	XP_005650632.1	0	NW_005178025.1	4e-39	Cre11.g467567.t1.1	0	chromosome_11	4e-39
A3770_01p02190	hypothetical protein	Secondary KO found	K06237	COL4A; collagen, type IV, alpha	81.95	---	---	---	---	---	---	---	---	---	---	---	---	---	---	---	---	---	---	---	---	---	---	---	---	---	---	---	---	---	---	---	---	---	---	---	---	---	---	---	---	---	---	---	---
A3770_01p02200	hypothetical protein	Secondary KO found	K01012	bioB; biotin synthase	67.12	---	---	---	---	---	---	---	---	---	---	---	---	---	---	---	---	---	---	---	---	---	---	---	---	---	---	---	---	---	---	---	---	---	---	---	---	---	---	---	---	---	---	---	---
A3770_01p02210	hypothetical protein	Secondary KO found	K04957	HCN4; hyperpolarization activated cyclic nucleotide-gated potassium channel 4	36.25	---	---	---	---	---	---	---	---	94419	5e-14	---	---	---	---	---	---	---	---	---	---	---	---	---	---	---	---	---	---	---	---	---	---	---	---	---	---	---	---	---	---	---	---	---	---
A3770_01p02220	hypothetical protein	Secondary KO found	K10421	CLIP1, RSN; CAP-Gly domain-containing linker protein 1	0.96	---	---	---	---	---	---	---	---	---	---	---	---	---	---	---	---	---	---	---	---	---	---	---	---	---	---	---	---	---	---	---	---	---	---	---	---	---	---	---	---	---	---	---	---
A3770_01p02230	galactose-binding domain-containing protein	No KO found			27.81	GAQ84132.1	2e-53	---	---	XP_003083695.1	7e-19	NC_014441.1	6e-16	18389	2e-19	Chr_15	4e-17	88535	1e-39	Chr_15	1e-31	181922	2e-35	scaffold_14	5e-21	Bathy16g01830	4e-25	---	---	KDD74602.1	2e-41	AYPS01001191.1	8e-11	XP_011401875.1	3e-44	NW_011934473.1	3e-12	XP_005848967.1	7e-34	---	---	XP_005644131.1	1e-44	---	---	Cre17.g730250.t1.1	5e-36	---	---
A3770_01p02240	Kelch repeat domain-containing protein	No KO found			6.63	GAQ81449.1	2e-18	---	---	XP_003082738.1	3e-14	NC_014438.1	3e-12	29677	4e-18	Chr_13	2e-16	100143	4e-12	---	---	205974	2e-14	---	---	---	---	---	---	KDD76720.1	2e-12	AYPS01000127.1	1e-11	---	---	---	---	XP_005851222.1	2e-12	---	---	XP_005650197.1	1e-18	---	---	Cre09.g398200.t2.1	6e-13	---	---
A3770_01p02250	ribosomal protein L7	Primary KO found	K02937	RP-L7e, RPL7; large subunit ribosomal protein L7e	152.5	GAQ87829.1	2e-124	DF237329.1	7e-30	XP_003078067.1	8e-103	NC_014428.1	9e-75	30488	5e-116	Chr_3	2e-77	106801	3e-112	Chr_03	1e-80	175872	4e-112	scaffold_2	3e-92	Bathy12g02790	9e-120	bathy_chrom_12	2e-99	KDD75837.1	3e-115	AYPS01000477.1	9e-77	XP_011396691.1	2e-125	NW_011934187.1	1e-80	XP_005843719.1	3e-121	NW_005435060.1	3e-31	XP_005643653.1	8e-122	NW_005178023.1	2e-29	Cre12.g537800.t1.2	1e-106	chromosome_12	4e-29
A3770_01p02260	phosphoglycerate mutase	Primary KO found	K15634	gpmB; probable phosphoglycerate mutase	44.66	GAQ82721.1	6e-102	DF237070.1	8e-18	XP_003080498.1	9e-58	NC_014432.1	1e-52	35517	1e-56	Chr_7	4e-52	50990	1e-67	Chr_07	4e-41	50244	2e-63	scaffold_1	3e-28	Bathy04g03530	1e-46	bathy_chrom_04	7e-44	---	---	---	---	XP_011398020.1	4e-44	NW_011934213.1	3e-22	---	---	---	---	XP_005649269.1	8e-117	NW_005178038.1	2e-32	Cre05.g232550.t1.2	3e-65	chromosome_5	2e-15
A3770_01p02270	GAF/PAS/PAC adenylate/guanylate cyclase	Primary KO found	K01768	E4.6.1.1; adenylate cyclase	0	---	---	---	---	---	---	---	---	---	---	---	---	---	---	---	---	---	---	scaffold_5	4e-17	---	---	---	---	---	---	---	---	---	---	---	---	---	---	---	---	---	---	---	---	Cre13.g605100.t1.2	1e-28	---	---
A3770_01p02280	chromosome condensation regulation protein	No KO found			0	GAQ89192.1	5e-44	---	---	XP_003074557.1	1e-33	NC_014426.1	9e-29	36955	9e-28	Chr_4	5e-26	62560	4e-28	Chr_01	3e-24	53243	8e-27	scaffold_1	3e-18	Bathy09g01120	3e-21	bathy_chrom_09	1e-11	KDD76887.1	1e-38	AYPS01000076.1	3e-36	XP_011396022.1	1e-40	NW_011934213.1	4e-19	XP_005847046.1	2e-39	NW_005435074.1	2e-14	XP_005647780.1	1e-42	---	---	Cre05.g230600.t1.1	3e-49	chromosome_8	3e-24
A3770_01p02290	tetratricopeptide repeat domain-containing protein	No KO found			54.99	GAQ86654.1	9e-29	---	---	XP_003080098.1	2e-53	NC_014431.1	2e-36	15947	9e-51	Chr_6	2e-33	55753	5e-41	Chr_02	5e-27	161567	9e-34	scaffold_11	2e-22	Bathy05g04940	5e-36	bathy_chrom_05	1e-23	---	---	---	---	XP_011398858.1	2e-19	NW_011934253.1	2e-11	XP_005850431.1	1e-14	---	---	XP_005647231.1	6e-15	---	---	Cre10.g460050.t1.1	4e-15	---	---
A3770_01p02300	subunit alpha 2 of mitochondrial of 2-oxoisovalerate dehydrogenase	Primary KO found	K00166	BCKDHA, bkdA1; 2-oxoisovalerate dehydrogenase E1 component alpha subunit	23.26	GAQ88688.1	5e-156	DF237401.1	2e-21	XP_003074609.1	1e-28	NC_014426.1	2e-22	29179	2e-36	Chr_1	3e-24	89160	2e-35	Chr_16	9e-15	163007	2e-31	scaffold_13	5e-15	Bathy15g01630	1e-33	bathy_chrom_15	1e-21	KDD75894.1	3e-161	AYPS01000449.1	8e-109	XP_011400424.1	1e-154	NW_011934327.1	6e-58	XP_005848768.1	6e-154	NW_005435081.1	2e-19	XP_005645171.1	6e-164	NW_005178029.1	5e-20	Cre12.g539900.t1.1	3e-99	chromosome_12	4e-17
A3770_01p02310	subunit beta of mitochondrial 2-oxoisovalerate dehydrogenase	Primary KO found	K00167	BCKDHB, bkdA2; 2-oxoisovalerate dehydrogenase E1 component beta subunit	15.47	GAQ81142.1	6e-167	DF237021.1	2e-18	XP_003079900.1	4e-72	NC_014431.1	2e-68	12625	6e-72	Chr_6	3e-66	86033	3e-77	Chr_10	3e-70	58821	3e-72	scaffold_6	3e-68	Bathy05g02810	1e-74	bathy_chrom_05	7e-71	KDD73200.1	7e-164	AYPS01002433.1	6e-159	XP_011398212.1	8e-176	NW_011934213.1	1e-54	XP_005851352.1	7e-159	NW_005435077.1	3e-18	XP_005643202.1	8e-169	NW_005178021.1	2e-25	Cre06.g311050.t1.2	5e-168	chromosome_6	2e-11
A3770_01p02320	pirin	Primary KO found	K06911	K06911; uncharacterized protein	48.82	GAQ79883.1	3e-71	DF236989.1	2e-20	XP_003081248.1	2e-55	NC_014434.1	3e-51	34904	3e-59	Chr_9	1e-54	60769	3e-47	Chr_08	1e-43	122269	5e-42	scaffold_1	2e-39	Bathy01g03280	6e-32	bathy_chrom_01	3e-30	KDD74139.1	4e-95	AYPS01001540.1	7e-63	XP_011398933.1	1e-110	NW_011934253.1	2e-46	XP_005847586.1	4e-110	NW_005435078.1	4e-12	XP_005647599.1	2e-87	NW_005178035.1	2e-23	Cre16.g674964.t1.1	1e-108	chromosome_16	3e-12
A3770_01p02330	hypothetical protein	Secondary KO found	K03871	VHL; von Hippel-Lindau disease tumor supressor	78.43	GAQ92053.1	9e-23	---	---	XP_003079758.1	4e-14	NC_014431.1	3e-12	---	---	Chr_7	1e-13	---	---	Chr_02	3e-14	183652	2e-14	scaffold_1	4e-13	Bathy02g05360	4e-11	---	---	---	---	---	---	XP_011397250.1	2e-11	---	---	---	---	---	---	---	---	---	---	Cre10.g448150.t1.1	2e-11	---	---
A3770_01p02340	intraflagellar transport complex B protein 46	Primary KO found	K19682	IFT46; intraflagellar transport protein 46	0	GAQ84005.1	2e-83	DF237121.1	4e-19	---	---	---	---	---	---	---	---	88276	9e-50	Chr_14	3e-46	15382	2e-57	scaffold_3	5e-23	---	---	---	---	---	---	---	---	---	---	---	---	XP_005844685.1	1e-14	---	---	---	---	---	---	Cre05.g241637.t1.1	4e-82	chromosome_5	1e-13
A3770_01p02350	regulatory subunit P45 of 26S proteasome	Primary KO found	K03063	PSMC4, RPT3; 26S proteasome regulatory subunit T3	40.68	GAQ87487.1	0	DF237305.1	7e-58	XP_003081225.1	1e-173	NC_014431.1	2e-91	35070	0	Chr_9	0	108299	0	Chr_05	0	127116	0	scaffold_6	0	Bathy10g02240	0	bathy_chrom_10	0	KDD74891.1	0	AYPS01001006.1	0	XP_011401722.1	0	NW_011934458.1	8e-151	XP_005848629.1	0	NW_005435085.1	4e-22	XP_005644165.1	0	NW_005178025.1	2e-53	Cre09.g402450.t1.2	0	chromosome_9	1e-57
A3770_01p02360	Luc7-like protein	No KO found			7.19	---	---	---	---	XP_003083079.1	2e-22	NC_014439.1	4e-24	29564	7e-40	Chr_20	9e-26	63582	9e-39	Chr_13	2e-26	157791	3e-45	scaffold_7	5e-37	Bathy12g01730	5e-31	bathy_chrom_12	4e-15	KDD72763.1	1e-27	AYPS01002929.1	5e-15	XP_011399621.1	3e-27	NW_011934269.1	4e-12	XP_005848529.1	3e-41	---	---	XP_005646968.1	9e-52	NW_005178033.1	3e-13	Cre14.g621300.t2.1	3e-41	chromosome_14	3e-11
A3770_01p02370	WD40 repeat domain-containing protein	Secondary KO found	K14963	WDR5, SWD3, CPS30; COMPASS component SWD3	141.21	GAQ88055.1	3e-22	---	---	---	---	---	---	---	---	---	---	83602	1e-12	Chr_07	2e-12	70832	5e-12	scaffold_5	2e-11	Bathy02g06020	2e-11	bathy_chrom_02	4e-11	KDD73943.1	2e-13	AYPS01000684.1	6e-11	XP_011400812.1	2e-12	---	---	---	---	---	---	XP_005650299.1	2e-15	---	---	Cre12.g512750.t1.1	1e-12	---	---
A3770_01p02380	peroxisomal membrane protein Pex14	Primary KO found	K13343	PEX14; peroxin-14	11.95	---	---	---	---	XP_003074580.1	9e-19	---	---	29149	4e-11	---	---	102686	1e-11	---	---	---	---	---	---	---	---	---	---	KDD74251.1	3e-32	---	---	XP_011395913.1	9e-31	---	---	XP_005849016.1	4e-21	---	---	XP_005644078.1	4e-25	---	---	---	---	---	---
A3770_01p02390	sialyltransferase	Primary and secondary KOs found	K00780	SIAT4A; beta-galactoside alpha-2,3-sialyltransferase (sialyltransferase 4A)	0	GAQ82304.1	1e-19	---	---	---	---	---	---	---	---	---	---	---	---	---	---	---	---	---	---	Bathy14g00960	1e-46	bathy_chrom_14	2e-44	KDD71961.1	3e-27	AYPS01004092.1	2e-11	XP_011396463.1	3e-22	NW_011934162.1	3e-21	---	---	---	---	---	---	---	---	---	---	---	---
A3770_01p02400	FANCI solenoid domain-containing protein	Primary KO found	K10895	FANCI; fanconi anemia group I protein	20.01	---	---	---	---	---	---	---	---	---	---	---	---	---	---	---	---	---	---	---	---	---	---	---	---	---	---	---	---	---	---	---	---	XP_005848641.1	2e-15	---	---	XP_005643154.1	3e-17	---	---	---	---	---	---
A3770_01p02410	RNA-binding domain-containing protein	Primary KO found	K06962	K06962; uncharacterized protein	22.89	GAQ88575.1	1e-20	DF236975.1	4e-11	---	---	---	---	---	---	---	---	86202	3e-13	Chr_11	5e-12	---	---	---	---	---	---	bathy_chrom_16	3e-11	---	---	---	---	---	---	---	---	---	---	---	---	---	---	---	---	---	---	---	---
A3770_01p02420	WD40 repeat domain-containing protein	No KO found			20.83	---	---	DF237346.1	3e-12	XP_003081030.1	2e-13	NC_014434.1	4e-13	50593	5e-13	Chr_9	6e-13	79954	2e-18	Chr_03	6e-18	56233	1e-17	scaffold_1	4e-12	Bathy10g03970	5e-11	---	---	KDD76838.1	1e-13	---	---	---	---	---	---	XP_005844508.1	5e-14	---	---	XP_005649489.1	1e-22	---	---	Cre08.g364000.t1.1	2e-14	chromosome_8	1e-13
A3770_01p02430	coproporphyrinogen III oxidase	Primary KO found	K00228	CPOX, hemF; coproporphyrinogen III oxidase	12.15	GAQ81240.1	6e-83	DF237250.1	1e-16	XP_003078228.1	3e-72	NC_014443.1	7e-102	4238	1e-109	Chr_17	4e-100	80311	9e-118	Chr_04	4e-71	23563	6e-99	scaffold_17	7e-72	Bathy09g00170	1e-95	bathy_chrom_09	5e-91	KDD74771.1	1e-62	AYPS01001085.1	1e-44	XP_011396292.1	3e-79	NW_011934146.1	2e-42	XP_005845457.1	7e-111	NW_005435070.1	2e-20	XP_005646165.1	2e-101	NW_005178031.1	4e-20	Cre02.g092600.t1.2	2e-126	chromosome_2	5e-25
A3770_01p02440	hypothetical protein	Secondary KO found	K04930	KCNQ5; potassium voltage-gated channel KQT-like subfamily member 5	231.27	---	---	---	---	---	---	---	---	---	---	---	---	---	---	---	---	---	---	---	---	---	---	---	---	---	---	---	---	---	---	---	---	---	---	---	---	---	---	---	---	---	---	---	---
A3770_01p02450	protein kinase	Secondary KO found	K04373	RPS6KA; ribosomal protein S6 kinase alpha-1/2/3/6	15.56	GAQ89580.1	7e-16	DF237487.1	8e-13	XP_003084165.1	1e-20	NC_014443.1	3e-16	50798	1e-21	Chr_11	1e-18	81795	4e-15	Chr_05	2e-11	5873	5e-11	scaffold_4	3e-13	Bathy13g02080	3e-19	bathy_chrom_13	5e-18	---	---	---	---	XP_011398345.1	4e-17	NW_011934139.1	3e-14	XP_005843486.1	2e-14	---	---	XP_005647221.1	4e-13	---	---	Cre16.g666300.t1.1	1e-21	---	---
A3770_01p02460	hypothetical protein	Primary KO found	K15433	CGI99, CLE7, RLLM1; RLL motif containing protein 1	10.23	---	---	---	---	XP_003083520.1	1e-12	NC_014441.1	7e-12	18283	1e-12	Chr_15	7e-12	59197	9e-25	Chr_06	1e-20	---	---	---	---	---	---	---	---	KDD76155.1	8e-20	---	---	XP_011402401.1	2e-33	---	---	XP_005852019.1	5e-33	---	---	XP_005651089.1	4e-23	---	---	Cre16.g679164.t1.1	1e-37	---	---
A3770_01p02470	rieske iron-sulfur subunit of chloroplast cytochrome b6-f complex	Primary KO found	K02636	petC; cytochrome b6-f complex iron-sulfur subunit	135.13	GAQ88485.1	3e-85	DF237382.1	1e-24	XP_003082787.1	4e-11	NC_014426.1	2e-58	40083	8e-80	Chr_1	1e-51	88922	4e-91	Chr_16	2e-45	36185	5e-87	scaffold_13	3e-44	Bathy15g02600	2e-82	bathy_chrom_15	1e-58	---	---	---	---	XP_011401073.1	1e-80	NW_011934399.1	5e-56	XP_005848933.1	1e-74	NW_005435081.1	2e-32	XP_005650287.1	9e-85	---	---	Cre11.g467689.t1.1	1e-85	chromosome_11	1e-27
A3770_01p02480	5-formyltetrahydrofolate cyclo-ligase	Primary KO found	K01934	MTHFS; 5-formyltetrahydrofolate cyclo-ligase	5.28	---	---	DF237028.1	8e-12	XP_003081289.1	4e-12	---	---	---	---	---	---	71689	5e-17	---	---	49848	2e-17	---	---	Bathy10g01500	3e-19	---	---	KDD75719.1	7e-16	---	---	XP_011397678.1	6e-24	---	---	XP_005848591.1	6e-28	---	---	XP_005643121.1	2e-29	---	---	Cre09.g403293.t1.1	3e-26	---	---
A3770_01p02490	ATP-dependent DNA helicase	Primary KO found	K10730	RECQL4; ATP-dependent DNA helicase Q4	6.02	GAQ80266.1	1e-132	---	---	XP_003079526.1	1e-97	NC_014430.1	4e-91	38543	7e-111	Chr_5	4e-99	50295	7e-110	Chr_05	9e-109	151871	2e-119	scaffold_3	5e-100	Bathy03g04970	5e-105	bathy_chrom_15	4e-45	KDD75784.1	1e-44	AYPS01004142.1	4e-20	XP_011401727.1	1e-51	NW_011934253.1	1e-21	XP_005850456.1	2e-75	NW_005435084.1	3e-13	XP_005643145.1	3e-135	NW_005178020.1	8e-13	Cre03.g178950.t1.2	1e-55	---	---
A3770_01p02500	ribose-phosphate pyrophosphokinase	No KO found			40.23	GAQ85984.1	2e-156	DF237213.1	1e-49	XP_003083594.1	8e-144	NC_014441.1	1e-130	43177	1e-142	Chr_15	3e-131	88694	8e-149	Chr_15	3e-135	123071	6e-144	scaffold_14	8e-134	Bathy16g01030	1e-141	bathy_chrom_16	8e-130	KDD75801.1	6e-158	AYPS01000493.1	8e-145	XP_011397785.1	3e-150	NW_011934350.1	6e-17	XP_005848636.1	1e-168	NW_005435081.1	1e-25	XP_005643144.1	3e-164	NW_005178020.1	5e-43	Cre09.g394550.t1.2	7e-164	chromosome_9	1e-49
A3770_01p02510	JmjC domain-containing protein	Primary KO found	K11446	KDM5, JARID1; histone demethylase JARID1	32.48	GAQ86430.1	4e-137	DF237220.1	2e-17	XP_003082696.1	2e-61	NC_014428.1	1e-78	19230	1e-90	Chr_13	5e-79	105736	5e-143	Chr_06	2e-99	60865	1e-119	scaffold_9	5e-106	Bathy09g03600	3e-78	bathy_chrom_09	7e-74	KDD71959.1	3e-28	AYPS01004095.1	1e-27	XP_011399646.1	6e-59	NW_011934269.1	2e-44	XP_005844041.1	6e-47	NW_005435080.1	1e-15	XP_005649698.1	9e-131	NW_005178039.1	7e-22	Cre12.g514250.t1.2	1e-67	chromosome_12	2e-21
A3770_01p02520	putative chromosome condensation regulation protein	Secondary KO found	K19607	RPGR; X-linked retinitis pigmentosa GTPase regulator	0.32	GAQ88334.1	2e-29	---	---	XP_003078684.1	2e-23	NC_014429.1	2e-22	26074	5e-22	Chr_10	4e-21	60437	3e-24	Chr_07	7e-24	48481	2e-16	scaffold_11	2e-16	Bathy09g01120	3e-12	bathy_chrom_09	3e-12	KDD76887.1	1e-15	AYPS01000986.1	2e-14	XP_011397979.1	3e-37	NW_011934213.1	4e-15	XP_005846448.1	5e-26	NW_005435074.1	8e-11	XP_005647780.1	4e-33	---	---	Cre05.g230600.t1.1	3e-32	chromosome_8	6e-12
A3770_01p02530	vacuolar sorting receptor	No KO found			0.72	GAQ92318.1	3e-90	DF236999.1	3e-57	XP_003080572.1	6e-114	NC_014433.1	6e-107	1118	6e-101	Chr_8	3e-105	58183	5e-119	Chr_04	2e-102	56945	2e-101	scaffold_4	9e-38	Bathy04g00060	1e-78	bathy_chrom_04	6e-74	KDD75638.1	1e-62	AYPS01000577.1	3e-55	XP_011401748.1	9e-57	NW_011934458.1	1e-16	XP_005848848.1	6e-92	---	---	XP_005643046.1	1e-128	NW_005178020.1	1e-15	Cre02.g095111.t1.1	8e-112	---	---
A3770_01p02540	triacylglycerol lipase	Primary KO found	K14674	TGL4; TAG lipase / steryl ester hydrolase / phospholipase A2 / LPA acyltransferase	28.49	GAQ81455.1	8e-126	DF237029.1	2e-61	XP_003083991.1	4e-132	NC_014442.1	1e-114	4077	1e-125	Chr_16	8e-114	75538	1e-47	Chr_05	8e-115	195852	1e-127	scaffold_16	4e-113	Bathy06g03390	6e-120	bathy_chrom_06	3e-109	KDD72260.1	2e-82	AYPS01003616.1	2e-73	XP_011401072.1	4e-150	NW_011934337.1	1e-42	XP_005850101.1	2e-111	---	---	XP_005643048.1	7e-154	NW_005178020.1	2e-21	Cre17.g699100.t1.1	8e-143	chromosome_17	1e-13
A3770_01p02550	N-acetyltransferase	No KO found			4.84	GAQ91060.1	9e-52	DF237670.1	2e-13	---	---	NC_014429.1	8e-40	7831	8e-51	Chr_4	2e-43	60338	5e-56	Chr_07	5e-51	7579	2e-51	scaffold_6	3e-46	---	---	---	---	---	---	AYPS01002787.1	4e-11	---	---	NW_011934268.1	8e-21	XP_005849450.1	4e-61	NW_005435083.1	1e-15	---	---	NW_005178039.1	6e-13	Cre03.g184151.t1.1	2e-27	chromosome_3	8e-16
A3770_01p02560	ubiquinol-cytochrome c oxidoreductase chaperone	Primary KO found	K17662	CBP3, UQCC; cytochrome b pre-mRNA-processing protein 3	57.45	GAQ87989.1	5e-33	---	---	XP_003074538.1	4e-43	NC_014426.1	4e-40	6927	6e-43	Chr_1	2e-42	55434	2e-39	Chr_01	3e-17	55674	3e-28	scaffold_2	9e-26	Bathy01g03060	1e-50	bathy_chrom_01	4e-47	---	---	AYPS01001370.1	3e-21	XP_011398604.1	7e-26	NW_011934249.1	1e-18	XP_005850292.1	7e-33	---	---	XP_005649741.1	4e-37	NW_005178039.1	1e-12	Cre01.g052050.t1.2	6e-34	---	---
A3770_01p02570	hypothetical protein	Secondary KO found	K19749	RAI1; retinoic acid-induced protein 1	16.38	---	---	---	---	---	---	---	---	---	---	---	---	---	---	---	---	---	---	---	---	---	---	---	---	---	---	---	---	---	---	---	---	---	---	---	---	---	---	---	---	---	---	---	---
A3770_01p02580	S-adenosyl-L-methionine-dependent methyltransferase	No KO found			8.74	GAQ77765.1	2e-71	---	---	XP_003084196.1	8e-48	NC_014443.1	7e-47	4986	3e-56	Chr_17	2e-58	101467	3e-114	Chr_07	2e-105	13080	2e-84	scaffold_1	4e-101	Bathy09g00470	8e-56	bathy_chrom_09	9e-54	---	---	---	---	XP_011397245.1	6e-119	NW_011934206.1	8e-33	XP_005848063.1	2e-104	NW_005435079.1	2e-48	XP_005652175.1	2e-128	NW_005178042.1	4e-17	Cre06.g286350.t1.2	1e-110	chromosome_6	8e-28
A3770_01p02590	hypothetical protein	Secondary KO found	K19519	TGFBI, BIGH3; transforming growth factor-beta-induced protein	25.47	---	---	---	---	---	---	---	---	---	---	---	---	---	---	---	---	---	---	---	---	---	---	---	---	---	---	---	---	---	---	---	---	---	---	---	---	---	---	---	---	---	---	---	---
A3770_01p02600	hypothetical protein	Secondary KO found	K19676	IFT172; intraflagellar transport protein 172	76.98	---	---	---	---	---	---	---	---	---	---	---	---	---	---	---	---	---	---	---	---	---	---	---	---	---	---	---	---	---	---	---	---	---	---	---	---	XP_005644074.1	5e-19	---	---	---	---	---	---
A3770_01p02610	FKBP-type peptidyl-prolyl cis-trans isomerase	Secondary KO found	K01802	E5.2.1.8; peptidylprolyl isomerase	152.65	GAQ81922.1	4e-35	DF237220.1	4e-15	XP_003078974.1	1e-16	NC_014438.1	3e-18	36589	4e-34	Chr_13	3e-31	59331	2e-43	Chr_06	1e-39	127411	7e-36	scaffold_6	9e-24	Bathy04g02090	1e-54	bathy_chrom_04	1e-49	KDD74699.1	1e-22	AYPS01001126.1	1e-17	XP_011400447.1	2e-23	NW_011934204.1	2e-13	XP_005844002.1	2e-49	NW_005435063.1	3e-15	XP_005648253.1	4e-41	NW_005178036.1	1e-12	Cre16.g675550.t1.2	7e-52	chromosome_16	1e-12
A3770_01p02620	nephrocystin-4	Primary KO found	K16478	NPHP4; nephrocystin-4	0.75	GAQ82901.1	4e-56	---	---	---	---	---	---	---	---	---	---	85751	7e-51	Chr_10	4e-57	156279	2e-40	scaffold_6	9e-50	---	---	---	---	---	---	---	---	---	---	---	---	---	---	---	---	---	---	---	---	Cre12.g531400.t1.1	1e-73	chromosome_12	3e-14
A3770_01p02630	hypothetical protein	Secondary KO found	K13155	SNRNP35; U11/U12 small nuclear ribonucleoprotein 35 kDa protein	0	---	---	---	---	---	---	---	---	---	---	---	---	---	---	---	---	---	---	---	---	---	---	---	---	---	---	---	---	---	---	---	---	---	---	---	---	---	---	---	---	---	---	---	---
A3770_01p02640	RNA binding protein	Primary KO found	K11090	LA, SSB; lupus La protein	65.84	---	---	---	---	XP_003074539.1	1e-13	NC_014426.1	4e-11	13922	1e-17	Chr_1	2e-13	55433	2e-23	Chr_01	2e-14	124697	7e-16	scaffold_2	3e-11	Bathy01g03050	2e-19	bathy_chrom_01	7e-15	---	---	---	---	XP_011397848.1	3e-12	---	---	XP_005846785.1	5e-13	---	---	XP_005650837.1	1e-19	---	---	Cre17.g724200.t1.2	1e-20	---	---
A3770_01p02650	hypothetical protein	Secondary KO found	K19294	algI; alginate O-acetyltransferase complex protein AlgI	42.28	---	---	---	---	XP_003074461.1	3e-12	NC_014426.1	7e-11	---	---	---	---	---	---	Chr_08	6e-17	51713	7e-14	scaffold_11	9e-13	---	---	---	---	---	---	---	---	---	---	---	---	---	---	---	---	---	---	---	---	---	---	---	---
A3770_01p02660	AMP-dependent synthetase/ligase	No KO found			40.41	GAQ78120.1	4e-79	DF236977.1	4e-45	---	---	---	---	---	---	---	---	84426	4e-65	Chr_08	2e-73	161465	6e-60	scaffold_11	2e-68	Bathy05g03740	2e-47	bathy_chrom_05	2e-47	---	---	---	---	---	---	---	---	---	---	---	---	XP_005643306.1	1e-78	NW_005178021.1	5e-11	---	---	---	---
A3770_01p02670	AMP-dependent synthetase/ligase	No KO found			27.78	GAQ78120.1	2e-75	DF236977.1	2e-42	---	---	---	---	---	---	---	---	84426	3e-69	Chr_08	6e-75	161465	2e-60	scaffold_11	2e-67	Bathy05g03740	2e-45	bathy_chrom_05	4e-44	---	---	---	---	---	---	---	---	---	---	---	---	XP_005643306.1	2e-77	NW_005178021.1	5e-11	---	---	---	---
A3770_01p02680	guanylate cyclase	Primary KO found	K12323	ANPRA, NPR1; atrial natriuretic peptide receptor A	44.06	GAQ88354.1	7e-31	---	---	---	---	---	---	---	---	---	---	62793	6e-18	Chr_11	1e-15	59862	3e-21	scaffold_8	2e-19	---	---	---	---	---	---	---	---	---	---	---	---	---	---	---	---	---	---	---	---	Cre14.g612950.t1.1	4e-46	chromosome_2	4e-35
A3770_01p02690	glutamate dehydrogenase	Primary KO found	K00261	GLUD1_2, gdhA; glutamate dehydrogenase (NAD(P)+)	109.6	GAQ89654.1	5e-80	---	---	---	---	---	---	---	---	---	---	---	---	---	---	---	---	---	---	---	---	---	---	KDD76068.1	0	AYPS01000370.1	8e-136	XP_011397125.1	0	NW_011934204.1	3e-81	XP_005847310.1	0	NW_005435077.1	1e-22	XP_005647692.1	0	NW_005178035.1	5e-25	Cre05.g232150.t1.2	0	chromosome_5	7e-16
A3770_01p02700	3-ketoacyl-CoA synthase	Primary KO found	K15397	KCS; 3-ketoacyl-CoA synthase	50.73	GAQ83935.1	0	DF237118.1	1e-58	---	---	---	---	---	---	---	---	---	---	---	---	---	---	---	---	---	---	---	---	KDD74174.1	1e-166	AYPS01001511.1	9e-160	XP_011397549.1	3e-173	NW_011934209.1	8e-102	XP_005846504.1	3e-178	NW_005435074.1	1e-30	XP_005650884.1	0	NW_005178041.1	3e-28	Cre17.g722150.t1.2	6e-180	chromosome_17	3e-40
A3770_01p02710	Twinkle-like protein	Primary KO found	K17680	PEO1; twinkle protein	24.21	GAQ90211.1	0	DF237563.1	6e-38	XP_003079988.1	0	NC_014431.1	0	94562	0	Chr_6	0	83947	0	Chr_08	0	21196	0	scaffold_11	5e-76	Bathy05g03920	0	bathy_chrom_05	0	KDD72545.1	5e-128	AYPS01003207.1	8e-126	XP_011401540.1	8e-178	NW_011934429.1	6e-41	XP_005847220.1	2e-144	NW_005435077.1	2e-25	XP_005649840.1	0	NW_005178039.1	5e-45	Cre12.g514950.t1.1	2e-97	chromosome_12	3e-11
A3770_01p02720	chalcone-flavonone isomerase	Secondary KO found	K03732	rhlB; ATP-dependent RNA helicase RhlB	80.91	GAQ77742.1	6e-15	---	---	---	---	---	---	---	---	---	---	---	---	---	---	---	---	---	---	---	---	---	---	---	---	---	---	---	---	---	---	XP_005843375.1	3e-19	---	---	---	---	---	---	Cre01.g007600.t1.1	3e-16	---	---
A3770_01p02730	putative phytanoyl-CoA dioxygenase	No KO found			2.68	---	---	---	---	XP_003082526.1	4e-51	NC_014438.1	2e-47	17761	7e-53	Chr_13	1e-48	63521	2e-71	Chr_13	2e-66	187393	6e-63	scaffold_7	7e-59	Bathy12g00590	2e-56	bathy_chrom_12	1e-53	---	---	---	---	---	---	---	---	---	---	---	---	---	---	---	---	Cre10.g429350.t1.2	1e-75	chromosome_10	5e-13
A3770_01p02740	hypothetical protein	Secondary KO found	K05841	E2.4.1.173; sterol 3beta-glucosyltransferase	11.68	---	---	---	---	---	---	---	---	---	---	---	---	---	---	---	---	---	---	---	---	---	---	---	---	---	---	---	---	---	---	---	---	---	---	---	---	---	---	---	---	---	---	---	---
A3770_01p02750	tRNA-dihydrouridine synthase	Primary KO found	K05544	DUS3; tRNA-dihydrouridine synthase 3	11.33	GAQ85580.1	1e-168	DF237191.1	4e-33	XP_003081608.1	2e-166	NC_014435.1	1e-151	86070	0	Chr_1	7e-171	99494	0	Chr_06	7e-147	17474	3e-172	scaffold_5	0	Bathy11g01730	4e-147	bathy_chrom_11	5e-91	KDD73108.1	2e-96	AYPS01002529.1	3e-86	XP_011400396.1	6e-164	NW_011934327.1	1e-22	XP_005845714.1	3e-157	NW_005435085.1	4e-32	XP_005643593.1	8e-175	NW_005178023.1	1e-18	Cre04.g229948.t1.1	2e-163	chromosome_4	3e-17
A3770_01p02760	hypothetical protein	Secondary KO found	K01084	G6PC; glucose-6-phosphatase	0	---	---	---	---	---	---	---	---	---	---	---	---	---	---	---	---	---	---	---	---	---	---	---	---	---	---	---	---	---	---	---	---	---	---	---	---	---	---	---	---	Cre06.g308650.t1.1	8e-29	---	---
A3770_01p02770	subunit 5 of trafficking protein particle complex	Primary KO found	K20280	TRAPPC5, TRS31; trafficking protein particle complex subunit 5	32.33	GAQ89333.1	3e-87	DF237461.1	3e-15	XP_003080813.1	6e-58	NC_014433.1	3e-52	42667	1e-61	Chr_8	2e-55	81273	3e-71	Chr_04	6e-48	186382	4e-76	scaffold_5	1e-65	Bathy01g05410	1e-59	bathy_chrom_01	8e-54	KDD76539.1	8e-70	AYPS01000190.1	3e-50	XP_011400542.1	1e-71	NW_011934340.1	9e-18	XP_005844238.1	4e-70	NW_005435064.1	1e-32	XP_005645435.1	3e-74	NW_005178029.1	3e-38	Cre03.g146467.t1.1	3e-61	chromosome_3	1e-12
A3770_01p02780	S-phase kinase-associated protein 1	Primary KO found	K03094	SKP1, CBF3D; S-phase kinase-associated protein 1	176.52	GAQ80479.1	1e-72	DF237004.1	5e-17	---	---	NC_014445.1	1e-40	28570	4e-65	Chr_19	4e-47	95085	3e-57	Chr_09	9e-34	173604	5e-66	scaffold_15	2e-16	Bathy08g01120	2e-42	bathy_chrom_08	1e-35	KDD74923.1	4e-56	AYPS01000985.1	1e-16	XP_011398733.1	2e-54	NW_011934251.1	1e-30	XP_005846142.1	3e-62	NW_005435073.1	2e-15	XP_005651580.1	1e-67	NW_005178042.1	6e-22	Cre12.g501200.t1.2	1e-67	chromosome_12	5e-32
A3770_01p02790	mitochondrial import inner membrane translocase	Primary KO found	K17780	TIM8; mitochondrial import inner membrane translocase subunit TIM8	8.71	GAQ81229.1	2e-25	DF237023.1	5e-17	---	---	---	---	42709	1e-18	Chr_8	3e-13	84315	8e-22	Chr_08	8e-11	155140	4e-24	scaffold_5	2e-15	Bathy01g06400	1e-15	bathy_chrom_01	1e-13	KDD75140.1	5e-15	---	---	XP_011398796.1	8e-21	---	---	XP_005846051.1	4e-11	---	---	XP_005650556.1	1e-23	NW_005178040.1	4e-17	---	---	---	---
A3770_01p02800	GTP-binding ribosome biogenesis protein	Primary and secondary KOs found	K19828	MTG1; mitochondrial GTPase 1	53.49	GAQ77906.1	4e-94	DF236954.1	4e-18	XP_003080784.1	6e-18	NC_014433.1	2e-12	33865	2e-96	Chr_3	1e-88	102547	4e-100	Chr_10	3e-91	195298	4e-91	scaffold_13	9e-54	Bathy07g00990	5e-84	bathy_chrom_07	7e-78	KDD77192.1	4e-13	AYPS01003834.1	4e-15	XP_011396159.1	3e-39	NW_011934143.1	1e-37	XP_005846284.1	3e-103	NW_005435074.1	2e-26	XP_005645582.1	9e-95	NW_005178030.1	9e-13	Cre17.g747347.t1.1	1e-69	chromosome_17	2e-17
A3770_01p02810	beta-hydroxyacyl-dehydratase FabZ	Primary KO found	K02372	fabZ; 3-hydroxyacyl-[acyl-carrier-protein] dehydratase	50.38	GAQ81230.1	7e-70	DF237023.1	6e-25	XP_003078305.1	3e-34	NC_014428.1	6e-59	12372	7e-70	Chr_3	8e-34	107832	3e-68	Chr_02	2e-66	7220	2e-72	scaffold_1	1e-65	Bathy09g04270	2e-68	bathy_chrom_09	1e-33	KDD75776.1	2e-47	AYPS01000503.1	6e-35	XP_011402228.1	9e-59	NW_011934483.1	2e-32	XP_005849721.1	1e-75	NW_005435083.1	4e-21	XP_005647457.1	2e-76	NW_005178034.1	1e-19	Cre03.g208050.t1.2	5e-67	chromosome_3	9e-16
A3770_01p02820	hypothetical protein	Secondary KO found	K10226	FADS2; acyl-CoA 6-desaturase (Delta-6 desaturase)	0	---	---	---	---	---	---	---	---	---	---	---	---	---	---	---	---	---	---	---	---	---	---	---	---	KDD72111.1	2e-13	AYPS01003848.1	6e-11	---	---	---	---	---	---	---	---	---	---	---	---	---	---	---	---
A3770_01p02830	delta(12)-fatty-acid desaturase	No KO found			81.99	GAQ81955.1	2e-72	DF237045.1	8e-19	XP_003075374.1	3e-158	NC_014427.1	9e-144	24150	1e-150	Chr_16	9e-139	112663	1e-165	Chr_05	2e-139	70877	5e-152	scaffold_2	6e-82	Bathy06g03250	7e-156	bathy_chrom_06	3e-141	KDD75478.1	1e-55	AYPS01000664.1	9e-36	XP_011396739.1	4e-61	NW_011934187.1	2e-37	XP_005847601.1	9e-64	NW_005435078.1	7e-13	XP_005646942.1	3e-62	NW_005178033.1	4e-17	Cre17.g711150.t1.2	1e-65	---	---
A3770_01p02840	glyoxalase/bleomycin resistance protein/dihydroxybiphenyl dioxygenase	No KO found			27.36	GAQ85263.1	1e-40	DF237175.1	3e-13	XP_003080141.1	2e-19	NC_014432.1	2e-17	35741	7e-29	Chr_7	8e-26	80725	6e-28	Chr_04	5e-25	51982	7e-30	scaffold_12	7e-27	Bathy17g00120	3e-12	---	---	---	---	---	---	XP_011401427.1	9e-38	NW_011934415.1	5e-20	XP_005847065.1	1e-25	NW_005435076.1	2e-14	XP_005644862.1	9e-40	NW_005178027.1	6e-11	---	---	---	---
A3770_01p02850	hypothetical protein	Secondary KO found	K02836	prfB; peptide chain release factor 2	4.97	---	---	---	---	---	---	---	---	---	---	---	---	---	---	---	---	---	---	---	---	---	---	---	---	---	---	---	---	---	---	---	---	---	---	---	---	---	---	---	---	---	---	---	---
A3770_01p02860	glutaredoxin	Primary and secondary KOs found	K03676	grxC, GLRX, GLRX2; glutaredoxin 3	35.35	GAQ90793.1	2e-29	---	---	---	---	---	---	---	---	---	---	85068	7e-23	Chr_09	3e-19	9447	5e-23	scaffold_7	2e-20	Bathy02g02590	2e-11	bathy_chrom_02	2e-11	KDD74059.1	2e-20	---	---	XP_011396655.1	2e-28	NW_011934185.1	4e-12	XP_005849675.1	8e-23	NW_005435074.1	4e-15	XP_005648436.1	9e-13	---	---	Cre12.g513750.t1.1	1e-13	---	---
A3770_01p02870	nicotinate-nucleotide pyrophosphorylase	Primary KO found	K00767	nadC, QPRT; nicotinate-nucleotide pyrophosphorylase (carboxylating)	104.14	GAQ83108.1	4e-106	DF237085.1	5e-12	XP_003078317.1	6e-77	NC_014428.1	2e-58	33946	1e-78	Chr_3	1e-60	83796	2e-87	Chr_07	1e-57	202511	1e-92	scaffold_1	3e-72	Bathy07g01810	1e-85	bathy_chrom_07	1e-66	KDD76690.1	6e-94	AYPS01000138.1	5e-66	XP_011396908.1	1e-73	NW_011934196.1	6e-22	XP_005850991.1	6e-87	---	---	XP_005643475.1	3e-85	NW_005178022.1	4e-20	Cre02.g141200.t1.2	6e-94	chromosome_2	4e-12
A3770_01p02880	WD40 repeat domain-containing protein	Primary KO found	K15542	PFS2; polyadenylation factor subunit 2	22.69	GAQ80728.1	3e-117	DF237080.1	2e-19	XP_003074582.1	5e-136	NC_014426.1	1e-125	2326	1e-139	Chr_1	3e-127	66469	7e-134	Chr_10	3e-116	162893	5e-138	scaffold_13	8e-67	Bathy15g01320	4e-97	bathy_chrom_15	4e-91	KDD73002.1	1e-42	AYPS01002641.1	5e-40	XP_011395621.1	3e-116	NW_011934124.1	3e-42	XP_005850757.1	3e-115	---	---	XP_005650725.1	3e-117	NW_005178024.1	7e-16	Cre06.g251951.t1.1	3e-103	chromosome_8	3e-31
A3770_01p02890	ribosomal RNA methyltransferase RlmN	Primary KO found	K06941	rlmN; 23S rRNA (adenine2503-C2)-methyltransferase	49.69	GAQ82555.1	2e-124	DF237064.1	7e-23	XP_003079462.1	2e-99	NC_014430.1	3e-93	12087	3e-124	Chr_1	3e-116	86756	6e-127	Chr_11	2e-115	151186	1e-118	scaffold_2	3e-107	Bathy01g01310	1e-131	bathy_chrom_01	2e-120	KDD72337.1	2e-91	AYPS01003497.1	5e-94	XP_011400783.1	4e-113	NW_011934358.1	1e-72	XP_005844854.1	1e-133	NW_005435068.1	4e-13	XP_005650607.1	2e-124	NW_005178040.1	2e-21	Cre01.g043000.t1.1	9e-127	chromosome_1	1e-17
A3770_01p02900	Sm-like protein LSm1	Primary KO found	K12620	LSM1; U6 snRNA-associated Sm-like protein LSm1	31.21	GAQ77870.1	5e-38	---	---	---	---	NC_014437.1	2e-26	39384	1e-32	Chr_12	2e-28	100884	5e-38	Chr_06	8e-32	9210	6e-34	scaffold_9	2e-30	Bathy07g03040	4e-31	bathy_chrom_07	6e-25	KDD76991.1	3e-38	AYPS01000046.1	5e-22	XP_011401699.1	4e-32	---	---	XP_005849546.1	2e-31	---	---	XP_005647058.1	7e-39	NW_005178033.1	4e-17	Cre12.g538750.t1.2	7e-38	chromosome_12	2e-33
A3770_01p02910	protein arginine N-methyltransferase	Primary KO found	K11434	PRMT1; type I protein arginine methyltransferase	0	GAQ79601.1	2e-96	DF237608.1	2e-21	XP_003080179.1	2e-82	NC_014432.1	7e-76	35268	3e-85	Chr_7	1e-78	77641	8e-86	Chr_01	3e-78	49807	2e-91	scaffold_1	2e-83	Bathy07g00030	3e-88	bathy_chrom_07	3e-81	KDD75354.1	1e-90	AYPS01000006.1	9e-39	XP_011398896.1	1e-91	NW_011934253.1	3e-27	XP_005848502.1	2e-29	NW_005435080.1	6e-13	XP_005649716.1	2e-92	NW_005178039.1	6e-20	Cre12.g558100.t1.2	2e-79	chromosome_12	4e-14
A3770_01p02920	hypothetical protein	Secondary KO found	K05359	ADT, PDT; arogenate/prephenate dehydratase	13.49	GAQ85789.1	2e-20	---	---	---	---	---	---	---	---	---	---	---	---	---	---	---	---	---	---	---	---	---	---	---	---	---	---	---	---	---	---	XP_005849890.1	8e-18	---	---	---	---	---	---	Cre01.g055151.t1.1	2e-14	---	---
A3770_01p02930	ribosomal protein L27	Primary KO found	K17422	MRPL41; large subunit ribosomal protein L41	34.45	---	---	---	---	---	---	---	---	---	---	---	---	62822	2e-11	---	---	134552	5e-16	---	---	---	---	---	---	KDD73992.1	7e-17	---	---	---	---	---	---	XP_005847230.1	3e-19	---	---	XP_005650018.1	1e-18	---	---	---	---	---	---
A3770_01p02940	archease-like protein	No KO found			14.19	---	---	---	---	XP_003074710.1	1e-42	NC_014426.1	6e-39	40293	2e-38	Chr_1	2e-35	76845	6e-39	Chr_16	4e-33	11752	2e-46	scaffold_4	4e-35	Bathy15g02650	1e-39	bathy_chrom_15	4e-36	KDD71242.1	2e-21	AYPS01005474.1	6e-14	XP_011397220.1	2e-35	NW_011934206.1	5e-15	XP_005847888.1	5e-67	NW_005435079.1	2e-35	XP_005652058.1	9e-46	NW_005178042.1	6e-12	Cre06.g263500.t1.2	2e-58	chromosome_6	2e-11
A3770_01p02950	carbohydrate kinase	Primary and secondary KOs found	K00851	E2.7.1.12, gntK, idnK; gluconokinase	33.18	GAQ78828.1	8e-19	---	---	---	---	---	---	---	---	---	---	88806	8e-20	Chr_15	7e-16	52925	8e-12	---	---	---	---	---	---	---	---	---	---	XP_011401528.1	3e-25	NW_011934429.1	5e-11	---	---	---	---	XP_005646636.1	2e-27	---	---	Cre08.g385750.t1.2	2e-19	chromosome_8	6e-15
A3770_01p02960	ribosomal protein L6	Primary KO found	K02934	RP-L6e, RPL6; large subunit ribosomal protein L6e	125.23	GAQ89109.1	5e-61	DF237437.1	1e-12	---	---	NC_014434.1	2e-59	94758	7e-57	Chr_9	5e-55	108678	8e-67	Chr_07	5e-60	125319	5e-66	scaffold_6	2e-59	Bathy10g00530	3e-63	bathy_chrom_10	4e-57	KDD75821.1	7e-56	AYPS01000485.1	7e-51	XP_011399116.1	7e-70	NW_011934258.1	6e-54	XP_005849340.1	5e-69	NW_005435082.1	2e-28	XP_005647799.1	2e-64	NW_005178035.1	3e-25	Cre01.g011000.t1.2	1e-70	chromosome_1	1e-63
A3770_01p02970	minichromosome maintenance protein 8	Primary KO found	K10737	MCM8; DNA helicase MCM8	6.64	GAQ81203.1	0	DF236982.1	1e-13	XP_003082256.1	1e-159	NC_014437.1	2e-140	39165	9e-161	Chr_12	2e-135	83307	1e-121	Chr_07	1e-142	12229	8e-165	scaffold_1	5e-146	Bathy14g02240	3e-83	bathy_chrom_14	1e-69	KDD77080.1	7e-81	AYPS01001118.1	3e-54	XP_011397962.1	7e-75	NW_011934426.1	2e-54	XP_005844268.1	8e-85	NW_005435080.1	3e-24	XP_005646962.1	5e-154	NW_005178033.1	2e-29	Cre16.g665950.t1.1	0	chromosome_7	6e-21
A3770_01p02980	ALG6/ALG8 glycosyltransferase	Primary KO found	K03849	ALG8; alpha-1,3-glucosyltransferase	15.73	GAQ91618.1	4e-119	DF237769.1	2e-59	---	---	---	---	---	---	---	---	58254	3e-91	Chr_04	3e-56	32727	2e-86	scaffold_4	2e-36	---	---	---	---	KDD75454.1	1e-100	AYPS01000677.1	2e-56	XP_011397894.1	8e-132	NW_011934213.1	3e-25	XP_005847245.1	1e-128	NW_005435077.1	5e-37	XP_005642561.1	1e-136	NW_005178014.1	3e-23	Cre09.g414250.t1.1	8e-67	chromosome_9	2e-21
A3770_01p02990	cytochrome P450	No KO found			26.5	GAQ79315.1	2e-41	DF237394.1	5e-13	XP_003080725.1	6e-155	NC_014433.1	4e-141	42499	9e-145	Chr_8	4e-147	82397	6e-163	Chr_06	3e-148	57732	7e-137	scaffold_5	4e-61	Bathy08g02180	2e-150	bathy_chrom_08	5e-138	KDD76540.1	7e-56	AYPS01000190.1	2e-47	XP_011400541.1	3e-61	NW_011934340.1	2e-32	XP_005844153.1	2e-137	NW_005435064.1	1e-18	XP_005645442.1	7e-149	NW_005178029.1	5e-17	Cre05.g234100.t1.2	3e-134	chromosome_5	3e-32
A3770_01p03000	haloacid dehalogenase-like hydrolase	No KO found			81.75	GAQ82502.1	2e-92	DF237507.1	1e-12	XP_003082089.1	5e-58	NC_014436.1	5e-62	44068	2e-79	Chr_11	3e-61	103469	5e-53	Chr_12	4e-49	48274	4e-38	scaffold_10	1e-34	Bathy13g01320	2e-71	bathy_chrom_13	4e-55	KDD77126.1	3e-25	AYPS01000013.1	2e-23	XP_011400287.1	3e-72	NW_011934321.1	2e-20	XP_005851177.1	1e-59	NW_005435086.1	3e-14	XP_005651744.1	1e-75	---	---	Cre06.g252150.t1.2	6e-42	---	---
A3770_01p03010	hypothetical protein	Secondary KO found	K14772	UTP20; U3 small nucleolar RNA-associated protein 20	45.62	---	---	---	---	---	---	---	---	---	---	---	---	---	---	---	---	---	---	---	---	---	---	---	---	---	---	---	---	---	---	---	---	---	---	---	---	---	---	---	---	---	---	---	---
A3770_01p03020	putative protein transport protein Sec13	Primary KO found	K14004	SEC13; protein transport protein SEC13	41.81	GAQ83077.1	1e-99	DF237084.1	2e-35	XP_003082148.1	7e-99	NC_014436.1	5e-90	17465	2e-106	Chr_11	9e-91	95648	1e-116	Chr_12	1e-93	180784	2e-110	scaffold_10	2e-88	Bathy13g00420	5e-69	bathy_chrom_13	6e-66	KDD73768.1	1e-19	AYPS01003195.1	1e-28	XP_011398741.1	6e-84	NW_011934251.1	1e-69	XP_005846000.1	4e-125	NW_005435073.1	6e-49	XP_005650517.1	3e-124	NW_005178040.1	2e-36	Cre17.g715750.t1.2	3e-120	chromosome_17	4e-42
A3770_01p03030	hypothetical protein	No KO found			0	GAQ89999.1	2e-73	DF237537.1	1e-11	---	---	---	---	---	---	---	---	69685	5e-40	Chr_10	1e-31	4254	4e-43	scaffold_13	1e-21	---	---	---	---	---	---	---	---	---	---	---	---	---	---	---	---	---	---	---	---	Cre17.g717150.t1.2	1e-78	chromosome_17	5e-12
A3770_01p03040	hypothetical protein	Secondary KO found	K19679	IFT74; intraflagellar transport protein 74	47.23	---	---	---	---	---	---	---	---	---	---	---	---	---	---	---	---	---	---	---	---	---	---	---	---	---	---	---	---	---	---	---	---	---	---	---	---	---	---	---	---	---	---	---	---
A3770_01p03050	hypothetical protein	Primary KO found	K16277	DRIP; E3 ubiquitin-protein ligase DRIP	13.51	---	---	---	---	---	---	---	---	---	---	---	---	---	---	---	---	---	---	---	---	Bathy05g04820	5e-14	---	---	---	---	---	---	---	---	---	---	---	---	---	---	---	---	---	---	Cre12.g545600.t1.1	1e-12	---	---
A3770_01p03060	alpha subunit D of 20S proteasome	Primary KO found	K02731	PSMA7; 20S proteasome subunit alpha 4	25.63	GAQ86699.1	1e-102	DF236988.1	4e-32	XP_003074552.1	6e-87	NC_014426.1	1e-78	12149	4e-98	Chr_1	2e-78	55406	2e-92	Chr_01	2e-77	45244	8e-96	scaffold_2	8e-75	Bathy01g02810	2e-97	bathy_chrom_01	8e-88	KDD75697.1	3e-95	AYPS01000545.1	3e-86	XP_011399466.1	1e-104	NW_011934268.1	5e-47	XP_005847059.1	1e-109	NW_005435076.1	4e-28	XP_005644474.1	3e-107	NW_005178026.1	1e-23	Cre01.g030850.t1.2	8e-108	chromosome_8	9e-21
A3770_01p03070	hypothetical protein	Secondary KO found	K10415	DYNC1I, DNCI; dynein intermediate chain, cytosolic	30.94	---	---	---	---	---	---	---	---	---	---	---	---	---	---	---	---	---	---	---	---	---	---	---	---	---	---	---	---	---	---	---	---	---	---	---	---	---	---	---	---	---	---	---	---
A3770_01p03080	hypothetical protein	Secondary KO found	K20401	FNIP2; folliculin-interacting protein 2	1.88	---	---	---	---	---	---	---	---	---	---	---	---	---	---	---	---	---	---	---	---	---	---	---	---	---	---	---	---	---	---	---	---	---	---	---	---	---	---	---	---	---	---	---	---
A3770_01p03090	rhomboid-like peptidase	No KO found			0	GAQ79753.1	4e-58	DF236986.1	3e-11	---	---	---	---	---	---	---	---	---	---	---	---	---	---	---	---	---	---	---	---	---	---	---	---	---	---	---	---	XP_005843811.1	1e-31	NW_005435061.1	2e-12	XP_005643871.1	2e-60	---	---	Cre03.g144084.t1.1	3e-33	---	---
A3770_01p03100	hypothetical protein	Secondary KO found	K03243	EIF5B; translation initiation factor 5B	0	---	---	---	---	---	---	---	---	---	---	---	---	---	---	---	---	---	---	---	---	---	---	---	---	---	---	---	---	---	---	---	---	---	---	---	---	---	---	---	---	---	---	---	---
A3770_01p03110	WD40 repeat domain-containing protein	Primary KO found	K13111	SMU1; WD40 repeat-containing protein SMU1	12.77	GAQ85941.1	0	DF237211.1	4e-28	XP_003079135.1	1e-164	NC_014430.1	2e-150	15280	3e-162	Chr_5	4e-148	104810	6e-20	Chr_01	4e-88	203298	3e-136	scaffold_2	3e-108	Bathy03g00550	3e-59	bathy_chrom_03	1e-48	KDD72996.1	2e-80	AYPS01002650.1	9e-61	XP_011401366.1	4e-165	NW_011934407.1	4e-67	XP_005846379.1	0	NW_005435074.1	5e-69	XP_005646689.1	0	NW_005178033.1	2e-25	Cre01.g020400.t1.2	0	chromosome_8	1e-25
A3770_01p03120	hypothetical protein	Primary KO found	K14404	CPSF4, YTH1; cleavage and polyadenylation specificity factor subunit 4	23.65	GAQ83130.1	2e-47	DF237085.1	4e-28	---	---	NC_014430.1	5e-39	10510	1e-47	Chr_5	2e-40	55259	3e-43	Chr_01	2e-32	25397	1e-45	scaffold_2	8e-36	Bathy03g00760	3e-49	bathy_chrom_03	5e-40	KDD75450.1	2e-50	AYPS01000680.1	6e-32	XP_011400881.1	6e-50	NW_011934362.1	4e-27	XP_005844535.1	7e-49	NW_005435066.1	3e-18	XP_005645394.1	7e-38	NW_005178029.1	3e-30	Cre24.g755647.t1.1	9e-47	scaffold_24	6e-12
A3770_01p03130	hypothetical protein	Secondary KO found	K01214	ISA, treX; isoamylase	141.37	---	---	---	---	---	---	---	---	---	---	---	---	---	---	---	---	---	---	---	---	---	---	---	---	---	---	---	---	---	---	---	---	---	---	---	---	---	---	---	---	---	---	---	---
A3770_01p03140	intraflagellar transport particle protein 88	Primary KO found	K16474	IFT88; intraflagellar transport protein 88	0	GAQ81294.1	0	DF237025.1	3e-18	---	---	---	---	---	---	---	---	97580	2e-178	Chr_06	9e-153	193644	4e-165	scaffold_5	2e-141	---	---	---	---	---	---	---	---	---	---	---	---	XP_005844254.1	2e-122	NW_005435064.1	6e-25	XP_005650695.1	1e-50	---	---	Cre07.g335750.t1.1	0	chromosome_7	3e-43
A3770_01p03150	hydroxymethylglutaryl-CoA lyase	Primary KO found	K01640	E4.1.3.4, HMGCL, hmgL; hydroxymethylglutaryl-CoA lyase	29.64	GAQ80057.1	2e-127	DF236994.1	6e-90	---	---	---	---	---	---	---	---	---	---	---	---	---	---	---	---	---	---	---	---	KDD73301.1	2e-120	AYPS01002327.1	9e-116	XP_011398368.1	3e-119	NW_011934241.1	3e-34	XP_005851278.1	1e-126	NW_005435086.1	5e-21	XP_005649803.1	2e-115	NW_005178039.1	1e-20	Cre12.g485550.t1.2	7e-111	chromosome_12	5e-26
A3770_01p03160	hypothetical protein	Primary KO found	K18167	SDHAF1; succinate dehydrogenase assembly factor 1	23.01	---	---	DF237014.1	1e-12	---	---	---	---	---	---	---	---	58518	3e-14	Chr_05	2e-12	152720	1e-15	scaffold_3	2e-14	---	---	---	---	---	---	---	---	---	---	---	---	XP_005847837.1	5e-15	---	---	---	---	---	---	---	---	chromosome_13	2e-12
A3770_01p03170	mitotic spindle checkpoint protein Mad2	Primary KO found	K02537	MAD2; mitotic spindle assembly checkpoint protein MAD2	12.17	GAQ79210.1	5e-89	DF236975.1	6e-12	XP_003083013.1	1e-70	NC_014439.1	3e-64	43679	6e-75	Chr_20	1e-67	98250	3e-81	Chr_13	5e-73	182086	5e-86	scaffold_15	3e-77	Bathy12g01030	3e-80	bathy_chrom_12	2e-72	KDD75461.1	4e-73	AYPS01000383.1	1e-29	XP_011396203.1	1e-57	NW_011934146.1	2e-28	XP_005844309.1	2e-81	NW_005435065.1	1e-19	XP_005650825.1	2e-94	NW_005178041.1	1e-12	Cre08.g380400.t1.2	7e-76	chromosome_8	1e-22
A3770_01p03180	protein-S-isoprenylcysteine O-methyltransferase	Primary KO found	K00587	ICMT, STE14; protein-S-isoprenylcysteine O-methyltransferase	3.48	GAQ82316.1	1e-41	DF237056.1	3e-11	XP_003075207.1	7e-39	NC_014427.1	1e-35	86391	6e-33	Chr_2	4e-30	58408	2e-49	Chr_05	4e-45	15590	4e-47	scaffold_3	9e-43	Bathy03g02120	2e-35	bathy_chrom_03	3e-32	---	---	AYPS01000423.1	6e-17	XP_011398695.1	3e-37	NW_011934251.1	6e-21	---	---	NW_005435085.1	2e-14	XP_005651101.1	5e-41	---	---	---	---	---	---
A3770_01p03190	hypothetical protein	No KO found			51.44	---	---	---	---	---	---	---	---	---	---	---	---	---	---	---	---	---	---	---	---	---	---	---	---	---	---	---	---	---	---	---	---	---	---	---	---	---	---	---	---	---	---	---	---
A3770_01p03200	hypothetical protein	Secondary KO found	K08789	MAST; microtubule-associated serine/threonine kinase	45.2	---	---	---	---	---	---	---	---	---	---	---	---	---	---	---	---	---	---	---	---	---	---	---	---	---	---	---	---	---	---	---	---	---	---	---	---	---	---	---	---	---	---	---	---
A3770_01p03210	regulatory subunit P45 of 26S proteasome	Primary KO found	K03064	PSMC6, RPT4; 26S proteasome regulatory subunit T4	28.17	GAQ86484.1	0	DF237555.1	6e-45	XP_003078249.1	0	NC_014428.1	0	34331	0	Chr_3	0	78817	0	Chr_02	1e-180	70911	0	scaffold_1	0	Bathy09g03510	0	bathy_chrom_09	0	KDD73931.1	0	AYPS01001719.1	0	XP_011395594.1	0	NW_011934458.1	7e-55	XP_005849833.1	0	NW_005435083.1	7e-31	XP_005646921.1	0	NW_005178033.1	9e-57	Cre17.g710150.t1.2	0	chromosome_12	7e-38
A3770_01p03220	protein kinase	Primary KO found	K13303	SGK2; serum/glucocorticoid-regulated kinase 2	0	GAQ80193.1	0	DF237567.1	4e-32	XP_003075179.1	2e-67	NC_014427.1	8e-62	3119	5e-103	Chr_7	4e-92	56023	3e-100	Chr_02	9e-91	3206	4e-99	scaffold_9	9e-87	Bathy04g02850	5e-91	bathy_chrom_04	1e-83	KDD74428.1	2e-79	AYPS01001790.1	7e-97	XP_011398651.1	4e-109	NW_011934124.1	5e-18	XP_005844126.1	1e-87	NW_005435079.1	5e-13	XP_005644863.1	2e-107	NW_005178033.1	1e-11	Cre16.g669800.t1.2	1e-88	chromosome_2	2e-61
A3770_01p03230	kinesin-domain-containing protein	Primary KO found	K10393	KIF2_24, MCAK; kinesin family member 2/24	9.79	GAQ81717.1	3e-127	DF237266.1	1e-18	XP_003084147.1	2e-138	NC_014443.1	6e-124	1660	4e-139	Chr_17	1e-123	52365	3e-110	Chr_03	3e-107	43440	5e-55	scaffold_11	3e-64	Bathy09g00940	5e-103	bathy_chrom_09	2e-95	KDD74489.1	4e-69	AYPS01001008.1	2e-30	XP_011395679.1	2e-121	NW_011934233.1	1e-13	XP_005843856.1	3e-118	NW_005435062.1	3e-26	XP_005643620.1	5e-124	NW_005178023.1	4e-29	Cre09.g386700.t1.2	2e-140	chromosome_9	2e-60
A3770_01p03240	hypothetical protein	Primary KO found	K16462	CEP164; centrosomal protein CEP164	0	GAQ78993.1	1e-12	DF236962.1	7e-11	---	---	---	---	---	---	---	---	61188	2e-45	Chr_09	6e-32	18301	2e-47	scaffold_7	5e-28	---	---	---	---	---	---	---	---	---	---	---	---	---	---	---	---	---	---	---	---	Cre10.g444450.t1.1	7e-43	chromosome_10	2e-23
A3770_01p03250	NADH dehydrogenase [ubiquinone] flavoprotein 2	Primary KO found	K03943	NDUFV2; NADH dehydrogenase (ubiquinone) flavoprotein 2	65.86	GAQ88073.1	7e-90	DF237347.1	5e-13	XP_003084424.1	4e-92	NC_014445.1	1e-82	7050	2e-93	Chr_19	1e-85	85881	7e-102	Chr_10	3e-91	206807	9e-102	scaffold_13	6e-92	Bathy15g00470	3e-93	bathy_chrom_15	2e-85	KDD74975.1	4e-110	AYPS01000953.1	1e-93	XP_011395783.1	4e-111	NW_011934129.1	3e-77	XP_005849493.1	9e-118	NW_005435083.1	1e-24	XP_005645041.1	1e-106	NW_005178028.1	6e-21	Cre10.g450400.t1.2	6e-108	chromosome_10	3e-37
A3770_01p03260	putative subunit of trafficking protein particle complex	Primary KO found	K20303	TRAPPC4, TRS23; trafficking protein particle complex subunit 4	46.66	GAQ86320.1	3e-63	DF237231.1	7e-24	XP_003078239.1	1e-39	NC_014428.1	4e-35	12356	3e-46	Chr_3	4e-41	78444	4e-55	Chr_02	8e-36	148609	7e-37	scaffold_1	3e-14	Bathy09g03400	6e-48	bathy_chrom_09	1e-43	---	---	---	---	XP_011399183.1	5e-18	---	---	XP_005848562.1	3e-36	---	---	XP_005646741.1	4e-54	NW_005178033.1	2e-16	Cre02.g077500.t1.2	9e-55	chromosome_2	9e-11
A3770_01p03270	putative polyketide hydroxylase	No KO found			22.25	GAQ79756.1	2e-77	DF236986.1	2e-26	XP_003079408.1	8e-114	NC_014430.1	2e-102	87314	1e-103	Chr_5	8e-89	104622	7e-91	Chr_16	2e-83	195380	2e-92	scaffold_13	9e-85	Bathy03g03780	3e-92	bathy_chrom_03	5e-83	KDD73625.1	2e-62	AYPS01001987.1	3e-55	XP_011402309.1	4e-101	NW_011934486.1	1e-24	XP_005850321.1	1e-107	NW_005435084.1	5e-26	XP_005650023.1	2e-130	NW_005178039.1	2e-51	Cre14.g630895.t1.1	7e-61	---	---
A3770_01p03280	GTP-binding elongation factor	Primary KO found	K14416	HBS1; elongation factor 1 alpha-like protein	21.57	GAQ77745.1	5e-116	DF236952.1	7e-91	XP_003079073.1	3e-99	NC_014429.1	4e-87	36881	4e-99	Chr_4	1e-87	53407	9e-87	Chr_15	1e-73	60100	2e-79	scaffold_9	4e-54	---	---	bathy_chrom_08	2e-77	KDD72733.1	9e-80	AYPS01002961.1	2e-74	XP_011401841.1	1e-69	NW_011934399.1	7e-37	XP_005848554.1	1e-130	NW_005435081.1	2e-12	XP_005647027.1	3e-119	NW_005178033.1	2e-25	Cre13.g565750.t1.2	2e-112	chromosome_12	1e-15
A3770_01p03290	epsilon catalytic subunit A of DNA polymerase	Primary KO found	K02324	POLE1; DNA polymerase epsilon subunit 1	9.35	GAQ80750.1	0	DF237010.1	5e-35	XP_003082003.1	0	NC_014436.1	0	150	0	Chr_11	0	63095	0	Chr_12	0	51203	0	scaffold_10	0	Bathy13g01530	0	bathy_chrom_13	0	KDD76144.1	0	AYPS01000338.1	0	XP_011395508.1	0	NW_011934120.1	2e-27	XP_005844646.1	0	NW_005435066.1	1e-15	XP_005649389.1	0	NW_005178038.1	9e-39	Cre03.g179961.t1.1	0	chromosome_3	1e-21
A3770_01p03300	hypothetical protein	No KO found			11.82	GAQ86242.1	7e-11	---	---	---	---	---	---	---	---	---	---	---	---	---	---	---	---	---	---	Bathy09g03640	3e-11	---	---	---	---	---	---	---	---	---	---	XP_005844890.1	2e-13	---	---	---	---	---	---	Cre01.g043200.t1.2	9e-15	---	---
A3770_01p03310	putative acyltransferase	No KO found			40.76	---	---	---	---	---	---	---	---	---	---	---	---	---	---	---	---	---	---	scaffold_14	7e-11	---	---	---	---	---	---	---	---	---	---	---	---	---	---	---	---	---	---	---	---	---	---	---	---
A3770_01p03320	gamma subunit of F1F0 ATP synthase	Primary KO found	K02136	ATPeF1G, ATP5C1, ATP3; F-type H+-transporting ATPase subunit gamma	92.93	GAQ86562.1	2e-74	---	---	XP_003081102.1	2e-21	NC_014426.1	2e-76	29009	2e-96	Chr_1	2e-77	89673	9e-90	Chr_01	2e-62	13754	9e-92	scaffold_2	1e-63	Bathy01g04190	2e-90	bathy_chrom_01	9e-74	KDD73453.1	5e-88	AYPS01002161.1	2e-73	XP_011395567.1	3e-93	NW_011934122.1	5e-34	XP_005845642.1	2e-47	---	---	XP_005650017.1	6e-98	NW_005178039.1	3e-19	Cre15.g635850.t2.1	1e-95	---	---
A3770_01p03330	regulatory subunit of cyclin-dependent kinase	Primary KO found	K02219	CKS1; cyclin-dependent kinase regulatory subunit CKS1	100.73	GAQ82231.1	8e-38	DF237053.1	2e-12	XP_003080299.1	3e-14	NC_014432.1	1e-14	35755	5e-39	Chr_7	1e-14	78882	4e-37	Chr_02	2e-12	125201	1e-41	scaffold_4	1e-11	Bathy02g03570	8e-42	bathy_chrom_02	3e-16	KDD75024.1	4e-34	AYPS01000917.1	3e-29	XP_011397808.1	3e-37	NW_011934300.1	2e-27	XP_005850865.1	3e-39	NW_005435085.1	6e-18	XP_005648167.1	4e-42	NW_005178036.1	2e-17	Cre03.g180350.t1.2	1e-38	chromosome_3	8e-22
A3770_01p03340	hypothetical protein	Secondary KO found	K21440	ANKRD50; ankyrin repeat domain-containing protein 50	6.3	---	---	---	---	---	---	---	---	---	---	---	---	---	---	---	---	---	---	---	---	---	---	---	---	---	---	---	---	---	---	---	---	---	---	---	---	---	---	---	---	---	---	---	---
A3770_01p03350	hypothetical protein	Secondary KO found	K15196	BRF1, GTF3B; transcription factor IIIB 90 kDa subunit	153.17	---	---	---	---	---	---	---	---	---	---	---	---	---	---	---	---	---	---	---	---	---	---	---	---	---	---	---	---	---	---	---	---	---	---	---	---	---	---	---	---	---	---	---	---
A3770_01p03360	hypothetical protein	Secondary KO found	K09481	SEC61B, SBH2; protein transport protein SEC61 subunit beta	50.45	---	---	---	---	---	---	---	---	---	---	---	---	---	---	---	---	---	---	---	---	---	---	---	---	---	---	---	---	---	---	---	---	---	---	---	---	---	---	---	---	---	---	---	---
A3770_01p03370	nicotinate-nucleotide--dimethylbenzimidazole phosphoribosyltransferase	Primary KO found	K00768	E2.4.2.21, cobU, cobT; nicotinate-nucleotide--dimethylbenzimidazole phosphoribosyltransferase	16.55	---	---	---	---	---	---	---	---	---	---	---	---	---	---	---	---	43022	2e-76	scaffold_15	8e-71	---	---	---	---	---	---	---	---	---	---	---	---	---	---	---	---	---	---	---	---	Cre01.g036950.t1.2	1e-41	---	---
A3770_01p03380	hypothetical protein	Secondary KO found	K01997	livH; branched-chain amino acid transport system permease protein	22.88	---	---	---	---	XP_003082386.1	2e-22	NC_014437.1	9e-21	26892	9e-21	Chr_12	2e-20	104652	9e-16	Chr_16	4e-11	183126	5e-21	scaffold_1	3e-12	Bathy07g02430	9e-20	bathy_chrom_07	3e-18	---	---	---	---	---	---	---	---	---	---	---	---	XP_005650865.1	5e-22	---	---	Cre06.g290300.t1.2	5e-21	---	---
A3770_01p03390	trypsin-like serine protease	No KO found			18.28	GAQ93250.1	3e-99	DF238337.1	7e-23	XP_003079375.1	6e-58	NC_014430.1	4e-54	119787	1e-116	Chr_3	2e-107	109418	7e-94	Chr_13	5e-86	163897	2e-87	scaffold_12	2e-117	Bathy06g02410	3e-116	bathy_chrom_06	3e-108	KDD75649.1	6e-14	---	---	XP_011395581.1	1e-105	NW_011934122.1	2e-29	XP_005848239.1	6e-124	NW_005435077.1	4e-21	XP_005647016.1	1e-128	NW_005178030.1	2e-16	Cre02.g088400.t2.1	1e-87	chromosome_12	7e-20
A3770_01p03400	hypothetical protein	Primary KO found	K16462	CEP164; centrosomal protein CEP164	0	GAQ78993.1	7e-44	---	---	---	---	---	---	---	---	---	---	61188	2e-16	Chr_09	5e-13	18301	4e-18	scaffold_7	2e-15	---	---	---	---	---	---	---	---	---	---	---	---	---	---	---	---	---	---	---	---	Cre10.g463026.t1.1	1e-16	---	---
A3770_01p03410	hypothetical protein	No KO found			27.63	GAQ78923.1	2e-16	---	---	---	---	---	---	---	---	---	---	---	---	---	---	---	---	---	---	---	---	---	---	---	---	---	---	---	---	---	---	---	---	---	---	---	---	---	---	Cre06.g292000.t1.1	6e-18	---	---
A3770_01p03420	metallophosphoesterase	No KO found			9.02	GAQ78126.1	1e-68	---	---	---	---	---	---	---	---	---	---	---	---	---	---	---	---	---	---	---	---	---	---	---	---	---	---	XP_011398488.1	1e-58	NW_011934249.1	7e-15	XP_005843439.1	4e-62	---	---	XP_005643815.1	3e-66	---	---	Cre17.g729650.t1.2	8e-63	---	---
A3770_01p03430	NAD(P)-binding protein	No KO found			12.54	GAQ81222.1	6e-43	---	---	XP_003082488.1	4e-23	NC_014438.1	2e-20	---	---	Chr_13	4e-23	59374	4e-31	Chr_06	3e-44	188754	2e-44	scaffold_9	8e-38	Bathy02g05890	1e-26	bathy_chrom_02	1e-22	---	---	---	---	---	---	---	---	XP_005848506.1	5e-37	---	---	XP_005651429.1	4e-55	---	---	Cre14.g628500.t1.1	1e-43	---	---
A3770_01p03440	sigma subunit of adaptor protein complex	Primary KO found	K11827	AP2S1; AP-2 complex subunit sigma-1	0.1	GAQ82789.1	3e-65	DF237073.1	5e-23	XP_003083503.1	2e-54	NC_014441.1	4e-50	40610	1e-60	Chr_15	1e-50	108389	3e-67	Chr_06	1e-56	188455	7e-65	scaffold_9	1e-55	Bathy07g04840	2e-61	bathy_chrom_07	7e-52	KDD76391.1	1e-41	AYPS01000243.1	3e-15	XP_011398159.1	2e-54	NW_011934268.1	1e-11	XP_005848515.1	7e-59	NW_005435080.1	9e-14	XP_005646808.1	3e-70	NW_005178033.1	8e-24	Cre07.g324600.t1.2	2e-60	chromosome_7	7e-36
A3770_01p03450	subunit 3 of actin-related protein 2/3 complex	Primary KO found	K05756	ARPC3; actin related protein 2/3 complex, subunit 3	20.46	GAQ82238.1	3e-54	DF237054.1	9e-18	---	---	NC_014445.1	2e-15	---	---	Chr_19	2e-13	---	---	---	---	---	---	---	---	Bathy08g01090	1e-44	bathy_chrom_08	1e-40	---	---	---	---	---	---	---	---	---	---	---	---	---	---	---	---	Cre09.g397950.t1.1	1e-37	chromosome_9	4e-13
A3770_01p03460	alpha/beta hydrolase	No KO found			32.64	---	---	---	---	XP_003078305.1	9e-57	NC_014428.1	2e-50	86812	7e-49	Chr_3	1e-40	64069	6e-49	Chr_14	3e-42	184467	4e-56	scaffold_3	3e-47	Bathy07g00790	2e-38	bathy_chrom_07	1e-33	---	---	---	---	---	---	---	---	XP_005843679.1	2e-46	---	---	XP_005643558.1	1e-52	---	---	---	---	---	---
A3770_01p03470	hypothetical protein	Secondary KO found	K03251	EIF3D; translation initiation factor 3 subunit D	22.54	---	---	---	---	---	---	---	---	---	---	---	---	---	---	---	---	---	---	---	---	---	---	---	---	---	---	---	---	---	---	---	---	---	---	---	---	---	---	---	---	---	---	---	---
A3770_01p03480	hypothetical protein	Secondary KO found	K02353	DVL; segment polarity protein dishevelled	8.07	GAQ78751.1	3e-12	---	---	---	---	---	---	---	---	---	---	---	---	Chr_04	2e-12	---	---	---	---	---	---	---	---	KDD74874.1	4e-13	AYPS01001018.1	2e-18	---	---	---	---	---	---	---	---	---	---	---	---	---	---	---	---
A3770_01p03490	pyridoxal phosphate-dependent transferase	Secondary KO found	K01583	E4.1.1.19; arginine decarboxylase	11.45	GAQ84124.1	2e-111	DF237126.1	9e-14	---	---	---	---	---	---	---	---	---	---	---	---	---	---	---	---	---	---	---	---	---	---	---	---	XP_011399241.1	6e-24	NW_011934258.1	1e-47	XP_005849457.1	1e-123	NW_005435083.1	1e-59	XP_005644999.1	6e-116	NW_005178028.1	3e-27	Cre02.g105150.t1.1	2e-88	chromosome_2	2e-14
A3770_01p03500	anoctamin	Primary KO found	K10380	ANK; ankyrin	0.06	GAQ85181.1	4e-26	---	---	XP_003079089.1	5e-15	NC_014429.1	2e-14	5133	4e-13	Chr_5	5e-11	60802	8e-12	Chr_01	8e-15	182838	2e-22	scaffold_19	2e-21	---	---	---	---	---	---	---	---	---	---	---	---	---	---	---	---	---	---	---	---	Cre05.g245700.t1.1	3e-20	---	---
A3770_01p03510	proteolytic subunit of ATP-dependent Clp protease	Primary KO found	K01358	clpP, CLPP; ATP-dependent Clp protease, protease subunit	48.11	GAQ89171.1	9e-95	DF237182.1	3e-24	XP_003074276.1	3e-88	NC_014426.1	3e-85	86088	2e-95	Chr_1	6e-86	107331	7e-57	Chr_05	9e-38	55668	7e-54	scaffold_2	6e-40	Bathy01g02110	7e-91	bathy_chrom_01	1e-81	KDD75501.1	2e-45	AYPS01001385.1	2e-49	XP_011400377.1	1e-88	NW_011934359.1	2e-45	XP_005848236.1	8e-93	NW_005435083.1	1e-29	XP_005647008.1	4e-91	NW_005178028.1	2e-19	Cre12.g521450.t1.1	1e-75	chromosome_12	2e-25
A3770_01p03520	hypothetical protein	Secondary KO found	K02216	CHK1; serine/threonine-protein kinase Chk1	0	---	---	---	---	---	---	---	---	---	---	---	---	---	---	---	---	---	---	---	---	---	---	---	---	---	---	---	---	---	---	---	---	---	---	---	---	---	---	---	---	---	---	---	---
A3770_01p03530	bifunctional dihydrofolate reductase-thymidylate synthase	Primary KO found	K13998	DHFR-TS; dihydrofolate reductase / thymidylate synthase	25.05	GAQ79973.1	8e-174	DF236992.1	1e-36	XP_003074642.1	0	NC_014426.1	0	49676	0	Chr_5	0	58650	0	Chr_05	0	56456	0	scaffold_3	0	Bathy03g03500	0	bathy_chrom_03	0	KDD73326.1	7e-138	AYPS01002296.1	2e-136	XP_011398493.1	8e-174	NW_011934249.1	1e-40	XP_005848544.1	0	NW_005435080.1	9e-37	XP_005646891.1	0	NW_005178033.1	2e-34	Cre17.g715900.t1.2	0	chromosome_17	8e-39
A3770_01p03540	hypothetical protein	Secondary KO found	K15713	UHRF2, NIRF; E3 ubiquitin-protein ligase UHRF2	45.07	---	---	---	---	---	---	---	---	---	---	---	---	---	---	---	---	---	---	---	---	---	---	---	---	---	---	---	---	---	---	---	---	---	---	---	---	---	---	---	---	---	---	---	---
A3770_01p03550	SGF29 tudor-like domain-containing protein	Secondary KO found	K11364	SGF29; SAGA-associated factor 29	28.07	GAQ86412.1	7e-22	---	---	XP_003079323.1	4e-32	NC_014430.1	2e-30	24552	4e-35	Chr_5	9e-30	108267	3e-15	Chr_05	2e-23	126695	8e-29	scaffold_3	5e-25	Bathy03g02800	2e-18	bathy_chrom_03	3e-21	---	---	---	---	---	---	---	---	XP_005847400.1	1e-12	---	---	---	---	---	---	---	---	---	---
A3770_01p03560	hypothetical protein	Secondary KO found	K03243	EIF5B; translation initiation factor 5B	49.57	---	---	---	---	---	---	---	---	33581	2e-11	---	---	97984	5e-13	---	---	38733	1e-12	---	---	---	---	---	---	---	---	---	---	---	---	---	---	---	---	---	---	---	---	---	---	---	---	---	---
A3770_01p03570	WD40 repeat domain-containing domain	Primary KO found	K11462	EED; polycomb protein EED	22.83	GAQ88098.1	3e-37	---	---	XP_003083825.1	3e-38	NC_014442.1	2e-36	37673	3e-48	Chr_16	8e-43	85829	6e-45	Chr_10	8e-40	49065	1e-59	scaffold_16	8e-56	Bathy06g01360	1e-40	bathy_chrom_06	3e-39	KDD76710.1	2e-45	AYPS01000131.1	9e-17	XP_011395611.1	4e-40	---	---	XP_005851303.1	2e-47	NW_005435086.1	4e-12	XP_005651813.1	5e-52	---	---	Cre16.g693750.t1.1	6e-37	---	---
A3770_01p03580	hypothetical protein	No KO found			83.71	---	---	---	---	---	---	---	---	---	---	---	---	---	---	---	---	---	---	---	---	---	---	---	---	---	---	---	---	---	---	---	---	---	---	---	---	---	---	---	---	---	---	---	---
A3770_01p03590	XAP5 circadian clock regulator	Primary KO found	K13119	FAM50, XAP5; protein FAM50	70.32	GAQ80858.1	1e-98	DF237013.1	3e-19	---	---	---	---	39211	7e-49	Chr_12	3e-39	97673	6e-88	Chr_07	6e-64	183285	2e-87	scaffold_1	7e-63	Bathy07g03830	1e-47	bathy_chrom_07	3e-48	KDD76722.1	7e-79	AYPS01000127.1	1e-46	XP_011396211.1	7e-99	NW_011934146.1	2e-32	XP_005846398.1	9e-94	NW_005435074.1	1e-27	XP_005644631.1	1e-88	NW_005178027.1	1e-19	Cre07.g341300.t1.2	4e-111	---	---
A3770_01p03600	copper chaperone	Primary KO found	K07213	ATOX1, ATX1, copZ, golB; copper chaperone	101.49	GAQ86274.1	1e-25	---	---	---	---	---	---	31212	1e-11	---	---	62571	1e-20	Chr_11	6e-18	158642	3e-23	scaffold_8	5e-14	---	---	bathy_chrom_06	8e-17	KDD72288.1	1e-20	AYPS01003575.1	1e-14	XP_011398390.1	2e-20	NW_011934241.1	2e-13	XP_005851421.1	8e-21	NW_005435086.1	2e-13	XP_005649391.1	3e-20	---	---	Cre09.g392467.t1.1	1e-22	chromosome_9	1e-11
A3770_01p03610	serine/threonine protein kinase	Primary and secondary KOs found	K08794	CAMK1; calcium/calmodulin-dependent protein kinase I	20.6	GAQ79725.1	4e-62	DF237338.1	7e-38	XP_003084443.1	3e-56	NC_014445.1	3e-52	3082	2e-58	Chr_19	1e-53	60958	1e-56	Chr_08	2e-49	35658	5e-51	scaffold_5	8e-47	Bathy05g04110	8e-50	bathy_chrom_08	3e-51	KDD75616.1	3e-48	AYPS01003393.1	2e-49	XP_011400390.1	2e-53	NW_011934330.1	6e-30	XP_005845710.1	1e-51	NW_005435073.1	1e-19	XP_005647441.1	3e-56	NW_005178034.1	5e-12	Cre17.g705000.t1.2	3e-58	chromosome_2	4e-23
A3770_01p03620	hypothetical protein	No KO found			69.38	GAQ79366.1	9e-53	DF237060.1	2e-33	XP_003081690.1	7e-30	NC_014435.1	9e-30	6595	3e-58	Chr_11	4e-58	98159	1e-58	Chr_12	6e-54	160329	4e-61	scaffold_10	2e-49	Bathy13g01290	5e-55	bathy_chrom_13	2e-51	KDD73744.1	1e-14	---	---	XP_011396462.1	2e-47	NW_011934162.1	3e-14	XP_005847665.1	7e-39	NW_005435062.1	1e-21	XP_005649837.1	2e-57	NW_005178024.1	2e-17	Cre16.g660000.t1.2	6e-59	chromosome_16	9e-23
A3770_01p03630	hypothetical protein	Secondary KO found	K20047	PAN1; actin cytoskeleton-regulatory complex protein PAN1	1.81	---	---	---	---	---	---	---	---	---	---	---	---	---	---	---	---	---	---	---	---	---	---	---	---	---	---	---	---	---	---	---	---	---	---	---	---	---	---	---	---	---	---	---	---
A3770_01p03640	heat shock protein Hsp90	Primary KO found	K04079	HSP90A, htpG; molecular chaperone HtpG	91.4	GAQ79747.1	0	DF237029.1	5e-67	XP_003083767.1	0	NC_014435.1	0	26093	0	Chr_10	0	106749	0	Chr_02	0	154392	0	scaffold_4	0	Bathy11g01190	0	bathy_chrom_11	0	KDD75584.1	0	AYPS01000606.1	0	XP_011402246.1	0	NW_011934249.1	8e-178	XP_005848732.1	1e-78	NW_005435081.1	7e-22	XP_005643103.1	0	NW_005178020.1	3e-37	Cre09.g386750.t1.2	0	chromosome_9	6e-103
A3770_01p03650	U3 small nucleolar RNA-associated protein Utp14	Primary KO found	K14567	UTP14; U3 small nucleolar RNA-associated protein 14	18.14	GAQ90786.1	1e-69	DF237633.1	4e-20	XP_003078607.1	3e-50	NC_014429.1	7e-45	31001	6e-91	Chr_4	7e-45	102467	3e-46	Chr_09	4e-43	43608	1e-48	scaffold_18	4e-45	Bathy06g03800	8e-42	bathy_chrom_06	7e-41	KDD71534.1	7e-16	AYPS01004841.1	2e-14	XP_011398513.1	8e-57	NW_011934249.1	4e-19	XP_005848930.1	8e-39	---	---	XP_005644218.1	5e-18	NW_005178025.1	3e-18	Cre11.g478950.t1.2	7e-34	chromosome_11	3e-16
A3770_01p03660	DNA (cytosine-5)-methyltransferase	Primary KO found	K15336	TRDMT1, DNMT2; tRNA (cytosine38-C5)-methyltransferase	17.28	GAQ86943.1	8e-51	---	---	XP_003080002.1	3e-68	NC_014431.1	4e-54	87597	7e-79	Chr_6	3e-62	84170	2e-82	Chr_08	1e-44	57303	1e-56	scaffold_4	2e-48	Bathy02g04340	1e-36	bathy_chrom_02	2e-22	KDD75376.1	3e-82	AYPS01000713.1	2e-63	XP_011397424.1	4e-51	NW_011934207.1	2e-43	---	---	---	---	XP_005649353.1	3e-47	NW_005178038.1	2e-19	Cre12.g484600.t1.2	7e-36	---	---
A3770_01p03670	hypothetical protein	Primary KO found	K09256	NFKBIL1; NF-kappa-B inhibitor-like protein 1	81	---	---	---	---	---	---	NC_014431.1	1e-17	15694	9e-23	Chr_6	1e-20	56740	9e-14	Chr_03	2e-13	---	---	---	---	Bathy05g01280	8e-19	bathy_chrom_05	2e-15	---	---	---	---	---	---	---	---	---	---	---	---	---	---	---	---	---	---	---	---
A3770_01p03680	Golgi-body localization domain-containing protein	No KO found			40.82	GAQ78776.1	1e-13	---	---	XP_003080077.1	1e-21	---	---	32368	4e-28	---	---	---	---	---	---	---	---	---	---	---	---	---	---	---	---	---	---	XP_011398545.1	7e-21	---	---	---	---	---	---	XP_005644197.1	1e-11	---	---	---	---	---	---
A3770_01p03690	DUF829 domain-containing protein	Secondary KO found	K06823	COL18A; collagen, type XVIII, alpha	9.99	---	---	---	---	---	---	---	---	93463	3e-16	Chr_11	2e-15	---	---	---	---	---	---	---	---	Bathy13g00780	8e-16	bathy_chrom_13	5e-14	---	---	---	---	---	---	---	---	---	---	---	---	XP_005642794.1	1e-14	---	---	Cre08.g381650.t1.1	1e-17	---	---
A3770_01p03700	serine/threonine protein kinase	Primary KO found	K08269	ULK2, ATG1; serine/threonine-protein kinase ULK2	19.31	GAQ80254.1	6e-118	DF237727.1	3e-27	XP_003079793.1	5e-79	NC_014431.1	6e-81	41102	3e-84	Chr_6	4e-87	79493	2e-90	Chr_03	3e-91	17653	1e-84	scaffold_9	3e-39	Bathy05g01640	4e-83	bathy_chrom_05	5e-79	KDD73303.1	2e-93	AYPS01002325.1	2e-65	XP_011401476.1	1e-94	NW_011934213.1	7e-23	XP_005843484.1	6e-35	NW_005435087.1	7e-17	XP_005648765.1	3e-96	NW_005178037.1	1e-27	Cre09.g391245.t1.1	2e-96	chromosome_9	2e-18
A3770_01p03710	hypothetical protein	Primary KO found	K14785	ESF2, ABT1; ESF2/ABP1 family protein	41.82	GAQ80255.1	1e-61	DF236999.1	3e-16	XP_003081491.1	2e-32	NC_014435.1	5e-21	7029	5e-51	Chr_10	1e-46	71990	3e-44	Chr_09	3e-39	6234	4e-47	scaffold_18	4e-19	Bathy11g00250	8e-52	bathy_chrom_11	2e-46	KDD76829.1	3e-46	AYPS01000093.1	2e-37	XP_011401131.1	2e-58	NW_011934399.1	1e-29	XP_005842925.1	9e-61	---	---	XP_005649197.1	1e-64	NW_005178038.1	1e-20	Cre06.g264500.t1.2	7e-56	chromosome_6	1e-11
A3770_01p03720	hypothetical protein	No KO found			23.1	GAQ82084.1	1e-44	---	---	XP_003080493.1	8e-40	NC_014432.1	4e-38	24859	3e-45	Chr_7	8e-43	98940	4e-31	Chr_02	5e-30	154300	2e-29	scaffold_4	2e-29	Bathy04g03570	6e-27	bathy_chrom_04	2e-19	---	---	---	---	XP_011397438.1	2e-22	NW_011934209.1	6e-16	XP_005847175.1	9e-18	---	---	XP_005651773.1	1e-20	---	---	---	---	---	---
A3770_01p03730	hypothetical protein	Secondary KO found	K17494	CSRNP; cysteine/serine-rich nuclear protein	15.94	---	---	---	---	---	---	---	---	---	---	---	---	---	---	---	---	---	---	---	---	---	---	---	---	---	---	---	---	---	---	---	---	---	---	---	---	---	---	---	---	---	---	---	---
A3770_01p03740	hypothetical protein	Secondary KO found	K15535	PWD; phosphoglucan, water dikinase	10.87	---	---	---	---	---	---	---	---	---	---	---	---	---	---	---	---	---	---	---	---	---	---	---	---	---	---	---	---	XP_011401265.1	6e-36	NW_011934406.1	2e-22	XP_005848822.1	3e-42	NW_005435081.1	4e-23	XP_005645739.1	6e-43	NW_005178030.1	7e-17	Cre04.g226800.t1.1	2e-18	---	---
A3770_01p03750	serine/threonine-protein phosphatase	No KO found			25.39	GAQ82338.1	0	DF237896.1	1e-43	XP_003081555.1	4e-178	NC_014435.1	6e-156	200	0	Chr_10	5e-159	79019	2e-173	Chr_02	9e-152	177681	0	scaffold_4	2e-164	Bathy11g01130	5e-178	bathy_chrom_11	3e-158	KDD72092.1	2e-168	AYPS01003879.1	2e-160	XP_011402161.1	1e-169	NW_011934482.1	6e-102	XP_005846245.1	0	NW_005435074.1	3e-44	XP_005645525.1	0	NW_005178030.1	7e-34	Cre01.g050850.t2.1	0	chromosome_1	8e-56
A3770_01p03760	UPF0029 domain-containing protein	No KO found			6.65	GAQ86006.1	5e-41	---	---	---	---	NC_014434.1	3e-24	33634	3e-19	Chr_9	7e-26	52045	8e-30	Chr_14	7e-27	184360	2e-33	scaffold_3	1e-30	Bathy10g00810	2e-16	bathy_chrom_10	1e-15	KDD77164.1	3e-32	AYPS01000005.1	2e-20	XP_011397481.1	2e-21	---	---	XP_005850938.1	1e-35	NW_005435085.1	3e-15	XP_005644749.1	4e-38	NW_005178027.1	1e-22	Cre03.g206000.t1.2	2e-34	---	---
A3770_01p03770	hypothetical protein	Primary KO found	K10728	TOPBP1; topoisomerase (DNA) II binding protein 1	29.88	GAQ87548.1	3e-18	---	---	XP_003080553.1	2e-17	NC_014432.1	3e-22	31098	8e-12	Chr_7	4e-28	56122	2e-24	Chr_02	2e-26	197638	2e-24	scaffold_4	2e-27	Bathy02g03120	1e-16	bathy_chrom_02	6e-16	---	---	---	---	---	---	---	---	---	---	---	---	---	---	---	---	---	---	---	---
A3770_01p03780	hypothetical protein	Secondary KO found	K10357	MYO5; myosin V	0	---	---	---	---	---	---	---	---	---	---	---	---	---	---	---	---	---	---	---	---	---	---	---	---	---	---	---	---	---	---	---	---	---	---	---	---	---	---	---	---	---	---	---	---
A3770_01p03790	hypothetical protein	Secondary KO found	K10656	MARCH1_8; E3 ubiquitin-protein ligase MARCH1/8	67.05	---	---	---	---	---	---	---	---	---	---	---	---	---	---	---	---	---	---	---	---	---	---	---	---	---	---	---	---	---	---	---	---	---	---	---	---	---	---	---	---	---	---	---	---
A3770_01p03800	hypothetical protein	Secondary KO found	K10885	XRCC5, KU80, G22P2; ATP-dependent DNA helicase 2 subunit 2	39.58	---	---	---	---	---	---	---	---	---	---	---	---	---	---	---	---	---	---	---	---	---	---	---	---	---	---	---	---	---	---	---	---	---	---	---	---	---	---	---	---	---	---	---	---
A3770_01p03810	putative IS605 transposase	Primary KO found	K07496	K07496; putative transposase	64.53	GAQ92077.1	3e-44	DF237866.1	2e-42	---	---	---	---	---	---	---	---	---	---	---	---	---	---	---	---	---	---	---	---	---	---	---	---	---	---	---	---	---	---	---	---	---	---	---	---	---	---	---	---
A3770_01p03820	hypothetical protein	No KO found			49.77	GAQ86876.1	3e-20	---	---	XP_003080382.1	2e-23	NC_014432.1	2e-23	32698	3e-24	Chr_7	3e-24	72808	2e-22	Chr_06	4e-21	60148	8e-31	scaffold_8	5e-30	Bathy04g02470	6e-26	bathy_chrom_05	4e-22	---	---	---	---	XP_011402042.1	4e-11	---	---	XP_005847497.1	9e-23	NW_005435087.1	4e-14	XP_005649977.1	5e-26	---	---	Cre02.g095077.t1.1	1e-46	---	---
A3770_01p03830	putative RibB-like alpha/beta DHBP synthase	Primary KO found	K19612	PDE12; 2',5'-phosphodiesterase	22.35	GAQ86395.1	6e-57	DF237235.1	2e-14	XP_003074421.1	4e-49	NC_014426.1	3e-44	43289	2e-44	Chr_14	2e-39	51618	4e-59	Chr_11	9e-36	194362	2e-40	scaffold_8	2e-39	Bathy01g04300	7e-42	bathy_chrom_01	2e-38	KDD73263.1	4e-65	AYPS01002369.1	4e-63	XP_011396632.1	8e-103	NW_011934185.1	4e-34	XP_005847369.1	7e-66	NW_005435077.1	2e-28	XP_005649715.1	3e-122	NW_005178039.1	6e-20	Cre12.g500450.t1.1	3e-50	chromosome_5	1e-14
A3770_01p03840	hypothetical protein	Secondary KO found	K15588	NSD1; histone-lysine N-methyltransferase NSD1	3.5	GAQ81468.1	9e-12	---	---	---	---	---	---	---	---	---	---	---	---	---	---	---	---	---	---	---	---	---	---	---	---	---	---	---	---	---	---	XP_005845722.1	2e-15	---	---	XP_005650976.1	3e-30	---	---	---	---	---	---
A3770_01p03850	heme peroxidase	Primary KO found	K00434	E1.11.1.11; L-ascorbate peroxidase	54.24	GAQ88790.1	2e-70	DF237409.1	4e-16	XP_003080591.1	1e-62	NC_014433.1	4e-58	32890	6e-66	Chr_8	2e-59	70664	1e-70	Chr_04	3e-64	143334	2e-63	scaffold_4	4e-57	Bathy04g00180	3e-61	bathy_chrom_04	1e-55	KDD76719.1	3e-26	AYPS01000128.1	2e-24	XP_011399793.1	2e-31	NW_011934289.1	5e-26	XP_005842951.1	8e-68	NW_005435050.1	2e-11	XP_005644280.1	2e-81	NW_005178025.1	1e-36	Cre06.g285150.t1.2	4e-66	---	---
A3770_01p03860	hypothetical protein	Secondary KO found	K04485	radA, sms; DNA repair protein RadA/Sms	22.36	---	---	---	---	---	---	---	---	---	---	---	---	---	---	---	---	---	---	---	---	---	---	---	---	---	---	---	---	---	---	---	---	---	---	---	---	---	---	---	---	---	---	---	---
A3770_01p03870	TspO/MBR-like protein	Primary KO found	K05770	TSPO, BZRP; benzodiazapine receptor	25.85	---	---	---	---	XP_003079278.1	2e-43	NC_014430.1	8e-39	8326	9e-45	Chr_5	8e-41	50373	6e-49	Chr_05	9e-45	53926	8e-47	scaffold_16	4e-36	Bathy14g03510	3e-36	bathy_chrom_14	1e-33	---	---	---	---	---	---	---	---	XP_005846707.1	7e-11	---	---	XP_005648605.1	7e-12	---	---	---	---	---	---
A3770_01p03880	hypothetical protein	Secondary KO found	K19526	VPS13B; vacuolar protein sorting-associated protein 13B	0.94	---	---	---	---	---	---	---	---	---	---	---	---	---	---	---	---	---	---	---	---	---	---	---	---	---	---	---	---	---	---	---	---	---	---	---	---	---	---	---	---	---	---	---	---
A3770_01p03890	AMP-activated protein kinase	Secondary KO found	K07200	PRKAG; 5'-AMP-activated protein kinase, regulatory gamma subunit	68.71	GAQ87534.1	3e-117	DF237308.1	3e-29	XP_003081623.1	9e-82	NC_014435.1	2e-45	19706	2e-111	Chr_10	4e-101	55897	9e-109	Chr_02	9e-63	32976	1e-123	scaffold_4	7e-59	Bathy11g01900	7e-45	bathy_chrom_11	9e-44	KDD72481.1	8e-44	AYPS01005184.1	2e-16	XP_011399865.1	6e-59	NW_011934296.1	1e-24	XP_005842864.1	1e-53	NW_005435047.1	2e-16	XP_005650760.1	1e-118	NW_005178040.1	6e-26	Cre12.g484350.t1.1	2e-61	chromosome_12	3e-25
A3770_01p03900	putative mitochondrial import protein	Secondary KO found	K17808	ZIM17, DNLZ, Tim15; mitochondrial protein import protein ZIM17	27.43	GAQ81231.1	3e-22	---	---	XP_003083615.1	1e-15	NC_014441.1	4e-14	40563	1e-15	Chr_15	4e-14	---	---	Chr_15	1e-12	190833	3e-15	scaffold_14	1e-13	---	---	---	---	---	---	---	---	XP_011397348.1	2e-11	---	---	XP_005844772.1	2e-15	---	---	XP_005652036.1	1e-15	---	---	Cre07.g339300.t1.2	1e-12	---	---
A3770_01p03910	hypothetical protein	No KO found			44.87	GAQ80058.1	6e-92	DF236994.1	9e-28	---	---	---	---	49448	3e-81	Chr_4	1e-80	86560	2e-62	Chr_11	6e-84	19266	6e-91	scaffold_8	3e-83	Bathy11g00390	9e-67	bathy_chrom_11	4e-63	---	---	---	---	---	---	---	---	XP_005847033.1	4e-58	NW_005435076.1	4e-18	XP_005648496.1	3e-82	NW_005178037.1	4e-27	Cre08.g381900.t1.2	5e-46	chromosome_8	2e-12
A3770_01p03920	hypothetical protein	Secondary KO found	K18730	GIGYF; PERQ amino acid-rich with GYF domain-containing protein	36.68	---	---	---	---	XP_003080040.1	9e-13	---	---	---	---	---	---	---	---	---	---	---	---	---	---	---	---	---	---	---	---	---	---	---	---	---	---	---	---	---	---	---	---	---	---	---	---	---	---
A3770_01p03930	hypothetical protein	Secondary KO found	K11498	CENPE; centromeric protein E	19.84	---	---	---	---	---	---	---	---	---	---	---	---	---	---	---	---	---	---	---	---	---	---	---	---	---	---	---	---	---	---	---	---	---	---	---	---	---	---	---	---	---	---	---	---
A3770_01p03940	hypothetical protein	Secondary KO found	K17495	CSMD; CUB and sushi domain-containing protein	0.06	---	---	---	---	---	---	---	---	---	---	---	---	109117	9e-29	Chr_11	2e-21	---	---	---	---	---	---	---	---	---	---	---	---	---	---	---	---	---	---	---	---	---	---	---	---	---	---	---	---
A3770_01p03950	serine/threonine protein kinase	Secondary KO found	K08826	HIPK; homeodomain interacting protein kinase	18.95	GAQ88579.1	9e-43	---	---	XP_003078697.1	2e-34	NC_014426.1	3e-17	36819	5e-33	Chr_9	4e-22	59257	3e-21	Chr_04	2e-22	152430	4e-31	scaffold_3	1e-20	Bathy15g01780	1e-22	bathy_chrom_15	1e-17	KDD75017.1	8e-32	AYPS01004111.1	1e-21	XP_011400079.1	2e-34	NW_011934321.1	2e-11	XP_005848959.1	2e-47	---	---	XP_005644142.1	2e-47	---	---	Cre07.g337300.t1.1	4e-41	---	---
A3770_01p03960	zinc finger AN1-type domain-containing protein	No KO found			102.25	---	---	DF236972.1	2e-22	---	---	---	---	---	---	---	---	---	---	---	---	126457	1e-28	scaffold_2	4e-22	Bathy14g01840	6e-21	bathy_chrom_14	2e-17	---	---	---	---	XP_011395908.1	4e-26	NW_011934139.1	1e-18	XP_005848788.1	3e-23	---	---	XP_005644077.1	4e-30	---	---	Cre09.g400100.t1.1	5e-29	chromosome_9	8e-19
A3770_01p03970	small nuclear ribonucleoprotein Sm D2	Primary KO found	K11096	SNRPD2, SMD2; small nuclear ribonucleoprotein D2	32.22	GAQ80944.1	7e-58	DF237016.1	2e-16	XP_003075361.1	3e-54	NC_014427.1	5e-48	35794	3e-57	Chr_2	1e-50	54946	2e-49	Chr_01	1e-43	25130	7e-51	scaffold_2	7e-45	Bathy14g03380	4e-40	bathy_chrom_14	1e-35	KDD75557.1	6e-60	AYPS01000619.1	4e-26	XP_011398538.1	2e-55	NW_011934249.1	2e-15	XP_005848898.1	2e-53	NW_005435081.1	2e-15	XP_005645768.1	3e-59	NW_005178030.1	1e-14	Cre10.g453450.t1.2	2e-53	chromosome_10	7e-47
A3770_01p03980	ATP-dependent metallopeptidase	Primary KO found	K03798	ftsH, hflB; cell division protease FtsH	380.65	GAQ77618.1	1e-142	DF237555.1	2e-38	XP_003081603.1	0	NC_014435.1	4e-159	26133	0	Chr_10	1e-169	59979	0	Chr_07	3e-175	174963	0	scaffold_1	3e-170	Bathy11g01660	4e-180	bathy_chrom_11	2e-160	KDD72640.1	4e-85	AYPS01003124.1	2e-108	XP_011396167.1	2e-125	NW_011934482.1	3e-87	XP_005848949.1	0	NW_005435081.1	1e-27	XP_005645741.1	0	NW_005178030.1	2e-27	Cre02.g078966.t1.1	0	chromosome_12	1e-57
A3770_01p03990	uridine kinase	No KO found			33.99	GAQ80951.1	6e-132	---	---	XP_003083386.2	6e-65	NC_014440.1	1e-52	43015	3e-70	Chr_14	2e-55	62707	8e-72	Chr_11	2e-36	158266	6e-71	scaffold_8	2e-31	Bathy02g00510	7e-66	bathy_chrom_02	3e-54	KDD75535.1	9e-50	AYPS01000634.1	5e-38	XP_011401678.1	2e-58	NW_011934450.1	4e-28	XP_005847011.1	3e-48	---	---	XP_005642722.1	2e-70	---	---	Cre13.g590300.t1.1	5e-57	---	---
A3770_01p04000	hypothetical protein	Secondary KO found	K19021	PDE3A; cGMP-inhibited 3',5'-cyclic phosphodiesterase A	4.52	GAQ88059.1	3e-22	---	---	---	---	---	---	---	---	---	---	58915	5e-22	Chr_05	2e-15	---	---	---	---	---	---	---	---	---	---	---	---	---	---	---	---	---	---	---	---	---	---	---	---	Cre02.g095149.t1.1	4e-19	---	---
A3770_01p04010	hypothetical protein	Secondary KO found	K03168	topA; DNA topoisomerase I	0	---	---	---	---	---	---	---	---	---	---	---	---	---	---	---	---	---	---	---	---	---	---	---	---	---	---	---	---	---	---	---	---	---	---	---	---	---	---	---	---	---	---	---	---
A3770_01p04020	aminopeptidase M1	Primary and secondary KOs found	K08776	NPEPPS; puromycin-sensitive aminopeptidase	9.74	GAQ88892.1	3e-48	DF237416.1	2e-13	XP_003082732.1	2e-14	---	---	36617	6e-14	---	---	96766	4e-21	Chr_01	2e-20	34050	4e-48	scaffold_6	2e-23	Bathy04g02120	3e-13	---	---	KDD76886.1	4e-13	AYPS01004365.1	4e-26	XP_011395839.1	6e-40	NW_011934252.1	5e-14	XP_005851745.1	6e-39	---	---	XP_005649009.1	2e-42	---	---	Cre09.g402256.t1.1	3e-37	---	---
A3770_01p04030	mitochondrial ribosomal protein L11	Primary KO found	K02867	RP-L11, MRPL11, rplK; large subunit ribosomal protein L11	71.55	GAQ81857.1	6e-44	DF237042.1	2e-17	XP_003075358.1	1e-45	NC_014427.1	4e-41	30315	1e-49	Chr_2	2e-44	113168	3e-43	Chr_01	3e-26	70704	1e-45	scaffold_3	8e-41	Bathy14g01430	7e-43	bathy_chrom_14	2e-38	KDD74718.1	8e-37	AYPS01001115.1	5e-38	XP_011396624.1	6e-54	NW_011934185.1	3e-23	XP_005844930.1	2e-37	NW_005435077.1	6e-42	XP_005649876.1	1e-57	NW_005178039.1	1e-21	Cre17.g722200.t1.2	4e-52	chromosome_17	2e-23
A3770_01p04040	adenylate kinase	Primary KO found	K00939	adk, AK; adenylate kinase	7.23	GAQ84563.1	3e-27	---	---	---	---	---	---	---	---	---	---	---	---	---	---	---	---	---	---	---	---	---	---	---	---	---	---	---	---	---	---	---	---	---	---	---	---	---	---	---	---	---	---
A3770_01p04050	dihydropryrimidine dehydrogenase	Primary KO found	K00254	DHODH, pyrD; dihydroorotate dehydrogenase	23.15	GAQ78725.1	2e-135	DF236967.1	4e-40	XP_003082176.1	1e-68	NC_014437.1	3e-63	13090	6e-116	Chr_12	8e-106	64581	1e-107	Chr_15	5e-99	44893	2e-114	scaffold_14	2e-62	Bathy16g00380	1e-107	bathy_chrom_16	9e-100	KDD71571.1	3e-79	AYPS01004770.1	1e-78	XP_011395917.1	3e-131	NW_011934139.1	3e-45	XP_005848956.1	6e-126	NW_005435081.1	2e-16	XP_005644228.1	5e-118	NW_005178025.1	4e-27	Cre03.g199423.t1.1	9e-129	chromosome_3	5e-27
A3770_01p04060	hypothetical protein	Secondary KO found	K20045	ITSN; intersectin	65.24	---	---	---	---	---	---	---	---	---	---	---	---	---	---	---	---	---	---	---	---	---	---	---	---	---	---	---	---	---	---	---	---	---	---	---	---	---	---	---	---	---	---	---	---
A3770_01p04070	ankyrin repeat domain-containing protein	No KO found			11.4	GAQ91325.1	1e-29	---	---	XP_003079168.1	5e-15	NC_014430.1	4e-12	26723	4e-17	Chr_5	4e-12	61039	2e-27	Chr_09	6e-22	182838	9e-19	scaffold_19	2e-16	Bathy07g04040	5e-19	bathy_chrom_07	6e-16	KDD74378.1	7e-12	---	---	---	---	---	---	XP_005848750.1	2e-27	NW_005435083.1	8e-13	XP_005644229.1	7e-36	NW_005178025.1	4e-12	Cre02.g083050.t1.1	1e-31	---	---
A3770_01p04080	MAGE domain-containing protein	No KO found			21.56	GAQ91323.1	6e-19	---	---	XP_003079594.1	3e-12	---	---	38527	3e-13	---	---	93725	3e-28	Chr_03	5e-16	184733	3e-26	scaffold_3	2e-17	---	---	---	---	---	---	---	---	---	---	---	---	XP_005848756.1	3e-14	---	---	XP_005644230.1	1e-26	---	---	---	---	---	---
A3770_01p04090	hypothetical protein	Secondary KO found	K10386	PPL; periplakin	10.25	---	---	---	---	---	---	---	---	---	---	---	---	---	---	---	---	---	---	---	---	---	---	---	---	---	---	---	---	---	---	---	---	---	---	---	---	---	---	---	---	---	---	---	---
A3770_01p04100	hypothetical protein	Secondary KO found	K05767	IQGAP2_3; Ras GTPase-activating-like protein IQGAP2/3	22.7	---	---	---	---	---	---	---	---	---	---	---	---	---	---	---	---	---	---	---	---	---	---	---	---	---	---	---	---	---	---	---	---	---	---	---	---	---	---	---	---	---	---	---	---
A3770_01p04110	hypothetical protein	No KO found			64.5	---	---	---	---	---	---	---	---	---	---	---	---	---	---	---	---	---	---	---	---	---	---	---	---	---	---	---	---	---	---	---	---	---	---	---	---	---	---	---	---	Cre16.g652900.t1.1	8e-11	---	---
A3770_01p04120	hypothetical protein	Secondary KO found	K01912	paaK; phenylacetate-CoA ligase	69.84	GAQ82981.1	2e-22	---	---	---	---	---	---	---	---	---	---	---	---	---	---	---	---	---	---	---	---	---	---	---	---	---	---	---	---	---	---	---	---	---	---	---	---	---	---	---	---	---	---
A3770_01p04130	SPOC-like domain-containing protein	Primary KO found	K10885	XRCC5, KU80, G22P2; ATP-dependent DNA helicase 2 subunit 2	33.37	GAQ85406.1	3e-41	---	---	---	---	---	---	16311	7e-14	Chr_7	3e-12	60057	1e-28	Chr_07	6e-24	37947	3e-14	scaffold_1	5e-14	Bathy15g00740	5e-23	bathy_chrom_15	5e-19	KDD73580.1	4e-21	---	---	---	---	---	---	XP_005849000.1	8e-27	---	---	---	---	---	---	---	---	---	---
A3770_01p04140	putative chloroplast thylakoid lumenal protein	No KO found			33.34	GAQ85405.1	3e-56	DF237182.1	4e-17	XP_003079924.1	2e-56	NC_014431.1	5e-51	32219	2e-53	Chr_6	4e-49	90229	6e-59	Chr_03	2e-52	170380	3e-61	scaffold_6	5e-55	Bathy05g03090	7e-55	bathy_chrom_05	1e-49	---	---	---	---	XP_011395898.1	2e-65	NW_011934139.1	3e-14	XP_005849014.1	4e-56	---	---	XP_005644119.1	4e-66	NW_005178025.1	4e-13	Cre09.g404000.t1.1	3e-64	chromosome_9	6e-11
A3770_01p04150	protoporphyrinogen oxidase	Primary KO found	K00231	PPOX, hemY; protoporphyrinogen/coproporphyrinogen III oxidase	44.4	GAQ80272.1	0	DF236999.1	3e-25	XP_003079975.1	6e-143	NC_014431.1	2e-126	32279	7e-148	Chr_6	2e-127	60613	2e-153	Chr_08	3e-131	35610	6e-150	scaffold_11	7e-65	Bathy05g03760	3e-143	bathy_chrom_05	3e-124	KDD75841.1	9e-15	AYPS01000475.1	1e-79	XP_011401036.1	0	NW_011934397.1	7e-71	XP_005848664.1	1e-105	NW_005435081.1	7e-18	XP_005645831.1	0	NW_005178030.1	1e-25	Cre09.g396300.t1.2	0	chromosome_9	1e-15
A3770_01p04160	hypothetical protein	Secondary KO found	K07738	nrdR; transcriptional repressor NrdR	14.01	---	---	---	---	---	---	---	---	---	---	---	---	---	---	---	---	---	---	---	---	---	---	---	---	---	---	---	---	---	---	---	---	---	---	---	---	---	---	---	---	---	---	---	---
A3770_01p04170	hypothetical protein	Secondary KO found	K15336	TRDMT1, DNMT2; tRNA (cytosine38-C5)-methyltransferase	34.69	---	---	---	---	---	---	---	---	---	---	---	---	---	---	---	---	---	---	---	---	---	---	---	---	---	---	---	---	---	---	---	---	---	---	---	---	---	---	---	---	Cre11.g469187.t1.1	5e-14	---	---
A3770_01p04180	hypothetical protein	Secondary KO found	K01571	oadA; oxaloacetate decarboxylase, alpha subunit	192.16	GAQ79970.1	3e-13	DF236992.1	3e-14	---	---	---	---	30600	6e-11	---	---	57693	2e-13	---	---	52181	8e-11	---	---	Bathy09g02840	3e-15	bathy_chrom_09	9e-14	KDD74692.1	6e-23	AYPS01001130.1	1e-12	XP_011402360.1	8e-20	NW_011934487.1	2e-12	XP_005844052.1	6e-14	---	---	XP_005650247.1	3e-11	---	---	---	---	---	---
A3770_01p04190	nucleotide-diphospho-sugar transferase	Secondary KO found	K20444	rfbC; O-antigen biosynthesis protein	1.15	GAQ86488.1	7e-110	---	---	---	---	---	---	---	---	---	---	---	---	---	---	---	---	---	---	Bathy02g05640	0	bathy_chrom_02	2e-174	---	---	---	---	---	---	---	---	---	---	---	---	---	---	---	---	---	---	---	---
A3770_01p04200	serine/threonine-protein phosphatase	Primary KO found	K06269	PPP1C; serine/threonine-protein phosphatase PP1 catalytic subunit	65.31	GAQ92208.1	0	DF237896.1	2e-115	XP_003083177.1	2e-164	NC_014440.1	8e-148	27323	9e-179	Chr_14	3e-150	104871	1e-177	Chr_06	1e-147	26683	3e-177	scaffold_5	4e-148	Bathy12g03580	2e-167	bathy_chrom_12	2e-147	KDD73495.1	0	AYPS01002119.1	2e-162	XP_011398684.1	4e-125	NW_011934249.1	1e-121	XP_005843888.1	0	NW_005435062.1	2e-31	XP_005644561.1	0	NW_005178026.1	2e-61	Cre06.g292550.t1.2	0	chromosome_9	5e-77
A3770_01p04210	ankyrin repeat domain-containing protein	No KO found			131.09	---	---	---	---	XP_003083814.1	4e-36	NC_014442.1	2e-31	10629	4e-23	Chr_16	5e-48	62155	1e-61	Chr_10	1e-49	53804	2e-53	scaffold_16	1e-13	Bathy06g01500	2e-62	bathy_chrom_06	9e-48	KDD73712.1	6e-94	AYPS01001901.1	5e-46	XP_011398682.1	9e-92	NW_011934249.1	4e-63	XP_005843916.1	1e-86	---	---	XP_005644611.1	1e-88	NW_005178027.1	1e-18	Cre10.g437250.t1.2	3e-66	chromosome_10	1e-15
A3770_01p04220	triose-phosphate transporter	No KO found			0	GAQ90366.1	2e-70	DF237048.1	6e-69	XP_003083455.1	2e-74	NC_014441.1	7e-58	27689	9e-79	Chr_15	1e-60	90920	6e-73	Chr_07	5e-62	34792	2e-66	scaffold_6	5e-40	Bathy10g00510	5e-87	bathy_chrom_10	1e-70	KDD74809.1	7e-73	AYPS01000285.1	2e-62	XP_011397205.1	1e-90	NW_011934206.1	9e-40	XP_005848150.1	3e-88	NW_005435066.1	2e-14	XP_005646568.1	6e-83	NW_005178032.1	8e-34	Cre08.g382350.t1.2	7e-83	chromosome_8	1e-18
A3770_01p04230	chromosome condensation regulation protein	No KO found			0.69	GAQ89192.1	0	DF236956.1	2e-28	XP_003082779.1	2e-52	NC_014438.1	2e-50	52147	4e-57	Chr_13	9e-48	60437	0	Chr_08	0	48481	2e-160	scaffold_15	1e-75	Bathy04g01590	8e-63	bathy_chrom_04	3e-56	KDD76735.1	2e-97	AYPS01000124.1	2e-82	XP_011397952.1	2e-43	NW_011934482.1	2e-34	XP_005849888.1	6e-153	NW_005435083.1	1e-26	XP_005643947.1	2e-149	NW_005178024.1	2e-20	Cre08.g364550.t1.1	6e-135	chromosome_8	2e-12
A3770_01p04240	dienelactone hydrolase	No KO found			25.82	GAQ90277.1	1e-30	---	---	XP_003079415.1	2e-29	NC_014430.1	1e-27	---	---	---	---	---	---	Chr_05	4e-42	189106	1e-35	scaffold_10	7e-33	---	---	---	---	---	---	---	---	---	---	---	---	---	---	---	---	XP_005651084.1	2e-20	---	---	---	---	---	---
A3770_01p04250	hypothetical protein	Secondary KO found	K09655	B4GALNT2; beta-1,4-N-acetylgalactosaminyltransferase 2	0	---	---	---	---	---	---	---	---	---	---	---	---	---	---	---	---	---	---	---	---	---	---	---	---	---	---	---	---	---	---	---	---	---	---	---	---	---	---	---	---	---	---	---	---
A3770_01p04260	2-hydroxyacid dehydrogenase	Primary KO found	K00018	hprA; glycerate dehydrogenase	11.6	GAQ90517.1	9e-33	DF236950.1	4e-31	XP_003083837.1	8e-86	NC_014442.1	1e-78	13344	1e-76	Chr_16	4e-71	58778	1e-103	Chr_05	2e-93	164920	9e-105	scaffold_16	2e-80	Bathy06g01260	4e-87	bathy_chrom_06	1e-79	KDD75812.1	1e-28	AYPS01000705.1	6e-21	XP_011396622.1	6e-33	---	---	XP_005852006.1	7e-35	---	---	XP_005647813.1	7e-35	---	---	Cre01.g019100.t1.2	3e-35	---	---
A3770_01p04270	hypothetical protein	Secondary KO found	K15259	PARP7S; poly [ADP-ribose] polymerase 7/11/12/13	58.95	---	---	---	---	---	---	---	---	---	---	---	---	---	---	---	---	---	---	---	---	---	---	---	---	---	---	---	---	---	---	---	---	---	---	---	---	---	---	---	---	---	---	---	---
A3770_01p04280	acetyl-CoA biotin carboxyl carrier	Primary KO found	K02160	accB, bccP; acetyl-CoA carboxylase biotin carboxyl carrier protein	39.52	GAQ84037.1	3e-26	---	---	---	---	---	---	---	---	---	---	---	---	---	---	---	---	---	---	---	---	---	---	KDD76354.1	2e-26	AYPS01000256.1	9e-24	---	---	NW_011934253.1	2e-20	XP_005850451.1	4e-29	---	---	XP_005649768.1	5e-42	NW_005178039.1	5e-18	Cre17.g715250.t1.2	2e-39	chromosome_17	7e-17
A3770_01p04290	DUF2453 domain-containing transmembrane protein	Secondary KO found	K15440	TAD1, ADAT1; tRNA-specific adenosine deaminase 1	8.46	GAQ83687.1	2e-19	---	---	XP_003081746.1	9e-23	NC_014435.1	2e-21	9302	3e-22	Chr_10	3e-22	73390	4e-27	Chr_16	5e-22	9164	6e-22	scaffold_5	1e-33	Bathy11g03290	1e-15	bathy_chrom_11	1e-14	KDD76504.1	1e-25	AYPS01000202.1	1e-12	XP_011398937.1	4e-25	---	---	XP_005844465.1	2e-12	---	---	---	---	---	---	Cre03.g171550.t1.1	5e-19	---	---
A3770_01p04300	DEAH-box nuclear pre-mRNA splicing factor	Primary KO found	K12818	DHX8, PRP22; ATP-dependent RNA helicase DHX8/PRP22	21.84	GAQ78896.1	0	DF236969.1	0	XP_003078745.1	0	NC_014429.1	0	31151	0	Chr_4	0	58037	0	Chr_08	0	154004	0	scaffold_5	0	Bathy06g04330	0	bathy_chrom_06	0	KDD75275.1	0	AYPS01000773.1	0	XP_011400333.1	0	NW_011934321.1	4e-143	XP_005852221.1	0	NW_005435087.1	8e-37	XP_005643918.1	0	NW_005178042.1	6e-39	Cre24.g755347.t1.1	0	chromosome_3	7e-47
A3770_01p04310	mitochondrial substrate/solute carrier	Primary KO found	K15115	SLC25A32, MFT; solute carrier family 25 (mitochondrial folate transporter), member 32	14.46	GAQ78733.1	1e-80	---	---	XP_003082002.1	2e-84	NC_014436.1	2e-61	44261	3e-85	Chr_11	2e-59	87061	4e-81	Chr_12	8e-64	20521	2e-75	scaffold_10	1e-51	Bathy13g01550	7e-81	bathy_chrom_13	1e-58	KDD76374.1	8e-21	AYPS01000360.1	4e-18	XP_011399125.1	4e-26	NW_011934258.1	7e-12	XP_005846073.1	8e-42	NW_005435081.1	8e-11	XP_005644233.1	2e-72	---	---	Cre16.g650200.t1.1	9e-44	chromosome_4	6e-11
A3770_01p04320	hypothetical protein	Secondary KO found	K20704	ECT2, ARHGEF31; protein ECT2	4.84	---	---	---	---	---	---	---	---	---	---	---	---	---	---	---	---	---	---	---	---	---	---	---	---	---	---	---	---	---	---	---	---	---	---	---	---	---	---	---	---	---	---	---	---
A3770_01p04330	hypothetical protein	Primary KO found	K09201	YY; transcription factor YY	43.62	GAQ84506.1	5e-39	DF237891.1	2e-14	---	---	---	---	---	---	---	---	62992	7e-16	Chr_12	2e-15	190013	1e-19	scaffold_12	5e-19	Bathy09g02470	2e-17	bathy_chrom_09	1e-16	---	---	---	---	---	---	---	---	---	---	---	---	---	---	---	---	---	---	---	---
A3770_01p04340	hypothetical protein	Secondary KO found	K10293	FBXO7; F-box protein 7	12.76	---	---	---	---	---	---	---	---	---	---	---	---	---	---	---	---	---	---	---	---	---	---	---	---	---	---	---	---	---	---	---	---	---	---	---	---	---	---	---	---	---	---	---	---
A3770_01p04350	guanylate kinase	Primary KO found	K00942	E2.7.4.8, gmk; guanylate kinase	47.53	GAQ84505.1	3e-82	DF237141.1	7e-20	XP_003082344.1	1e-23	NC_014437.1	1e-21	17617	3e-22	Chr_12	6e-21	71493	2e-81	Chr_02	6e-74	7683	2e-54	scaffold_4	1e-22	Bathy07g02840	5e-18	bathy_chrom_07	9e-17	KDD72169.1	2e-39	AYPS01003757.1	5e-37	XP_011396073.1	8e-25	NW_011934209.1	4e-13	XP_005844874.1	5e-27	---	---	XP_005647081.1	2e-80	NW_005178034.1	3e-14	Cre02.g084950.t1.2	2e-79	chromosome_12	1e-13
A3770_01p04360	P-loop-containing nucleoside triphosphate hydrolase	Primary KO found	K12608	CAF16; CCR4-NOT complex subunit CAF16	22.3	GAQ82664.1	1e-113	DF237068.1	2e-16	XP_003074193.1	2e-107	NC_014426.1	3e-98	40034	2e-106	Chr_1	9e-97	85209	6e-105	Chr_14	2e-74	17567	2e-104	scaffold_6	3e-95	Bathy01g01220	7e-113	bathy_chrom_01	6e-103	---	---	---	---	XP_011398461.1	4e-98	NW_011934249.1	1e-23	XP_005844481.1	3e-110	NW_005435066.1	9e-23	XP_005649285.1	2e-107	NW_005178038.1	1e-57	Cre17.g731050.t1.2	4e-118	chromosome_17	5e-25
A3770_01p04370	RNA-binding protein	No KO found			71.62	GAQ81819.1	2e-40	---	---	XP_003079264.1	4e-68	NC_014430.1	3e-64	38903	3e-58	Chr_5	4e-65	---	---	---	---	---	---	---	---	---	---	---	---	KDD71869.1	5e-43	AYPS01004259.1	5e-42	XP_011400502.1	2e-39	NW_011934124.1	9e-20	XP_005844190.1	5e-43	NW_005435064.1	3e-15	XP_005651023.1	8e-43	NW_005178041.1	5e-21	Cre07.g338150.t1.1	6e-42	chromosome_7	2e-27
A3770_01p04380	hypothetical protein	Secondary KO found	K13092	ZC3H18; nuclear protein NHN1	10.87	---	---	---	---	---	---	---	---	---	---	---	---	---	---	---	---	---	---	---	---	---	---	---	---	---	---	---	---	---	---	---	---	---	---	---	---	---	---	---	---	---	---	---	---
A3770_01p04390	SNARE-like protein	Primary KO found	K08516	YKT6; synaptobrevin homolog YKT6	54.36	GAQ87536.1	1e-79	DF237348.1	2e-33	XP_003075280.1	2e-83	NC_014427.1	6e-75	14089	2e-78	Chr_2	4e-70	50571	3e-92	Chr_09	1e-82	27574	3e-91	scaffold_7	2e-81	Bathy08g00630	1e-91	bathy_chrom_08	3e-82	KDD73309.1	2e-86	AYPS01002316.1	9e-81	XP_011401945.1	5e-89	NW_011934475.1	2e-45	XP_005843431.1	2e-11	NW_005435080.1	5e-27	XP_005646817.1	1e-89	NW_005178033.1	3e-29	Cre17.g728150.t1.2	9e-78	chromosome_17	4e-37
A3770_01p04400	shikimate kinase	Primary KO found	K00891	E2.7.1.71, aroK, aroL; shikimate kinase	38.8	GAQ82646.1	5e-55	---	---	XP_003083107.1	3e-40	NC_014439.1	1e-35	10503	2e-39	Chr_20	4e-35	103803	8e-43	Chr_13	2e-23	7901	6e-37	scaffold_15	8e-19	Bathy06g03180	2e-38	bathy_chrom_06	7e-35	KDD72987.1	4e-30	AYPS01002658.1	1e-22	XP_011399876.1	3e-11	NW_011934297.1	1e-13	XP_005849751.1	3e-42	NW_005435083.1	2e-12	XP_005644944.1	6e-45	NW_005178028.1	5e-13	Cre10.g436350.t1.1	3e-56	chromosome_10	2e-14
A3770_01p04410	translation elongation factor Ts	Primary KO found	K02357	tsf, TSFM; elongation factor Ts	223.9	GAQ84335.1	1e-163	DF237134.1	6e-61	XP_003078528.1	7e-21	NC_014429.1	2e-105	49408	4e-174	Chr_4	6e-148	55643	0	Chr_02	2e-157	51502	1e-19	scaffold_11	1e-132	Bathy05g04880	9e-178	bathy_chrom_05	9e-147	KDD75344.1	8e-12	---	---	XP_011396311.1	1e-73	NW_011934155.1	3e-12	XP_005849692.1	0	NW_005435083.1	1e-32	XP_005646986.1	8e-173	NW_005178033.1	5e-20	Cre12.g519180.t2.1	1e-140	chromosome_12	2e-38
A3770_01p04420	hypothetical protein	Secondary KO found	K19600	TULP1; tubby-related protein 1	0	---	---	---	---	---	---	---	---	---	---	---	---	---	---	---	---	---	---	---	---	---	---	---	---	---	---	---	---	---	---	---	---	---	---	---	---	---	---	---	---	---	---	---	---
A3770_01p04430	small chain ribonucleoside-diphosphate reductase	Primary KO found	K10808	RRM2; ribonucleoside-diphosphate reductase subunit M2	55.64	GAQ86383.1	0	DF237517.1	2e-128	XP_003082274.1	4e-171	NC_014437.1	5e-146	32923	0	Chr_12	2e-147	94589	0	Chr_07	2e-139	155636	0	scaffold_1	2e-131	Bathy04g00440	8e-174	bathy_chrom_07	1e-138	KDD76938.1	3e-177	AYPS01000060.1	8e-112	XP_011398048.1	2e-180	NW_011934215.1	6e-64	XP_005850889.1	9e-178	NW_005435068.1	2e-41	XP_005650002.1	0	NW_005178040.1	4e-39	Cre12.g491050.t1.2	9e-180	chromosome_12	1e-37
A3770_01p04440	hypothetical protein	Secondary KO found	K07386	pepO; putative endopeptidase	0	---	---	---	---	---	---	---	---	---	---	---	---	---	---	---	---	---	---	---	---	---	---	---	---	---	---	---	---	---	---	---	---	---	---	---	---	---	---	---	---	---	---	---	---
A3770_01p04450	hypothetical protein	Primary KO found	K10657	MARCH2; E3 ubiquitin-protein ligase MARCH2	17.02	---	---	---	---	---	---	---	---	---	---	---	---	---	---	---	---	---	---	---	---	---	---	---	---	---	---	---	---	---	---	---	---	---	---	---	---	---	---	---	---	---	---	---	---
A3770_01p04460	calcium-translocating P-type ATPase	Primary and secondary KOs found	K05853	ATP2A; Ca2+ transporting ATPase, sarcoplasmic/endoplasmic reticulum	1.25	GAQ88260.1	0	DF237362.1	2e-129	XP_003078384.1	0	NC_014428.1	0	14777	0	Chr_3	0	78119	0	Chr_10	0	50020	0	scaffold_1	0	Bathy07g01080	0	bathy_chrom_07	0	KDD76244.1	1e-121	AYPS01000301.1	1e-106	XP_011396861.1	1e-170	NW_011934206.1	1e-83	XP_005847889.1	0	NW_005435079.1	6e-23	XP_005646370.1	0	NW_005178042.1	1e-31	Cre05.g242350.t1.2	0	chromosome_12	9e-51
A3770_01p04470	hypothetical protein	Secondary KO found	K17964	LRPPRC; leucine-rich PPR motif-containing protein, mitochondrial	19.96	---	---	---	---	XP_003081111.1	2e-16	NC_014434.1	7e-16	92987	4e-17	Chr_7	2e-16	57539	4e-12	Chr_04	1e-11	---	---	scaffold_12	9e-12	---	---	---	---	KDD71915.1	3e-19	AYPS01004172.1	5e-19	XP_011400981.1	2e-12	---	---	---	---	---	---	XP_005643311.1	2e-25	---	---	Cre17.g734564.t1.1	9e-13	---	---
A3770_01p04480	nucleotide-sugar transporter	Primary and secondary KOs found	K15272	SLC35A1_2_3; solute carrier family 35 (UDP-sugar transporter), member A1/2/3	0.18	GAQ84004.1	6e-144	DF237284.1	2e-21	XP_003075359.1	3e-37	NC_014427.1	4e-35	50402	3e-28	Chr_9	6e-28	69116	1e-33	Chr_17	8e-25	165928	5e-14	scaffold_19	2e-13	Bathy01g02560	5e-151	bathy_chrom_01	3e-136	KDD75163.1	8e-60	AYPS01000834.1	4e-55	XP_011400745.1	3e-54	NW_011934358.1	2e-16	XP_005851639.1	3e-62	NW_005435086.1	5e-12	XP_005644817.1	3e-58	NW_005178027.1	4e-16	Cre02.g095107.t1.1	1e-29	---	---
A3770_01p04490	hypothetical protein	Secondary KO found	K10374	TPM2; tropomyosin 2	8.77	---	---	---	---	---	---	---	---	---	---	---	---	---	---	---	---	---	---	---	---	---	---	---	---	---	---	---	---	---	---	---	---	---	---	---	---	---	---	---	---	---	---	---	---
A3770_01p04500	glutamate 5-kinase	Primary KO found	K00931	proB; glutamate 5-kinase	28.17	GAQ89957.1	6e-35	---	---	XP_003083437.1	8e-90	NC_014440.1	1e-89	12867	3e-115	Chr_9	5e-105	64026	2e-105	Chr_14	7e-97	184506	2e-98	scaffold_3	3e-90	Bathy08g00220	2e-93	bathy_chrom_08	4e-86	KDD74279.1	3e-77	AYPS01001435.1	8e-74	XP_011401210.1	5e-114	NW_011934403.1	2e-51	XP_005850359.1	1e-112	NW_005435084.1	9e-25	XP_005650129.1	1e-119	NW_005178039.1	2e-22	Cre17.g705850.t1.2	3e-118	chromosome_17	1e-14
A3770_01p04510	CRAL-TRIO domain-containing protein	No KO found			12.95	GAQ81173.1	3e-63	DF237022.1	7e-17	XP_003078776.1	4e-27	NC_014429.1	2e-25	5754	6e-53	Chr_4	3e-48	86170	2e-51	Chr_11	8e-39	158553	8e-54	scaffold_8	4e-41	Bathy06g04640	5e-45	bathy_chrom_06	5e-43	KDD74659.1	1e-29	AYPS01003363.1	1e-13	XP_011400012.1	3e-16	---	---	XP_005851802.1	4e-33	---	---	XP_005648741.1	9e-42	NW_005178037.1	8e-14	Cre03.g210961.t1.1	3e-47	---	---
A3770_01p04520	putative intraflagellar transport protein	Primary KO found	K19681	IFT52; intraflagellar transport protein 52	0.28	GAQ81859.1	5e-115	DF237042.1	8e-15	---	---	---	---	---	---	---	---	112732	9e-58	Chr_01	2e-44	32015	6e-89	scaffold_2	3e-76	---	---	---	---	---	---	---	---	---	---	---	---	XP_005848952.1	3e-59	NW_005435081.1	1e-13	XP_005642749.1	7e-32	---	---	Cre04.g219250.t1.2	1e-145	chromosome_4	5e-74
A3770_01p04530	alanyl aminopeptidase	Primary KO found	K01256	pepN; aminopeptidase N	37.25	GAQ84392.1	0	DF237136.1	2e-31	XP_003082732.1	0	NC_014438.1	0	36617	0	Chr_21	0	97583	0	Chr_06	0	45513	0	scaffold_5	0	Bathy04g02120	0	bathy_chrom_04	0	KDD76886.1	0	AYPS01000077.1	0	XP_011395923.1	0	NW_011934139.1	3e-149	XP_005851028.1	0	NW_005435085.1	1e-27	XP_005649298.1	0	NW_005178038.1	4e-44	Cre17.g736650.t1.2	0	chromosome_17	1e-18
A3770_01p04540	hypothetical protein	Secondary KO found	K20799	FAM175B, ABRO1; BRISC complex subunit Abro1	18.4	---	---	---	---	---	---	---	---	---	---	---	---	---	---	---	---	---	---	---	---	---	---	---	---	---	---	---	---	---	---	---	---	XP_005851275.1	7e-12	---	---	---	---	---	---	---	---	---	---
A3770_01p04550	beta subunit of F-actin capping protein	Primary KO found	K10365	CAPZB; capping protein (actin filament) muscle Z-line, beta	3.5	---	---	---	---	---	---	---	---	---	---	---	---	---	---	---	---	---	---	---	---	---	---	---	---	---	---	---	---	---	---	---	---	---	---	---	---	---	---	---	---	---	---	---	---
A3770_01p04560	putative subunit of eukaryotic translation initiation factor 3	Primary KO found	K03255	TIF31, CLU1; protein TIF31	83.15	GAQ83996.1	0	DF237121.1	9e-21	---	---	---	---	---	---	---	---	68052	3e-12	---	---	---	---	---	---	---	---	---	---	---	---	---	---	---	---	---	---	---	---	---	---	---	---	---	---	---	---	---	---
A3770_01p04570	hypothetical protein	Secondary KO found	K02150	ATPeV1E, ATP6E; V-type H+-transporting ATPase subunit E	61.4	---	---	---	---	---	---	---	---	---	---	---	---	108499	8e-18	---	---	---	---	---	---	---	---	---	---	---	---	---	---	---	---	---	---	XP_005849674.1	2e-13	---	---	XP_005648469.1	4e-13	---	---	---	---	---	---
A3770_01p04580	hypothetical protein	Primary KO found	K11268	ESCO, ECO1; N-acetyltransferase	3.69	GAQ86547.1	1e-11	---	---	---	---	---	---	---	---	Chr_10	9e-11	63823	6e-14	Chr_13	2e-13	49025	7e-17	scaffold_15	3e-16	Bathy11g03100	2e-11	bathy_chrom_11	3e-11	---	---	---	---	---	---	NW_011934159.1	6e-11	---	---	---	---	---	---	---	---	---	---	---	---
A3770_01p04590	hypothetical protein	No KO found			34.71	---	---	---	---	---	---	---	---	29015	7e-13	---	---	58472	2e-14	Chr_05	6e-14	184995	2e-16	scaffold_3	2e-14	---	---	---	---	---	---	---	---	---	---	---	---	---	---	---	---	---	---	---	---	---	---	---	---
A3770_01p04600	signal transduction histidine kinase	No KO found			81.97	GAQ81462.1	7e-91	DF236990.1	5e-35	XP_003081206.1	2e-165	NC_014434.1	1e-152	1394	2e-115	Chr_9	2e-155	102756	2e-88	Chr_10	4e-83	151502	1e-90	scaffold_3	8e-85	Bathy10g02350	1e-89	bathy_chrom_10	1e-83	---	---	---	---	XP_011396858.1	2e-130	NW_011934190.1	2e-27	XP_005843382.1	4e-22	NW_005435067.1	2e-13	XP_005649359.1	1e-102	NW_005178032.1	5e-26	Cre02.g079750.t1.1	7e-108	chromosome_2	2e-23
A3770_01p04610	protein tyrosine phosphatase	No KO found			11.63	GAQ89721.1	2e-45	DF237504.1	3e-12	---	---	---	---	---	---	---	---	---	---	---	---	---	---	---	---	---	---	---	---	---	---	---	---	XP_011395911.1	1e-22	---	---	---	---	---	---	XP_005644093.1	2e-45	---	---	Cre12.g524450.t1.1	4e-50	chromosome_9	2e-18
A3770_01p04620	subunit N of photosystem I reaction center	Primary KO found	K02701	psaN; photosystem I subunit PsaN	101.6	GAQ79716.1	7e-20	---	---	XP_003079643.1	9e-34	NC_014431.1	3e-30	31962	4e-38	Chr_6	5e-33	93625	7e-30	Chr_03	1e-26	58597	1e-28	scaffold_6	2e-25	Bathy05g00070	1e-33	bathy_chrom_05	2e-29	---	---	---	---	XP_011398842.1	5e-26	NW_011934252.1	2e-12	XP_005844728.1	9e-22	---	---	---	---	---	---	Cre02.g082500.t1.1	4e-27	chromosome_2	4e-14
A3770_01p04630	cyclic nucleotide-binding domain-containing protein	Primary KO found	K04739	PRKAR; cAMP-dependent protein kinase regulator	4.11	---	---	---	---	---	---	---	---	---	---	---	---	---	---	---	---	---	---	---	---	---	---	---	---	---	---	---	---	---	---	---	---	---	---	---	---	---	---	---	---	---	---	---	---
A3770_01p04640	hypothetical protein	Secondary KO found	K06674	SMC2; structural maintenance of chromosome 2	62.73	---	---	---	---	---	---	---	---	---	---	---	---	---	---	---	---	---	---	---	---	---	---	---	---	---	---	---	---	---	---	---	---	---	---	---	---	---	---	---	---	---	---	---	---
A3770_01p04650	short-chain dehydrogenase/reductase	Primary KO found	K13237	DECR2; peroxisomal 2,4-dienoyl-CoA reductase	18.92	GAQ88629.1	6e-83	---	---	XP_003074280.1	6e-23	NC_014426.1	7e-18	12103	9e-23	Chr_1	1e-17	78726	2e-29	Chr_01	1e-14	148597	7e-23	scaffold_1	4e-19	Bathy01g02150	7e-23	bathy_chrom_01	6e-18	KDD76207.1	2e-101	AYPS01000314.1	2e-36	XP_011400394.1	1e-96	NW_011934327.1	1e-27	XP_005845715.1	6e-93	NW_005435071.1	1e-24	XP_005643588.1	3e-101	NW_005178023.1	7e-18	Cre17.g731850.t1.2	7e-100	---	---
A3770_01p04660	DUF1279 domain-containing protein	No KO found			187.85	GAQ91334.1	8e-38	DF237717.1	3e-14	XP_003083056.1	9e-38	NC_014439.1	4e-31	8522	4e-35	Chr_20	1e-27	109337	2e-48	Chr_13	3e-36	40472	3e-14	---	---	Bathy12g01360	1e-27	bathy_chrom_12	6e-22	---	---	---	---	XP_011400853.1	4e-43	NW_011934362.1	2e-32	XP_005849182.1	1e-46	NW_005435082.1	1e-13	XP_005650412.1	8e-46	NW_005178040.1	2e-19	Cre12.g485850.t1.2	1e-40	chromosome_12	4e-11
A3770_01p04670	UDP-galactose transporter	Secondary KO found	K15285	SLC35E3; solute carrier family 35, member E3	0.28	GAQ81566.1	3e-71	DF237206.1	4e-14	XP_003075357.1	6e-65	NC_014427.1	6e-60	36385	9e-63	Chr_2	2e-58	113801	2e-83	Chr_02	2e-76	57345	3e-79	scaffold_4	2e-72	Bathy04g04170	7e-77	bathy_chrom_04	2e-70	KDD74704.1	7e-75	AYPS01001124.1	1e-52	XP_011395902.1	2e-68	NW_011934289.1	4e-18	XP_005848787.1	4e-71	---	---	XP_005644080.1	1e-92	NW_005178025.1	4e-15	Cre11.g479950.t1.2	8e-72	chromosome_11	6e-14
A3770_01p04680	hypothetical protein	No KO found			35.83	---	---	---	---	XP_003082049.1	6e-34	NC_014436.1	5e-25	26562	2e-32	Chr_11	6e-23	63177	3e-34	Chr_12	8e-26	160405	2e-28	scaffold_10	2e-20	Bathy13g00970	5e-16	bathy_chrom_13	1e-12	---	---	---	---	XP_011400430.1	2e-12	---	---	XP_005848986.1	7e-32	---	---	XP_005647710.1	1e-22	---	---	Cre11.g477250.t1.1	3e-31	---	---
A3770_01p04690	putative apyrase	Secondary KO found	K01510	ENTPD1_3_8, CD39; apyrase	5.44	GAQ92229.1	5e-31	DF237082.1	3e-22	XP_003078647.1	3e-13	NC_014429.1	7e-13	3043	1e-20	Chr_11	7e-20	87507	5e-19	Chr_08	2e-15	177611	6e-16	scaffold_10	4e-18	Bathy13g01860	8e-17	bathy_chrom_13	2e-16	KDD73355.1	7e-19	AYPS01002261.1	2e-18	XP_011398829.1	6e-38	NW_011934252.1	8e-26	XP_005842970.1	2e-34	---	---	XP_005643034.1	3e-29	---	---	Cre06.g273500.t1.2	2e-15	---	---
A3770_01p04700	hypothetical protein	Secondary KO found	K18461	WASH1; WAS protein family homolog 1	49.37	---	---	---	---	---	---	---	---	---	---	---	---	---	---	---	---	---	---	---	---	---	---	---	---	---	---	---	---	---	---	---	---	---	---	---	---	---	---	---	---	---	---	---	---
A3770_01p04710	cysteine oxygenase/2-aminoethanethiol dioxygenase	Primary KO found	K10712	ADO; cysteamine dioxygenase	32.21	GAQ79467.1	6e-39	---	---	XP_003080268.1	9e-16	NC_014432.1	1e-14	32579	2e-25	Chr_7	2e-20	107707	5e-22	Chr_02	3e-16	185619	2e-23	scaffold_4	2e-22	Bathy02g03970	2e-19	bathy_chrom_02	2e-18	KDD74597.1	2e-27	AYPS01001195.1	2e-21	XP_011400708.1	3e-31	NW_011934357.1	5e-22	XP_005845252.1	5e-33	---	---	XP_005646266.1	3e-25	---	---	Cre02.g092284.t2.1	3e-22	---	---
A3770_01p04720	quinoprotein alcohol dehydrogenase	No KO found			14.23	GAQ80741.1	4e-12	---	---	XP_003081030.1	2e-12	NC_014433.1	3e-12	5471	3e-12	Chr_9	9e-12	79954	2e-16	Chr_03	1e-15	56233	9e-17	scaffold_3	9e-15	Bathy04g03650	1e-11	bathy_chrom_01	4e-13	---	---	---	---	---	---	NW_011934258.1	5e-11	XP_005844508.1	2e-13	---	---	XP_005649489.1	1e-18	---	---	Cre08.g364000.t1.1	3e-16	chromosome_8	7e-15
A3770_01p04730	hypothetical protein	No KO found			25.69	GAQ90228.1	1e-82	DF237565.1	7e-22	XP_003084143.1	4e-13	NC_014432.1	5e-24	35719	2e-74	Chr_7	4e-68	70328	3e-76	Chr_02	5e-72	153639	5e-78	scaffold_4	4e-72	Bathy02g04530	2e-66	bathy_chrom_02	3e-62	---	---	---	---	XP_011400622.1	2e-77	NW_011934357.1	9e-24	XP_005845454.1	1e-77	NW_005435070.1	9e-27	XP_005646206.1	3e-87	NW_005178031.1	5e-18	Cre01.g055412.t1.1	4e-40	---	---
A3770_01p04740	hypothetical protein	No KO found			22.9	GAQ79479.1	4e-26	---	---	---	---	---	---	---	---	---	---	58343	5e-13	Chr_05	1e-11	185106	5e-12	scaffold_3	7e-11	---	---	---	---	KDD73647.1	1e-15	AYPS01001964.1	2e-11	---	---	---	---	XP_005845453.1	4e-18	---	---	XP_005646269.1	8e-22	NW_005178031.1	9e-11	Cre01.g041000.t1.1	9e-15	---	---
A3770_01p04750	peptide-N-glycosidase	No KO found			11.86	---	---	---	---	---	---	---	---	---	---	---	---	---	---	---	---	---	---	---	---	---	---	---	---	---	---	---	---	---	---	---	---	XP_005844766.1	5e-58	NW_005435067.1	1e-14	---	---	NW_005178023.1	2e-17	Cre10.g422500.t1.1	2e-27	chromosome_10	5e-14
A3770_01p04760	hypothetical protein	Secondary KO found	K03283	HSPA1s; heat shock 70kDa protein 1/2/6/8	2.99	---	---	---	---	---	---	---	---	---	---	---	---	---	---	---	---	---	---	---	---	---	---	---	---	---	---	---	---	---	---	---	---	---	---	---	---	---	---	---	---	---	---	---	---
A3770_01p04770	HORMA domain-containing protein	Secondary KO found	K17616	CTDSPL2; CTD small phosphatase-like protein 2	48.29	GAQ87261.1	5e-27	---	---	XP_003079227.1	2e-22	NC_014430.1	9e-13	31598	8e-25	Chr_5	3e-18	---	---	---	---	---	---	---	---	Bathy12g02070	6e-19	bathy_chrom_12	1e-15	---	---	AYPS01000280.1	3e-11	XP_011402031.1	3e-20	---	---	XP_005842819.1	3e-39	---	---	XP_005651810.1	1e-25	---	---	Cre10.g452550.t1.2	2e-38	---	---
A3770_01p04780	mitochodrial transcription termination factor	Primary KO found	K15032	MTERFD; mTERF domain-containing protein, mitochondrial	17.02	GAQ89702.1	1e-14	---	---	XP_003074448.1	5e-20	NC_014426.1	2e-19	39628	3e-19	Chr_1	5e-19	55284	7e-19	Chr_01	3e-18	175676	2e-23	scaffold_2	8e-21	Bathy01g03970	8e-19	---	---	---	---	---	---	XP_011397143.1	2e-12	---	---	XP_005844421.1	7e-23	---	---	---	---	---	---	---	---	---	---
A3770_01p04790	hypothetical protein	Secondary KO found	K20283	GOLGA4; golgin subfamily A member 4	19.45	---	---	---	---	---	---	---	---	---	---	---	---	---	---	---	---	---	---	---	---	---	---	---	---	---	---	---	---	---	---	---	---	---	---	---	---	---	---	---	---	---	---	---	---
A3770_01p04800	DHS-like NAD/FAD-binding domain-containing protein	Primary KO found	K12410	npdA; NAD-dependent deacetylase	14.16	---	---	---	---	XP_003081203.1	9e-13	---	---	16771	2e-12	---	---	---	---	---	---	---	---	---	---	---	---	---	---	KDD76014.1	2e-11	---	---	XP_011401797.1	2e-71	NW_011934458.1	6e-24	XP_005843381.1	5e-69	NW_005435056.1	1e-11	XP_005643029.1	8e-75	NW_005178020.1	4e-11	Cre05.g234663.t1.1	3e-67	---	---
A3770_01p04810	Piezo-type mechanosensitive ion channel protein	No KO found			0.23	GAQ83025.1	2e-71	---	---	XP_003079754.1	8e-97	NC_014431.1	3e-62	32063	1e-93	Chr_6	2e-61	56401	3e-12	Chr_03	5e-50	---	---	---	---	Bathy05g01310	3e-63	bathy_chrom_05	5e-53	KDD75824.1	3e-20	AYPS01000483.1	1e-12	XP_011395811.1	4e-79	---	---	XP_005847868.1	2e-37	---	---	XP_005645135.1	5e-75	NW_005178028.1	7e-17	Cre09.g402108.t1.1	3e-29	---	---
A3770_01p04820	dihydroneopterin aldolase	Primary KO found	K01633	folB; 7,8-dihydroneopterin aldolase/epimerase/oxygenase	46.16	GAQ85018.1	4e-34	DF237166.1	6e-16	XP_003081261.1	3e-26	NC_014434.1	6e-24	33546	1e-19	Chr_9	4e-17	---	---	Chr_14	1e-20	137779	2e-25	scaffold_3	6e-23	Bathy10g01810	9e-17	bathy_chrom_10	1e-14	KDD73247.1	7e-30	AYPS01002384.1	1e-20	XP_011401633.1	2e-18	---	---	XP_005850879.1	2e-26	---	---	XP_005645420.1	2e-33	---	---	Cre02.g097450.t1.2	3e-14	---	---
A3770_01p04830	ubiquitin carboxyl-terminal hydrolase	Primary KO found	K11841	USP10, UBP3; ubiquitin carboxyl-terminal hydrolase 10	17.22	GAQ92742.1	4e-57	DF238066.1	1e-12	XP_003078723.1	3e-18	NC_014429.1	6e-18	39658	1e-16	Chr_4	1e-17	87287	7e-18	Chr_12	4e-16	205635	1e-20	scaffold_8	8e-18	---	---	---	---	KDD76045.1	4e-25	AYPS01001329.1	2e-13	XP_011399374.1	4e-34	NW_011934265.1	1e-14	XP_005842931.1	3e-21	---	---	XP_005646350.1	1e-30	---	---	Cre05.g234850.t1.1	3e-29	---	---
A3770_01p04840	plectin/S10 domain-containing protein	Primary KO found	K02947	RP-S10e, RPS10; small subunit ribosomal protein S10e	281.34	GAQ92829.1	3e-62	DF238108.1	2e-14	XP_003074161.1	1e-44	NC_014426.1	8e-40	28709	1e-46	Chr_1	3e-41	90249	1e-55	Chr_03	6e-32	55703	3e-53	scaffold_2	8e-32	Bathy01g00920	1e-46	bathy_chrom_01	2e-32	KDD76250.1	1e-46	AYPS01000298.1	5e-32	XP_011398827.1	2e-50	NW_011934252.1	2e-32	XP_005842969.1	4e-58	NW_005435050.1	2e-23	XP_005643006.1	2e-57	NW_005178020.1	4e-19	Cre09.g411100.t1.2	3e-61	chromosome_9	1e-18
A3770_01p04850	sialyltransferase	No KO found			6.94	GAQ81247.1	6e-29	DF237615.1	4e-11	---	---	---	---	---	---	---	---	---	---	---	---	---	---	---	---	Bathy01g01700	4e-58	bathy_chrom_01	5e-57	---	---	---	---	---	---	---	---	---	---	---	---	---	---	---	---	---	---	---	---
A3770_01p04860	mitochondrial substrate carrier	Primary KO found	K14684	SLC25A23S; solute carrier family 25 (mitochondrial phosphate transporter), member 23/24/25/41	8.38	GAQ89807.1	6e-62	DF237235.1	2e-17	XP_003081597.1	7e-48	NC_014435.1	1e-41	38298	8e-47	Chr_10	2e-40	81715	1e-52	Chr_05	6e-50	152267	4e-70	scaffold_3	2e-50	Bathy08g03670	1e-52	bathy_chrom_08	1e-48	KDD75827.1	5e-120	AYPS01000481.1	2e-103	XP_011396464.1	3e-114	NW_011934204.1	9e-26	XP_005843927.1	2e-109	NW_005435062.1	9e-19	XP_005650282.1	1e-115	NW_005178040.1	2e-16	Cre10.g439050.t1.2	7e-86	chromosome_6	4e-14
A3770_01p04870	thioredoxin-like protein	No KO found			18.56	GAQ85131.1	2e-40	DF237169.1	3e-17	---	---	NC_014435.1	5e-38	8114	3e-44	Chr_10	2e-40	59843	6e-49	Chr_07	6e-41	8995	9e-38	scaffold_1	7e-41	Bathy11g03410	1e-40	bathy_chrom_11	1e-35	---	---	---	---	XP_011399079.1	1e-32	NW_011934258.1	2e-14	XP_005846422.1	7e-38	---	---	XP_005645728.1	2e-39	NW_005178030.1	6e-13	Cre17.g702150.t1.2	6e-39	chromosome_17	4e-11
A3770_01p04880	Tapt1/CMV membrane protein receptor	No KO found			14.9	GAQ89506.1	5e-38	---	---	XP_003083346.1	2e-55	NC_014440.1	2e-31	89178	7e-56	Chr_14	2e-33	53459	5e-53	Chr_11	1e-31	187945	2e-49	scaffold_8	2e-28	Bathy02g00900	9e-64	bathy_chrom_02	4e-40	---	---	---	---	XP_011402076.1	2e-38	NW_011934476.1	8e-11	XP_005846234.1	7e-60	---	---	XP_005645545.1	2e-65	---	---	Cre02.g091000.t1.2	3e-11	---	---
A3770_01p04890	hypothetical protein	Secondary KO found	K16811	TCHP; trichoplein keratin filament-binding protein	0.22	---	---	---	---	---	---	---	---	---	---	---	---	---	---	---	---	---	---	---	---	---	---	---	---	---	---	---	---	---	---	---	---	---	---	---	---	---	---	---	---	---	---	---	---
A3770_01p04900	hypothetical protein	Primary and secondary KOs found	K05954	FNTB; protein farnesyltransferase subunit beta	36.49	GAQ85162.1	9e-62	DF237171.1	7e-12	XP_003075198.1	2e-61	NC_014427.1	3e-57	86397	3e-78	Chr_2	5e-72	81968	4e-77	Chr_05	4e-55	185033	2e-50	scaffold_10	2e-24	Bathy03g02240	1e-50	bathy_chrom_03	2e-48	KDD76008.1	3e-27	AYPS01001279.1	1e-17	XP_011400654.1	1e-79	NW_011934357.1	5e-35	XP_005843021.1	3e-84	NW_005435051.1	2e-14	XP_005645954.1	6e-82	NW_005178031.1	2e-20	Cre14.g612500.t1.2	3e-77	chromosome_14	2e-24
A3770_01p04910	bystin	Primary KO found	K14797	ENP1, BYSL; essential nuclear protein 1	10.74	GAQ81538.1	6e-144	DF237032.1	8e-33	XP_003082160.1	5e-126	NC_014437.1	8e-115	17476	3e-129	Chr_12	3e-117	86102	2e-128	Chr_11	7e-117	158265	9e-131	scaffold_8	3e-119	Bathy16g00010	6e-120	bathy_chrom_16	3e-110	KDD73844.1	2e-108	AYPS01001791.1	1e-103	XP_011399000.1	4e-131	NW_011934254.1	1e-37	XP_005846412.1	7e-125	NW_005435074.1	3e-18	XP_005644323.1	2e-141	NW_005178025.1	2e-42	Cre01.g063267.t1.1	7e-127	chromosome_1	5e-27
A3770_01p04920	hypothetical protein	Secondary KO found	K02014	TC.FEV.OM; iron complex outermembrane recepter protein	14.79	---	---	---	---	XP_003075206.1	2e-11	---	---	---	---	---	---	---	---	Chr_05	5e-16	38997	3e-13	scaffold_3	2e-12	Bathy03g02130	3e-18	bathy_chrom_03	3e-16	---	---	---	---	---	---	---	---	---	---	---	---	XP_005651476.1	4e-13	---	---	---	---	---	---
A3770_01p04930	hypothetical protein	Secondary KO found	K01061	E3.1.1.45; carboxymethylenebutenolidase	54.64	GAQ91836.1	2e-12	---	---	---	---	---	---	---	---	---	---	---	---	---	---	---	---	---	---	---	---	---	---	---	---	---	---	---	---	---	---	---	---	---	---	---	---	---	---	---	---	---	---
A3770_01p04940	hypothetical protein	No KO found			31.8	---	---	---	---	---	---	---	---	---	---	---	---	---	---	---	---	---	---	---	---	---	---	---	---	---	---	---	---	---	---	---	---	---	---	---	---	---	---	---	---	---	---	---	---
A3770_01p04950	hypothetical protein	Secondary KO found	K10366	DMD; dystrophin	26.68	---	---	---	---	---	---	---	---	---	---	---	---	---	---	---	---	---	---	---	---	---	---	---	---	---	---	---	---	---	---	---	---	---	---	---	---	---	---	---	---	---	---	---	---
A3770_01p04960	RING zinc finger protein	No KO found			28	GAQ92743.1	1e-39	DF238066.1	3e-11	XP_003082406.1	1e-34	NC_014437.1	1e-29	88828	7e-39	Chr_12	2e-44	60250	2e-36	Chr_07	4e-28	46195	2e-13	scaffold_1	6e-34	---	---	---	---	---	---	AYPS01000381.1	3e-12	---	---	---	---	XP_005844797.1	1e-25	---	---	XP_005644276.1	2e-35	---	---	Cre03.g144687.t1.1	2e-27	chromosome_3	4e-13
A3770_01p04970	hypothetical protein	Secondary KO found	K00889	PIP5K; 1-phosphatidylinositol-4-phosphate 5-kinase	54.58	---	---	---	---	---	---	---	---	---	---	---	---	---	---	---	---	---	---	---	---	---	---	---	---	---	---	---	---	---	---	---	---	---	---	---	---	---	---	---	---	---	---	---	---
A3770_01p04980	WD40 repeat domain-containing protein	Primary KO found	K10260	FBXW7, SEL10; F-box and WD-40 domain protein 7	28.04	GAQ87353.1	2e-13	---	---	XP_003081889.1	9e-14	NC_014436.1	2e-13	26408	2e-15	Chr_11	6e-17	79954	3e-23	Chr_03	4e-22	56233	1e-22	scaffold_3	7e-22	Bathy13g02710	1e-14	bathy_chrom_13	4e-15	KDD76006.1	1e-14	AYPS01000399.1	6e-14	XP_011398359.1	4e-15	NW_011934269.1	3e-11	XP_005844508.1	1e-20	---	---	XP_005649489.1	2e-21	---	---	Cre03.g178550.t1.1	1e-26	chromosome_8	5e-22
A3770_01p04990	hypothetical protein	Primary KO found	K20781	SGT1; peptidyl serine alpha-galactosyltransferase	0.69	GAQ81253.1	9e-64	DF237456.1	6e-49	XP_003074419.1	5e-112	NC_014426.1	2e-98	28999	8e-116	Chr_1	1e-102	109168	2e-48	Chr_11	2e-43	47892	1e-37	scaffold_8	7e-20	Bathy01g04330	2e-129	bathy_chrom_01	2e-114	KDD72921.1	6e-60	AYPS01002730.1	2e-56	XP_011401827.1	3e-67	NW_011934467.1	2e-30	XP_005848920.1	3e-53	NW_005435086.1	8e-16	XP_005648930.1	6e-67	---	---	Cre12.g520450.t2.1	4e-69	chromosome_12	9e-13
A3770_01p05000	heavy chain of myosin	Primary and secondary KOs found	K10357	MYO5; myosin V	0.16	GAQ77622.1	2e-165	DF236950.1	2e-11	XP_003079970.1	1e-137	NC_014431.1	3e-135	40911	5e-149	Chr_6	3e-143	106745	3e-146	Chr_04	1e-131	28890	5e-139	scaffold_4	5e-135	Bathy05g03550	2e-140	bathy_chrom_05	2e-134	KDD71724.1	5e-45	AYPS01004502.1	1e-44	XP_011398580.1	8e-128	NW_011934305.1	1e-48	XP_005850466.1	2e-149	NW_005435084.1	3e-33	XP_005650042.1	6e-145	NW_005178039.1	1e-42	Cre09.g416250.t1.1	2e-150	chromosome_16	4e-19
A3770_01p05010	iron-sulfur cluster assembly protein	Primary KO found	K13628	iscA; iron-sulfur cluster assembly protein	53.12	GAQ83894.1	4e-51	DF237116.1	4e-12	XP_003080851.1	1e-39	NC_014433.1	2e-34	9276	2e-40	Chr_8	4e-35	60959	7e-45	Chr_08	1e-39	127022	7e-48	scaffold_5	4e-42	Bathy01g07340	3e-42	bathy_chrom_01	9e-36	KDD76211.1	1e-51	AYPS01000313.1	7e-24	XP_011396871.1	1e-48	NW_011934190.1	4e-14	XP_005844750.1	1e-49	---	---	XP_005642998.1	1e-50	---	---	Cre09.g400775.t1.1	1e-32	---	---
A3770_01p05020	DEAD-box ATP-dependent RNA helicase	Secondary KO found	K16911	DDX21; ATP-dependent RNA helicase DDX21	103.66	GAQ89408.1	6e-146	DF237791.1	1e-56	XP_003079318.1	6e-137	NC_014430.1	5e-126	15057	1e-94	Chr_5	4e-124	58575	1e-144	Chr_05	1e-132	56534	3e-146	scaffold_3	4e-134	Bathy03g02710	1e-138	bathy_chrom_03	8e-124	KDD75819.1	5e-70	AYPS01003444.1	2e-81	XP_011398839.1	4e-89	NW_011934268.1	3e-88	XP_005849733.1	3e-105	NW_005435073.1	1e-14	XP_005642988.1	6e-150	NW_005178039.1	2e-18	---	---	chromosome_1	2e-37
A3770_01p05030	CLIP-associated protein	Primary KO found	K16578	CLASP1_2; CLIP-associating protein 1/2	21.93	GAQ91282.1	3e-66	DF237706.1	1e-12	XP_003081374.1	1e-26	NC_014434.1	7e-23	16888	1e-30	Chr_9	1e-27	109494	1e-13	Chr_14	3e-31	55985	6e-42	scaffold_3	4e-30	---	---	---	---	---	---	---	---	---	---	---	---	XP_005844820.1	6e-30	---	---	XP_005646304.1	5e-36	---	---	Cre03.g154425.t1.1	8e-66	---	---
A3770_01p05040	VSP9 domain-containing protein	Secondary KO found	K20175	ANKRD27; ankyrin repeat domain-containing protein 27	22.04	---	---	---	---	---	---	---	---	---	---	---	---	---	---	---	---	---	---	---	---	---	---	---	---	---	---	---	---	---	---	---	---	---	---	---	---	---	---	---	---	---	---	---	---
A3770_01p05050	hypothetical protein	Secondary KO found	K05313	GRIN; glutamate receptor, ionotropic, invertebrate	3.5	GAQ88953.1	9e-11	---	---	---	---	---	---	---	---	---	---	59736	5e-11	Chr_07	8e-11	---	---	scaffold_4	4e-15	---	---	---	---	---	---	---	---	---	---	---	---	---	---	---	---	---	---	---	---	---	---	---	---
A3770_01p05060	hypothetical protein	Secondary KO found	K13150	COIL, CLN80; coilin	62.53	---	---	---	---	---	---	---	---	---	---	---	---	---	---	---	---	---	---	---	---	---	---	---	---	---	---	---	---	---	---	---	---	---	---	---	---	---	---	---	---	---	---	---	---
A3770_01p05070	V-type H(+)-translocating pyrophosphatase	Primary KO found	K15987	hppA; K(+)-stimulated pyrophosphate-energized sodium pump	35.72	GAQ85411.1	6e-168	DF237183.1	3e-22	XP_003074398.1	0	NC_014426.1	6e-174	48479	0	Chr_1	6e-177	94241	2e-162	Chr_05	2e-128	46773	3e-155	scaffold_3	3e-124	Bathy01g00900	0	bathy_chrom_01	0	KDD76475.1	5e-171	AYPS01000213.1	2e-137	XP_011398805.1	2e-162	NW_011934252.1	1e-82	XP_005845116.1	3e-168	NW_005435069.1	1e-18	XP_005647206.1	0	NW_005178036.1	2e-25	Cre09.g394436.t1.1	3e-170	chromosome_9	1e-74
A3770_01p05080	DUF4201 domain-containing protein	Secondary KO found	K11407	HDAC6; histone deacetylase 6	0	GAQ86459.1	9e-54	---	---	---	---	---	---	---	---	---	---	54706	2e-30	Chr_13	3e-14	4254	6e-14	scaffold_15	5e-16	---	---	---	---	---	---	---	---	---	---	---	---	---	---	---	---	XP_005644341.1	8e-18	---	---	Cre03.g160050.t1.2	2e-60	chromosome_3	6e-14
A3770_01p05090	DUF1336 domain-containing protein	No KO found			31.54	GAQ89883.1	2e-37	---	---	---	---	---	---	---	---	---	---	57886	5e-13	Chr_04	4e-13	65107	8e-13	---	---	---	---	---	---	KDD72647.1	3e-25	AYPS01003080.1	4e-23	XP_011399426.1	1e-39	---	---	XP_005844822.1	1e-36	---	---	XP_005646801.1	1e-11	---	---	Cre13.g571800.t1.1	1e-40	---	---
A3770_01p05100	DUF2040 domain-containing protein	Primary KO found	K13206	CCDC55; coiled-coil domain-containing protein 55	40.2	GAQ90199.1	5e-33	---	---	XP_003074703.1	1e-30	NC_014426.1	1e-17	14046	5e-30	Chr_1	9e-17	64911	2e-39	Chr_16	1e-15	52791	1e-32	scaffold_13	5e-18	Bathy15g02730	5e-31	bathy_chrom_15	7e-16	KDD75606.1	1e-26	---	---	XP_011397949.1	2e-30	---	---	---	---	---	---	XP_005647544.1	7e-37	---	---	Cre17.g734000.t1.2	6e-41	---	---
A3770_01p05110	hypothetical protein	Secondary KO found	K12559	MYO10; myosin X	2.03	---	---	---	---	---	---	---	---	---	---	---	---	---	---	---	---	---	---	---	---	---	---	---	---	---	---	---	---	---	---	---	---	---	---	---	---	---	---	---	---	---	---	---	---
A3770_01p05120	aminoacyl-histidine dipeptidase	Primary KO found	K01270	pepD; dipeptidase D	11.32	---	---	---	---	---	---	---	---	---	---	---	---	---	---	---	---	---	---	---	---	---	---	---	---	KDD73988.1	2e-50	AYPS01001675.1	3e-43	XP_011401990.1	1e-104	NW_011934475.1	2e-21	XP_005843446.1	3e-135	---	---	XP_005643432.1	6e-150	NW_005178022.1	4e-26	Cre13.g607000.t1.2	2e-125	---	---
A3770_01p05130	subunit II of photosystem I reaction center	Primary KO found	K02692	psaD; photosystem I subunit II	133.4	GAQ84537.1	1e-72	DF237142.1	8e-32	XP_003083422.1	3e-14	NC_014440.1	5e-43	51423	2e-79	Chr_14	9e-41	84657	3e-73	Chr_09	5e-36	36482	5e-77	scaffold_15	2e-37	Bathy08g00350	2e-77	bathy_chrom_08	2e-51	---	---	---	---	XP_011400522.1	7e-77	NW_011934340.1	7e-40	XP_005847397.1	1e-83	NW_005435077.1	2e-42	XP_005647040.1	2e-83	NW_005178033.1	6e-51	Cre05.g238332.t1.1	4e-79	chromosome_5	6e-70
A3770_01p05140	hypothetical protein	Secondary KO found	K15541	MPE1; protein MPE1	16.5	---	---	---	---	---	---	---	---	---	---	---	---	---	---	---	---	---	---	---	---	---	---	---	---	---	---	---	---	---	---	---	---	---	---	---	---	XP_005650421.1	1e-12	---	---	---	---	---	---
A3770_01p05150	G-protein coupled receptor	No KO found			44.06	---	---	---	---	---	---	---	---	28541	1e-13	Chr_19	8e-15	62491	2e-27	Chr_11	6e-25	60176	2e-30	scaffold_8	4e-28	---	---	---	---	---	---	---	---	---	---	---	---	---	---	---	---	---	---	---	---	---	---	---	---
A3770_01p05160	glucosamine-6-phosphate deaminase	Primary KO found	K02564	nagB, GNPDA; glucosamine-6-phosphate deaminase	5.38	---	---	---	---	---	---	---	---	---	---	---	---	---	---	---	---	---	---	---	---	---	---	---	---	---	---	---	---	---	---	---	---	XP_005845676.1	2e-12	---	---	---	---	---	---	---	---	---	---
A3770_01p05170	seryl-tRNA(Sec) kinase	Secondary KO found	K10837	PSTK; O-phosphoseryl-tRNA(Sec) kinase	24.61	GAQ78956.1	5e-19	DF236970.1	7e-15	XP_003081177.1	3e-16	NC_014434.1	9e-17	---	---	---	---	64194	5e-16	Chr_14	3e-11	55939	3e-17	scaffold_3	2e-13	Bathy10g02680	4e-16	bathy_chrom_10	3e-11	---	---	---	---	---	---	---	---	XP_005850971.1	2e-16	NW_005435085.1	4e-11	---	---	---	---	Cre06.g296000.t1.2	3e-16	---	---
A3770_01p05180	chaperonin Cpn60	Primary KO found	K04077	groEL, HSPD1; chaperonin GroEL	149.18	GAQ81286.1	0	DF237025.1	2e-31	XP_003080325.1	0	NC_014432.1	0	32642	0	Chr_7	0	98964	0	Chr_02	0	212698	0	scaffold_4	0	Bathy02g03320	0	bathy_chrom_02	0	KDD74080.1	0	AYPS01001589.1	0	XP_011397598.1	0	NW_011934209.1	0	XP_005843554.1	0	NW_005435059.1	1e-81	XP_005647445.1	0	NW_005178034.1	3e-22	Cre07.g339150.t1.1	0	chromosome_17	2e-37
A3770_01p05190	chaperonin Cpn60	Primary KO found	K04077	groEL, HSPD1; chaperonin GroEL	37.18	GAQ86498.1	0	DF237241.1	1e-26	XP_003082449.1	3e-165	NC_014437.1	3e-151	25997	0	Chr_12	1e-149	108921	0	Chr_09	0	43728	0	scaffold_4	5e-157	Bathy11g00460	0	bathy_chrom_02	5e-155	KDD77186.1	0	AYPS01000002.1	0	XP_011401079.1	0	NW_011934399.1	0	XP_005843554.1	6e-170	NW_005435059.1	1e-32	XP_005646765.1	0	NW_005178033.1	1e-38	Cre06.g309100.t1.2	0	chromosome_6	1e-20
A3770_01p05200	tRNA wybutosine synthesis protein	Primary KO found	K15449	TYW1; tRNA wybutosine-synthesizing protein 1	20.75	GAQ86744.1	7e-16	DF237258.1	1e-14	XP_003078225.1	0	NC_014428.1	0	12352	0	Chr_3	0	78848	0	Chr_02	9e-129	147915	0	scaffold_1	3e-96	Bathy09g03290	0	bathy_chrom_09	0	---	---	---	---	---	---	---	---	---	---	---	---	XP_005650889.1	0	NW_005178041.1	8e-32	Cre14.g623300.t1.2	0	chromosome_14	2e-15
A3770_01p05210	hypothetical protein	Secondary KO found	K18261	DYSF; dysferlin	13.53	---	---	---	---	---	---	---	---	---	---	---	---	---	---	---	---	---	---	---	---	---	---	---	---	---	---	---	---	---	---	---	---	---	---	---	---	---	---	---	---	---	---	---	---
A3770_01p05220	hypothetical protein	Secondary KO found	K09780	K09780; uncharacterized protein	25.83	GAQ80952.1	4e-19	---	---	---	---	---	---	32655	4e-27	Chr_7	2e-19	107734	2e-29	Chr_02	2e-21	57428	2e-25	scaffold_4	5e-18	Bathy01g03940	7e-32	bathy_chrom_01	7e-22	KDD72995.1	3e-29	---	---	XP_011399415.1	5e-23	---	---	XP_005848790.1	5e-12	---	---	XP_005652121.1	2e-30	---	---	Cre07.g325755.t1.1	6e-33	---	---
A3770_01p05230	Ring zinc finger protein	No KO found			0	GAQ90141.1	8e-63	DF237554.1	1e-11	---	---	---	---	---	---	---	---	---	---	---	---	60951	1e-35	scaffold_9	8e-34	Bathy02g02780	4e-12	bathy_chrom_02	9e-12	---	---	---	---	---	---	---	---	XP_005845018.1	7e-34	NW_005435068.1	4e-31	---	---	---	---	Cre09.g392650.t1.2	4e-43	---	---
A3770_01p05240	NUBPL iron-transfer P-loop NTPase	No KO found			24.05	GAQ83253.1	2e-144	DF237090.1	9e-17	XP_003074509.1	4e-91	NC_014426.1	1e-81	40400	1e-127	Chr_1	9e-117	77385	6e-123	Chr_01	1e-97	196605	8e-120	scaffold_2	1e-105	Bathy01g03370	5e-116	bathy_chrom_01	1e-105	KDD73063.1	2e-104	AYPS01002576.1	4e-97	XP_011396757.1	1e-141	NW_011934187.1	8e-44	XP_005847582.1	4e-128	NW_005435078.1	6e-17	XP_005649266.1	6e-149	NW_005178038.1	9e-85	Cre12.g494400.t1.2	8e-129	chromosome_12	1e-18
A3770_01p05250	exostosin-like glycosyltransferase	Secondary KO found	K02367	EXT2; glucuronyl/N-acetylglucosaminyl transferase EXT2	22.15	GAQ83597.1	4e-88	DF238161.1	2e-22	XP_003082678.1	4e-56	NC_014438.1	9e-52	36758	1e-59	Chr_13	4e-55	70089	3e-50	Chr_06	1e-50	16819	2e-52	scaffold_5	8e-49	Bathy19g00100	1e-49	bathy_chrom_19	9e-46	---	---	---	---	XP_011398466.1	3e-22	---	---	XP_005844009.1	1e-29	---	---	---	---	---	---	Cre12.g508700.t1.2	3e-54	---	---
A3770_01p05260	RecQ-mediated genome instability protein	No KO found			19.98	GAQ89897.1	5e-56	---	---	XP_003074071.1	6e-84	NC_014426.1	4e-73	44556	7e-82	Chr_1	5e-71	68549	9e-48	Chr_01	9e-65	122782	5e-82	scaffold_14	3e-24	Bathy01g00020	7e-79	bathy_chrom_01	9e-68	---	---	---	---	XP_011396223.1	2e-43	NW_011934146.1	1e-11	XP_005850479.1	3e-60	NW_005435085.1	1e-12	XP_005648095.1	2e-51	---	---	Cre13.g562750.t1.2	2e-53	---	---
A3770_01p05270	hypothetical protein	Secondary KO found	K11838	USP7, UBP15; ubiquitin carboxyl-terminal hydrolase 7	14.95	GAQ84171.1	7e-13	---	---	---	---	---	---	---	---	---	---	61497	7e-11	---	---	---	---	---	---	---	---	---	---	---	---	---	---	---	---	---	---	---	---	---	---	---	---	---	---	---	---	---	---
A3770_01p05280	subunit gamma of T-complex protein 1	Primary KO found	K09495	CCT3, TRIC5; T-complex protein 1 subunit gamma	33.61	GAQ89285.1	0	DF237456.1	4e-40	XP_003082781.1	0	NC_014438.1	0	25908	0	Chr_13	0	59360	0	Chr_06	0	171782	0	scaffold_9	0	Bathy04g01570	0	bathy_chrom_04	0	KDD73666.1	2e-86	AYPS01001015.1	1e-63	XP_011396541.1	0	NW_011934163.1	8e-65	XP_005849939.1	0	NW_005435083.1	1e-43	XP_005644002.1	0	NW_005178024.1	8e-54	Cre10.g443250.t1.2	0	chromosome_10	4e-25
A3770_01p05290	tRNA pseudouridine synthase	Primary and secondary KOs found	K06173	truA, PUS1; tRNA pseudouridine38-40 synthase	24.58	GAQ79553.1	1e-51	DF236981.1	1e-18	XP_003084110.1	1e-86	NC_014443.1	2e-42	2261	2e-88	Chr_17	3e-80	69585	1e-75	Chr_13	1e-76	164040	1e-97	scaffold_15	1e-82	Bathy09g01390	1e-80	bathy_chrom_09	2e-71	KDD74244.1	2e-99	AYPS01001460.1	2e-35	XP_011397503.1	5e-93	NW_011934209.1	4e-27	XP_005847645.1	3e-17	NW_005435087.1	2e-11	XP_005651433.1	1e-83	NW_005178041.1	3e-16	Cre16.g691900.t1.2	1e-31	---	---
A3770_01p05300	DEAD-box ATP-dependent RNA helicase	Primary KO found	K14809	DDX55, SPB4; ATP-dependent RNA helicase DDX55/SPB4	15.08	GAQ90565.1	3e-162	DF237605.1	6e-33	XP_003083006.1	3e-170	NC_014439.1	2e-134	1733	2e-173	Chr_20	2e-134	67382	4e-155	Chr_13	1e-106	158147	3e-156	scaffold_15	3e-56	Bathy12g00950	3e-146	bathy_chrom_11	7e-69	KDD77081.1	1e-71	AYPS01000830.1	8e-51	XP_011398058.1	2e-157	NW_011934403.1	1e-21	XP_005843409.1	5e-74	NW_005435073.1	8e-11	XP_005649407.1	3e-177	NW_005178038.1	7e-26	---	---	chromosome_6	1e-32
A3770_01p05310	thioesterase	Secondary KO found	K00645	fabD; [acyl-carrier-protein] S-malonyltransferase	99.73	GAQ87479.1	2e-14	---	---	XP_003074702.1	6e-35	NC_014426.1	2e-32	39836	3e-33	Chr_1	2e-30	76007	2e-32	Chr_16	2e-32	52788	3e-28	scaffold_13	2e-14	Bathy15g02640	9e-28	bathy_chrom_15	3e-25	---	---	AYPS01001208.1	3e-27	XP_011400243.1	7e-30	NW_011934321.1	3e-19	XP_005848186.1	2e-21	---	---	XP_005643908.1	1e-35	---	---	Cre09.g388900.t1.2	1e-28	---	---
A3770_01p05320	monothiol glutaredoxin	No KO found			17.83	GAQ88431.1	6e-76	DF237376.1	2e-63	XP_003074487.1	7e-59	NC_014426.1	1e-58	6400	3e-64	Chr_1	5e-59	77911	1e-58	Chr_01	7e-21	124995	7e-52	scaffold_8	4e-23	Bathy01g03600	1e-59	bathy_chrom_01	2e-54	KDD75933.1	1e-26	AYPS01000139.1	4e-17	XP_011401288.1	4e-77	NW_011934475.1	3e-18	XP_005848188.1	2e-85	NW_005435079.1	3e-14	XP_005652359.1	5e-73	---	---	Cre01.g047800.t1.1	3e-64	chromosome_1	7e-11
A3770_01p05330	hypothetical protein	Secondary KO found	K21110	CGNL1; cingulin-like protein 1	33.64	---	---	---	---	---	---	---	---	---	---	---	---	---	---	---	---	---	---	---	---	---	---	---	---	---	---	---	---	---	---	---	---	---	---	---	---	---	---	---	---	---	---	---	---
A3770_01p05340	DUF819 domain-containing protein	No KO found			16.59	GAQ88782.1	1e-34	---	---	XP_003079755.1	1e-40	NC_014431.1	4e-24	15699	4e-32	Chr_6	9e-14	113572	5e-35	Chr_11	1e-11	60295	2e-17	---	---	Bathy05g01320	8e-38	bathy_chrom_05	1e-19	---	---	---	---	XP_011402010.1	3e-17	---	---	XP_005845329.1	4e-35	NW_005435085.1	3e-13	XP_005646233.1	6e-42	---	---	---	---	---	---
A3770_01p05350	hypothetical protein	Secondary KO found	K03155	TIMELESS; timeless	15.26	---	---	---	---	---	---	---	---	---	---	---	---	---	---	---	---	---	---	---	---	---	---	---	---	---	---	---	---	---	---	---	---	---	---	---	---	---	---	---	---	---	---	---	---
A3770_01p05360	hypothetical protein	No KO found			14.51	GAQ87001.1	3e-95	---	---	---	---	---	---	---	---	---	---	71270	5e-99	Chr_12	3e-87	189003	1e-101	scaffold_10	6e-79	---	---	---	---	---	---	---	---	---	---	---	---	---	---	---	---	XP_005646992.1	2e-43	---	---	Cre16.g688450.t1.2	5e-120	chromosome_16	4e-21
A3770_01p05370	hypothetical protein	Secondary KO found	K17338	REEP1_2_3_4; receptor expression-enhancing protein 1/2/3/4	22.7	---	---	---	---	---	---	---	---	---	---	---	---	---	---	---	---	---	---	---	---	---	---	---	---	---	---	---	---	---	---	---	---	---	---	---	---	---	---	---	---	---	---	---	---
A3770_01p05380	hypothetical protein	Secondary KO found	K08307	mltD, dniR; membrane-bound lytic murein transglycosylase D	39.3	GAQ88408.1	2e-26	---	---	---	---	---	---	---	---	---	---	---	---	---	---	---	---	---	---	---	---	---	---	---	---	---	---	---	---	---	---	XP_005848158.1	2e-22	---	---	---	---	---	---	Cre16.g667100.t1.2	3e-24	---	---
A3770_01p05390	RING/FYVE/PHD-type zinc finger protein	Primary KO found	K10627	RAD18; E3 ubiquitin-protein ligase RAD18	16.87	---	---	---	---	XP_003074370.1	3e-32	NC_014426.1	6e-21	28951	9e-24	---	---	61372	3e-21	---	---	42930	9e-18	---	---	---	---	---	---	---	---	---	---	---	---	---	---	---	---	---	---	---	---	---	---	---	---	---	---
A3770_01p05400	prolyl-tRNA ligase	Primary KO found	K01881	PARS, proS; prolyl-tRNA synthetase	33.33	GAQ79853.1	0	DF236988.1	2e-19	XP_003079887.1	6e-175	NC_014431.1	2e-139	19561	0	Chr_14	5e-100	84342	0	Chr_16	7e-114	48477	0	scaffold_11	4e-143	Bathy02g02510	1e-123	bathy_chrom_02	4e-104	KDD76757.1	0	AYPS01000116.1	0	XP_011397579.1	0	NW_011934209.1	2e-129	XP_005847083.1	2e-121	NW_005435082.1	1e-21	XP_005648110.1	0	NW_005178036.1	4e-71	Cre10.g429100.t1.2	0	chromosome_10	8e-31
A3770_01p05410	dynein light chain of flagellar outer arm	Primary KO found	K10418	DYNLL; dynein light chain LC8-type	1.25	GAQ79137.1	8e-31	DF236974.1	2e-22	---	---	---	---	---	---	---	---	61118	6e-34	Chr_09	4e-24	34374	5e-34	scaffold_7	8e-24	---	---	---	---	---	---	---	---	XP_011395677.1	7e-12	---	---	XP_005843957.1	8e-11	---	---	---	---	---	---	Cre03.g187200.t1.2	9e-32	chromosome_3	2e-14
A3770_01p05420	hypothetical protein	Secondary KO found	K11999	TRIM6_22_34; tripartite motif-containing protein 6/22/34	41.28	---	---	---	---	---	---	---	---	---	---	---	---	---	---	---	---	---	---	---	---	---	---	---	---	---	---	---	---	XP_011399747.1	2e-28	NW_011934289.1	3e-14	XP_005847688.1	3e-13	---	---	XP_005645190.1	2e-32	---	---	Cre03.g187150.t1.1	2e-26	---	---
A3770_01p05430	tocopherol cyclase	Primary KO found	K09834	VTE1, SXD1; tocopherol cyclase	19.42	GAQ89951.1	3e-127	DF237530.1	5e-33	XP_003074244.1	1e-53	NC_014426.1	7e-56	39591	5e-55	Chr_1	7e-57	68115	9e-79	Chr_02	4e-71	33085	1e-56	scaffold_4	3e-59	Bathy01g01730	4e-46	bathy_chrom_01	4e-44	---	---	---	---	XP_011396277.1	4e-95	NW_011934146.1	3e-40	XP_005850523.1	1e-130	NW_005435085.1	1e-39	XP_005651298.1	2e-126	NW_005178041.1	2e-18	Cre01.g013801.t1.2	7e-113	---	---
A3770_01p05440	heavy chain of myosin	Primary KO found	K10357	MYO5; myosin V	0.19	GAQ77622.1	0	DF236950.1	3e-12	XP_003079970.1	2e-153	NC_014431.1	1e-148	40911	5e-160	Chr_6	3e-149	65252	0	Chr_04	2e-167	16046	0	scaffold_11	3e-132	Bathy06g04940	5e-164	bathy_chrom_06	6e-151	KDD73963.1	1e-59	AYPS01001692.1	2e-57	XP_011398580.1	2e-143	NW_011934305.1	2e-68	XP_005850466.1	1e-157	NW_005435084.1	3e-20	XP_005651048.1	0	NW_005178034.1	1e-26	Cre16.g658650.t1.1	2e-168	chromosome_13	6e-21
A3770_01p05450	hypothetical protein	Secondary KO found	K14572	MDN1, REA1; midasin	1.75	---	---	---	---	---	---	---	---	---	---	---	---	---	---	---	---	---	---	---	---	---	---	---	---	---	---	---	---	---	---	---	---	---	---	---	---	---	---	---	---	---	---	---	---
A3770_01p05460	P-loop-containing nucleoside triphosphate hydrolase	Primary KO found	K14538	NUG1, GNL3; nuclear GTP-binding protein	25.75	GAQ85196.1	8e-142	DF237172.1	6e-29	XP_003079813.1	7e-94	NC_014431.1	2e-89	34264	2e-130	Chr_3	2e-115	93149	9e-114	Chr_01	8e-102	125001	2e-115	scaffold_2	2e-99	Bathy06g02470	1e-110	bathy_chrom_01	4e-60	KDD77192.1	2e-141	AYPS01003834.1	7e-64	XP_011399368.1	7e-134	NW_011934415.1	6e-39	XP_005844719.1	1e-133	NW_005435067.1	3e-15	XP_005648321.1	9e-125	NW_005178036.1	2e-21	Cre12.g533050.t1.2	6e-144	chromosome_7	6e-18
A3770_01p05470	hypothetical protein	Secondary KO found	K14429	SLC12A9, CCC6; solute carrier family 12 (potassium/chloride transporters), member 9	0	---	---	---	---	---	---	---	---	---	---	---	---	---	---	---	---	---	---	---	---	---	---	---	---	---	---	---	---	---	---	---	---	---	---	---	---	---	---	---	---	---	---	---	---
A3770_01p05480	subunit b560 of succinate dehydrogenase	Primary KO found	K00236	SDHC, SDH3; succinate dehydrogenase (ubiquinone) cytochrome b560 subunit	81.52	---	---	---	---	XP_003079949.1	1e-37	NC_014431.1	3e-28	10487	5e-22	Chr_6	9e-27	55738	1e-38	Chr_02	4e-19	69902	4e-39	scaffold_11	7e-19	Bathy12g02970	4e-40	bathy_chrom_12	7e-28	KDD75507.1	2e-47	AYPS01000649.1	3e-23	XP_011395757.1	1e-48	---	---	XP_005844333.1	1e-48	NW_005435065.1	4e-13	XP_005651005.1	3e-49	NW_005178041.1	7e-11	Cre01.g020350.t1.2	3e-51	chromosome_1	1e-16
A3770_01p05490	succinate dehydrogenase [ubiquinone] cytochrome b	Secondary KO found	K17794	TIM23; mitochondrial import inner membrane translocase subunit TIM23	47.35	---	---	---	---	XP_003080792.1	3e-24	NC_014433.1	1e-13	33089	5e-19	---	---	57832	5e-27	---	---	121471	3e-28	---	---	Bathy01g05210	2e-24	bathy_chrom_01	8e-14	KDD76803.1	9e-21	---	---	XP_011401728.1	2e-22	---	---	XP_005843163.1	4e-14	---	---	XP_005651006.1	2e-20	---	---	Cre01.g020305.t1.1	2e-11	---	---
A3770_01p05500	hypothetical protein	Primary KO found	K12616	EDC4; enhancer of mRNA-decapping protein 4	63.25	GAQ84319.1	1e-22	---	---	XP_003075310.1	5e-18	---	---	29827	2e-17	---	---	71678	1e-21	Chr_11	8e-15	59964	2e-23	scaffold_8	1e-15	Bathy02g00250	8e-22	bathy_chrom_02	1e-15	---	---	---	---	---	---	---	---	XP_005844180.1	3e-18	---	---	XP_005651175.1	2e-24	---	---	---	---	---	---
A3770_01p05510	pyridine nucleotide-disulfide oxidoreductase	No KO found			20.33	GAQ79157.1	2e-113	DF236974.1	1e-15	XP_003078925.1	9e-66	NC_014429.1	2e-53	36839	1e-78	Chr_4	4e-64	60345	8e-85	Chr_07	5e-73	47596	1e-70	scaffold_6	2e-59	Bathy08g03260	3e-63	bathy_chrom_08	7e-52	---	---	AYPS01004622.1	5e-13	XP_011397378.1	1e-70	NW_011934206.1	2e-23	---	---	---	---	XP_005651369.1	8e-82	NW_005178041.1	8e-18	Cre16.g671000.t1.2	4e-70	---	---
A3770_01p05520	UTP--glucose-1-phosphate uridylyltransferase	No KO found			26.85	GAQ81300.1	0	DF237025.1	3e-29	XP_003082504.1	3e-174	NC_014438.1	3e-158	88889	0	Chr_13	4e-163	108207	2e-96	Chr_05	6e-165	15354	9e-174	scaffold_3	3e-112	Bathy02g06180	6e-172	bathy_chrom_02	1e-155	---	---	---	---	XP_011402066.1	4e-66	NW_011934476.1	6e-98	XP_005850851.1	2e-36	NW_005435085.1	9e-23	XP_005651201.1	2e-167	NW_005178041.1	2e-50	Cre12.g554250.t1.1	6e-169	chromosome_12	1e-16
A3770_01p05530	hypothetical protein	Secondary KO found	K17966	TMEM70; transmembrane protein 70, mitochondrial	27.78	GAQ79723.1	1e-13	DF236985.1	2e-12	XP_003075344.1	4e-11	---	---	92336	2e-11	---	---	62374	1e-14	Chr_11	8e-13	---	---	---	---	Bathy09g02040	6e-14	bathy_chrom_09	3e-13	KDD73173.1	9e-15	AYPS01002460.1	1e-12	---	---	NW_011934206.1	3e-13	---	---	---	---	XP_005651405.1	9e-15	---	---	Cre12.g540051.t1.1	6e-15	---	---
A3770_01p05540	calycin	No KO found			55.35	GAQ91969.1	1e-57	---	---	---	---	---	---	---	---	---	---	---	---	---	---	---	---	---	---	---	---	---	---	---	---	---	---	---	---	---	---	XP_005848361.1	3e-50	---	---	---	---	---	---	---	---	---	---
A3770_01p05550	hypothetical protein	Secondary KO found	K14521	NAT10, KRE33; N-acetyltransferase 10	3.78	GAQ84307.1	3e-15	---	---	---	---	---	---	---	---	---	---	---	---	---	---	---	---	---	---	---	---	---	---	---	---	---	---	---	---	---	---	---	---	---	---	---	---	---	---	---	---	---	---
A3770_01p05560	Ciliary basal body-associated B9 protein	Secondary KO found	K19332	MKS1; Meckel syndrome type 1 protein	4.53	GAQ85865.1	2e-24	---	---	---	---	---	---	---	---	---	---	108179	5e-14	Chr_04	4e-26	209829	1e-22	scaffold_4	5e-22	---	---	---	---	---	---	---	---	---	---	---	---	---	---	---	---	---	---	---	---	Cre12.g495350.t1.1	4e-15	---	---
A3770_01p05570	hypothetical protein	Primary KO found	K06636	SMC1; structural maintenance of chromosome 1	0.65	GAQ89919.1	4e-14	DF237526.1	4e-13	---	---	---	---	30705	3e-14	Chr_3	3e-14	56550	2e-14	Chr_02	2e-14	50904	1e-15	scaffold_1	3e-15	Bathy09g04070	1e-15	bathy_chrom_09	1e-15	KDD71936.1	3e-12	AYPS01004140.1	5e-11	XP_011400761.1	4e-19	---	---	XP_005846741.1	4e-16	---	---	XP_005645407.1	2e-17	NW_005178029.1	2e-15	---	---	---	---
A3770_01p05580	serine/threonine protein kinase	No KO found			32.27	GAQ92356.1	2e-112	DF237448.1	5e-31	XP_003083972.1	1e-89	NC_014442.1	4e-86	37745	3e-99	Chr_13	2e-53	58941	2e-83	Chr_05	4e-80	53453	2e-48	scaffold_3	5e-49	Bathy03g02410	3e-44	bathy_chrom_03	3e-42	KDD75632.1	3e-104	AYPS01000581.1	2e-78	XP_011401139.1	2e-41	NW_011934399.1	4e-36	XP_005843484.1	4e-97	NW_005435079.1	1e-21	XP_005650722.1	2e-60	NW_005178041.1	1e-43	Cre01.g016570.t1.1	1e-102	chromosome_10	3e-18
A3770_01p05590	ribosomal protein L15	Primary KO found	K02876	RP-L15, MRPL15, rplO; large subunit ribosomal protein L15	31.18	GAQ82313.1	6e-80	---	---	XP_003084012.1	2e-60	NC_014442.1	5e-45	28191	9e-62	Chr_16	1e-45	58963	4e-54	Chr_05	4e-43	7632	2e-48	scaffold_16	1e-46	Bathy12g00070	1e-48	bathy_chrom_12	5e-36	KDD74603.1	7e-72	AYPS01001191.1	7e-38	XP_011401876.1	1e-59	NW_011934473.1	7e-25	XP_005848757.1	5e-61	---	---	XP_005644132.1	3e-59	---	---	Cre11.g476800.t1.1	6e-30	---	---
A3770_01p05600	hypothetical protein	Secondary KO found	K16731	GOLGA1; golgin subfamily A member 1	0.18	---	---	---	---	---	---	---	---	---	---	---	---	---	---	---	---	---	---	---	---	---	---	---	---	---	---	---	---	---	---	---	---	---	---	---	---	---	---	---	---	---	---	---	---
A3770_01p05610	histone deacetylase	No KO found			23.58	GAQ84301.1	2e-87	DF237132.1	8e-32	XP_003081007.1	4e-99	NC_014434.1	6e-91	5059	1e-94	Chr_9	3e-86	109481	4e-66	Chr_14	7e-80	44039	1e-84	scaffold_3	2e-78	Bathy10g04180	6e-94	bathy_chrom_10	3e-86	KDD73695.1	5e-22	AYPS01001821.1	4e-21	XP_011398445.1	2e-35	NW_011934118.1	4e-34	XP_005851005.1	2e-70	NW_005435085.1	6e-24	XP_005646444.1	2e-83	NW_005178037.1	4e-14	Cre02.g116950.t1.2	1e-53	chromosome_3	2e-17
A3770_01p05620	mitochondrial inner membrane OXA1L-like insertase	Primary KO found	K03217	yidC, spoIIIJ, OXA1, ccfA; YidC/Oxa1 family membrane protein insertase	16.83	GAQ87219.1	8e-16	---	---	XP_003079772.1	2e-26	NC_014431.1	3e-25	40894	4e-26	Chr_6	4e-25	69262	3e-20	Chr_03	1e-23	3586	6e-28	scaffold_6	1e-16	Bathy05g01440	3e-24	bathy_chrom_05	2e-23	KDD75294.1	1e-27	AYPS01000761.1	2e-20	XP_011400125.1	1e-14	---	---	XP_005850884.1	4e-22	---	---	XP_005651155.1	2e-19	---	---	---	---	---	---
A3770_01p05630	Rcd1-like cell differentiation protein	Primary KO found	K12606	RCD1, CNOT9, CAF40; CCR4-NOT transcription complex subunit 9	47.38	GAQ93186.1	1e-158	DF238298.1	6e-30	XP_003078657.1	2e-69	NC_014429.1	1e-61	31046	8e-152	Chr_4	2e-134	60639	2e-153	Chr_08	3e-137	154286	1e-153	scaffold_4	3e-137	Bathy03g01610	5e-146	bathy_chrom_03	5e-131	KDD74956.1	1e-138	AYPS01000964.1	6e-128	XP_011399917.1	5e-149	NW_011934300.1	3e-39	XP_005850551.1	2e-162	NW_005435085.1	1e-87	XP_005651333.1	2e-155	NW_005178041.1	1e-40	Cre12.g540400.t1.2	3e-160	chromosome_12	1e-41
A3770_01p05640	P-loop-containing nucleoside triphosphate hydrolase	Primary KO found	K14539	LSG1; large subunit GTPase 1	28.73	GAQ93508.1	4e-111	DF238542.1	2e-59	XP_003082920.1	3e-112	NC_014439.1	2e-107	2179	3e-113	Chr_20	5e-106	66874	2e-99	Chr_13	4e-47	22559	5e-56	scaffold_15	3e-52	Bathy12g02410	2e-48	bathy_chrom_12	3e-46	KDD73280.1	9e-78	AYPS01002348.1	2e-58	XP_011397056.1	2e-116	NW_011934204.1	7e-43	XP_005844201.1	6e-94	NW_005435064.1	2e-22	XP_005651038.1	3e-95	NW_005178041.1	1e-26	Cre16.g680944.t1.1	5e-122	chromosome_16	2e-20
A3770_01p05650	hypothetical protein	No KO found			18.86	GAQ79427.1	6e-23	DF237318.1	8e-11	XP_003082291.1	1e-13	NC_014437.1	7e-13	26932	3e-16	Chr_12	2e-15	60184	5e-22	Chr_07	6e-21	61323	3e-21	scaffold_9	2e-15	Bathy07g03390	4e-14	bathy_chrom_07	6e-20	KDD72573.1	3e-21	AYPS01003178.1	4e-20	XP_011399305.1	9e-22	NW_011934258.1	7e-20	XP_005850246.1	9e-22	NW_005435084.1	3e-11	---	---	NW_005178039.1	8e-19	Cre12.g495100.t1.2	4e-22	chromosome_12	6e-21
A3770_01p05660	ubiquitin carboxyl-terminal hydrolase	Primary KO found	K11838	USP7, UBP15; ubiquitin carboxyl-terminal hydrolase 7	42.6	GAQ84171.1	0	DF237128.1	3e-27	XP_003075167.1	0	NC_014427.1	0	36349	0	Chr_2	0	62544	3e-31	Chr_11	3e-21	205635	1e-32	scaffold_8	1e-21	Bathy03g05230	4e-23	bathy_chrom_03	9e-22	KDD73658.1	2e-178	AYPS01001957.1	1e-149	XP_011397171.1	0	NW_011934204.1	7e-59	XP_005844422.1	0	NW_005435065.1	6e-29	XP_005651196.1	0	NW_005178041.1	1e-47	Cre07.g336200.t1.1	0	chromosome_7	1e-17
A3770_01p05670	protein disulfide-isomerase	Primary KO found	K09580	PDIA1, P4HB; protein disulfide-isomerase A1	139.95	GAQ82681.1	1e-49	DF237069.1	2e-18	XP_003079373.1	9e-36	NC_014430.1	5e-34	2484	2e-36	Chr_5	3e-34	108102	2e-25	Chr_04	6e-47	156090	1e-57	scaffold_5	2e-54	Bathy07g03480	1e-28	bathy_chrom_07	7e-28	KDD75888.1	1e-30	AYPS01000453.1	2e-26	---	---	---	---	XP_005849773.1	2e-46	---	---	XP_005647426.1	9e-60	NW_005178034.1	8e-12	Cre02.g088200.t1.2	5e-46	---	---
A3770_01p05680	WD repeat domain-containing protein	No KO found			4.54	GAQ79173.1	2e-155	DF236974.1	3e-19	XP_003084061.1	3e-19	NC_014443.1	7e-19	42170	3e-16	Chr_17	4e-20	88881	4e-73	Chr_16	2e-131	21760	1e-48	scaffold_13	7e-150	---	---	---	---	KDD75794.1	6e-11	---	---	XP_011399255.1	1e-15	NW_011934258.1	1e-14	XP_005846286.1	3e-98	NW_005435074.1	3e-37	XP_005646600.1	3e-11	---	---	Cre14.g613400.t1.2	2e-143	chromosome_12	3e-19
A3770_01p05690	DUF1995 domain-containing protein	No KO found			39.96	GAQ80350.1	1e-54	---	---	XP_003080471.1	2e-71	NC_014432.1	7e-66	24848	9e-71	Chr_7	3e-65	60037	4e-64	Chr_07	1e-58	12674	2e-56	scaffold_1	5e-52	Bathy04g03770	4e-62	bathy_chrom_04	3e-57	---	---	---	---	XP_011401523.1	2e-59	NW_011934426.1	4e-36	XP_005844067.1	4e-77	NW_005435063.1	1e-23	XP_005648021.1	1e-65	NW_005178036.1	4e-15	Cre17.g739550.t1.1	5e-76	---	---
A3770_01p05700	mitogen-activated protein kinase	Primary KO found	K20607	MKK3; mitogen-activated protein kinase kinase 3	0.59	GAQ79517.1	3e-78	DF237168.1	5e-22	XP_003078923.1	7e-45	NC_014429.1	2e-41	4731	2e-42	Chr_4	7e-40	67721	7e-54	Chr_15	9e-50	42701	1e-51	scaffold_3	3e-32	Bathy07g04460	1e-33	bathy_chrom_07	3e-33	KDD72142.1	1e-35	AYPS01003797.1	2e-35	XP_011397288.1	3e-61	NW_011934399.1	1e-30	XP_005848070.1	2e-70	NW_005435079.1	1e-44	XP_005643018.1	7e-66	NW_005178041.1	1e-18	Cre06.g249150.t1.1	7e-76	chromosome_10	5e-20
A3770_01p05710	Sec22-family R-SNARE protein	Primary KO found	K08517	SEC22; vesicle transport protein SEC22	22.02	GAQ85951.1	6e-87	DF237211.1	6e-18	XP_003083120.1	2e-73	NC_014439.1	4e-67	29604	1e-81	Chr_20	3e-74	109350	6e-89	Chr_13	7e-80	170784	6e-95	scaffold_7	3e-85	Bathy12g02490	2e-44	bathy_chrom_12	7e-44	KDD75214.1	5e-75	AYPS01000806.1	1e-64	XP_011396225.1	2e-76	NW_011934146.1	5e-25	XP_005850477.1	5e-86	NW_005435085.1	3e-30	XP_005646702.1	5e-89	NW_005178033.1	2e-17	Cre12.g554700.t1.2	7e-94	chromosome_12	3e-33
A3770_01p05720	ribosomal protein L18	Primary KO found	K02883	RP-L18e, RPL18; large subunit ribosomal protein L18e	149.57	GAQ84052.1	1e-96	DF237123.1	1e-21	XP_003081305.1	9e-88	NC_014434.1	3e-76	33583	4e-104	Chr_9	1e-75	64167	2e-89	Chr_14	2e-73	25478	1e-95	scaffold_3	8e-76	Bathy10g01350	3e-99	bathy_chrom_10	3e-81	KDD74971.1	3e-76	AYPS01000955.1	3e-56	XP_011396696.1	5e-91	NW_011934187.1	3e-66	XP_005843726.1	1e-104	NW_005435060.1	3e-20	XP_005643635.1	3e-95	NW_005178023.1	4e-27	Cre12.g512600.t1.2	3e-99	chromosome_12	1e-16
A3770_01p05730	subunit 2 of DNA replication factor C complex	Primary KO found	K10755	RFC2_4; replication factor C subunit 2/4	24.83	GAQ87736.1	6e-165	DF237322.1	1e-39	XP_003082399.1	3e-139	NC_014437.1	1e-117	39197	8e-137	Chr_12	5e-116	54938	2e-157	Chr_01	2e-132	70656	9e-161	scaffold_3	9e-47	Bathy07g02280	1e-135	bathy_chrom_07	2e-113	KDD72922.1	7e-131	AYPS01002727.1	3e-89	XP_011396223.1	1e-147	NW_011934146.1	3e-52	XP_005850478.1	5e-164	NW_005435085.1	7e-41	XP_005646717.1	1e-163	NW_005178033.1	9e-20	Cre07.g337150.t1.2	6e-167	chromosome_7	5e-20
A3770_01p05740	photosystem II stability/assembly factor Hcf136	No KO found			38.05	GAQ86716.1	7e-155	DF237256.1	9e-29	XP_003082580.1	7e-134	NC_014438.1	1e-121	47343	2e-140	Chr_13	2e-127	58459	8e-145	Chr_05	4e-131	152636	5e-141	scaffold_3	1e-127	Bathy17g00680	2e-133	bathy_chrom_17	1e-121	---	---	---	---	XP_011396335.1	1e-145	NW_011934155.1	8e-20	XP_005844290.1	1e-139	NW_005435064.1	4e-18	XP_005642889.1	2e-138	NW_005178019.1	2e-21	Cre06.g273700.t1.2	1e-152	chromosome_6	7e-35
A3770_01p05750	glutaredoxin	No KO found			42.82	---	---	---	---	---	---	---	---	---	---	---	---	---	---	---	---	---	---	---	---	---	---	---	---	KDD72205.1	3e-16	---	---	XP_011397733.1	1e-20	---	---	XP_005845161.1	6e-15	---	---	---	---	---	---	---	---	---	---
A3770_01p05760	hypothetical protein	Secondary KO found	K02990	RP-S6, MRPS6, rpsF; small subunit ribosomal protein S6	0	---	---	---	---	---	---	---	---	---	---	---	---	---	---	---	---	---	---	---	---	---	---	---	---	---	---	---	---	---	---	---	---	---	---	---	---	---	---	---	---	---	---	---	---
A3770_01p05770	hypothetical protein	Secondary KO found	K17572	ARFGEF3, KEPI; brefeldin A-inhibited guanine nucleotide-exchange protein 3	0.59	---	---	---	---	---	---	---	---	---	---	---	---	---	---	---	---	---	---	---	---	---	---	---	---	---	---	---	---	---	---	---	---	---	---	---	---	---	---	---	---	---	---	---	---
A3770_01p05780	hypothetical protein	Secondary KO found	K15125	fhaB; filamentous hemagglutinin	0.3	---	---	---	---	---	---	---	---	---	---	---	---	---	---	---	---	---	---	---	---	---	---	---	---	---	---	---	---	---	---	---	---	---	---	---	---	---	---	---	---	---	---	---	---
A3770_01p05790	hypothetical protein	Secondary KO found	K11292	SUPT6H, SPT6; transcription elongation factor SPT6	0	---	---	---	---	---	---	---	---	---	---	---	---	---	---	---	---	---	---	---	---	---	---	---	---	---	---	---	---	---	---	---	---	---	---	---	---	---	---	---	---	---	---	---	---
A3770_01p05800	hypothetical protein	Secondary KO found	K05601	hcp; hydroxylamine reductase	0.13	---	---	---	---	---	---	---	---	---	---	---	---	---	---	---	---	---	---	---	---	---	---	---	---	---	---	---	---	---	---	---	---	---	---	---	---	---	---	---	---	---	---	---	---
A3770_01p05810	protein arginine N-methyltransferase	Primary KO found	K11434	PRMT1; type I protein arginine methyltransferase	0	GAQ79601.1	3e-22	---	---	XP_003080179.1	6e-18	NC_014432.1	9e-17	35268	2e-20	Chr_7	3e-19	77641	6e-21	Chr_01	6e-20	49807	7e-17	scaffold_1	9e-16	Bathy07g00030	1e-18	bathy_chrom_07	2e-17	KDD75354.1	2e-20	AYPS01000006.1	5e-12	XP_011398896.1	1e-20	---	---	XP_005848502.1	1e-11	---	---	XP_005649716.1	9e-24	---	---	Cre12.g558100.t1.2	2e-20	---	---
A3770_01p05820	hypothetical protein	Secondary KO found	K12327	CALD1; caldesmon	46.23	---	---	---	---	---	---	---	---	---	---	---	---	---	---	---	---	---	---	---	---	---	---	---	---	---	---	---	---	---	---	---	---	---	---	---	---	---	---	---	---	---	---	---	---
A3770_01p05830	hypothetical protein	Secondary KO found	K01092	E3.1.3.25, IMPA, suhB; myo-inositol-1(or 4)-monophosphatase	1.88	---	---	---	---	---	---	---	---	---	---	---	---	---	---	---	---	---	---	---	---	---	---	---	---	---	---	---	---	---	---	---	---	---	---	---	---	---	---	---	---	---	---	---	---
A3770_01p05840	protein arginine N-methyltransferase	Primary KO found	K11434	PRMT1; type I protein arginine methyltransferase	0	GAQ79601.1	2e-31	---	---	XP_003080179.1	1e-22	NC_014432.1	5e-12	35268	6e-24	Chr_7	3e-14	77641	5e-27	Chr_01	3e-15	49807	7e-24	scaffold_1	6e-13	Bathy07g00030	6e-28	bathy_chrom_07	4e-17	KDD75354.1	1e-28	---	---	XP_011398896.1	3e-28	---	---	XP_005848502.1	6e-11	---	---	XP_005649716.1	1e-31	---	---	Cre12.g558100.t1.2	2e-25	---	---
A3770_01p05850	ankyrin repeat domain-containing protein	Secondary KO found	K10523	SPOP; speckle-type POZ protein	0.13	GAQ85364.1	3e-11	---	---	---	---	---	---	---	---	---	---	---	---	---	---	---	---	---	---	---	---	---	---	---	---	---	---	---	---	---	---	---	---	---	---	---	---	---	---	---	---	---	---
A3770_01p05860	chlorophyllase	Secondary KO found	K08099	E3.1.1.14; chlorophyllase	9.77	GAQ77704.1	2e-78	---	---	XP_003083597.1	1e-58	NC_014441.1	1e-54	93787	5e-61	Chr_15	7e-57	64446	6e-54	Chr_15	2e-51	190814	3e-59	scaffold_14	1e-54	Bathy16g01050	4e-53	bathy_chrom_16	1e-50	---	---	---	---	XP_011402411.1	3e-11	---	---	XP_005850152.1	1e-64	NW_005435084.1	5e-21	XP_005650113.1	2e-76	NW_005178039.1	8e-15	Cre12.g484750.t1.1	1e-61	---	---
A3770_01p05870	hypothetical protein	Secondary KO found	K00325	pntB; NAD(P) transhydrogenase subunit beta	66.7	---	---	---	---	---	---	---	---	---	---	---	---	---	---	---	---	---	---	---	---	---	---	---	---	---	---	---	---	---	---	---	---	---	---	---	---	---	---	---	---	---	---	---	---
A3770_01p05880	hypothetical protein	Secondary KO found	K12327	CALD1; caldesmon	55.06	---	---	---	---	---	---	---	---	---	---	---	---	---	---	---	---	---	---	---	---	---	---	---	---	---	---	---	---	---	---	---	---	---	---	---	---	---	---	---	---	---	---	---	---
A3770_01p05890	mitochondrial glycoprotein	Primary and secondary KOs found	K15414	C1QBP; complement component 1 Q subcomponent-binding protein, mitochondrial	33.42	GAQ83599.1	4e-15	---	---	XP_003079442.1	1e-18	NC_014430.1	3e-23	31802	8e-25	Chr_5	2e-23	58756	3e-24	Chr_05	1e-15	205061	7e-31	scaffold_6	3e-20	Bathy03g04180	3e-15	bathy_chrom_03	7e-12	KDD77121.1	3e-17	---	---	XP_011399825.1	6e-23	NW_011934296.1	6e-13	XP_005845689.1	3e-29	---	---	XP_005643332.1	3e-19	---	---	Cre04.g225600.t1.1	5e-20	chromosome_4	2e-17
A3770_01p05900	hypothetical protein	No KO found			25.18	---	---	---	---	---	---	---	---	---	---	---	---	---	---	---	---	---	---	---	---	Bathy14g00410	3e-19	bathy_chrom_14	6e-18	---	---	---	---	---	---	---	---	---	---	---	---	---	---	---	---	---	---	---	---
A3770_01p05910	hypothetical protein	No KO found			0.52	---	---	---	---	---	---	---	---	---	---	---	---	---	---	---	---	42985	3e-20	scaffold_15	3e-17	---	---	---	---	---	---	---	---	---	---	---	---	---	---	---	---	---	---	---	---	---	---	---	---
A3770_01p05920	heavy metal transporting ATPase	Primary KO found	K17686	copA, ATP7; Cu+-exporting ATPase	26.1	GAQ87272.1	0	DF237291.1	4e-40	XP_003079479.1	0	NC_014430.1	0	203	0	Chr_5	0	58693	0	Chr_05	0	205101	0	scaffold_6	0	Bathy03g04520	0	bathy_chrom_03	0	KDD77131.1	7e-13	AYPS01000012.1	8e-18	XP_011397930.1	0	NW_011934213.1	1e-93	XP_005852165.1	4e-72	NW_005435087.1	1e-25	XP_005647072.1	0	NW_005178041.1	2e-33	Cre16.g682369.t1.1	4e-156	chromosome_16	2e-31
A3770_01p05930	hypothetical protein	Secondary KO found	K10352	MYH; myosin heavy chain	10.32	GAQ84799.1	1e-34	---	---	---	---	---	---	---	---	---	---	---	---	Chr_06	3e-12	---	---	scaffold_5	3e-12	---	---	---	---	---	---	---	---	---	---	---	---	---	---	---	---	---	---	---	---	Cre16.g688500.t1.1	2e-16	---	---
A3770_01p05940	phosphotyrosine protein phosphatase	Secondary KO found	K03741	ARSC2, arsC; arsenate reductase	132.17	---	---	---	---	---	---	---	---	---	---	---	---	---	---	---	---	---	---	---	---	---	---	---	---	---	---	---	---	---	---	---	---	---	---	---	---	XP_005649501.1	2e-14	---	---	---	---	---	---
A3770_01p05950	ALG6/ALG8 glycosyltransferase	Primary KO found	K03848	ALG6; alpha-1,3-glucosyltransferase	34.37	GAQ86987.1	3e-139	DF237769.1	5e-17	---	---	---	---	---	---	---	---	67658	9e-126	Chr_16	3e-93	35078	3e-104	scaffold_9	4e-34	---	---	---	---	KDD76692.1	6e-69	AYPS01000136.1	4e-27	XP_011402138.1	9e-125	NW_011934477.1	1e-32	XP_005850493.1	9e-111	NW_005435085.1	5e-48	XP_005651392.1	1e-137	NW_005178041.1	2e-29	Cre16.g690150.t1.2	2e-59	chromosome_16	1e-11
A3770_01p05960	hypothetical protein	Secondary KO found	K14862	URB2; nucleolar pre-ribosomal-associated protein 2	29.79	---	---	---	---	---	---	---	---	25703	2e-11	---	---	---	---	---	---	---	---	---	---	---	---	---	---	---	---	---	---	---	---	---	---	---	---	---	---	---	---	---	---	Cre03.g191100.t1.2	2e-20	chromosome_3	1e-15
A3770_01p05970	heavy metal transporting ATPase	Primary KO found	K17686	copA, ATP7; Cu+-exporting ATPase	41.2	GAQ87272.1	0	DF237579.1	2e-41	XP_003079479.1	0	NC_014430.1	0	203	0	Chr_5	0	58693	0	Chr_05	0	205101	0	scaffold_6	0	Bathy03g04520	0	bathy_chrom_03	0	KDD77131.1	1e-12	AYPS01000012.1	1e-12	XP_011397930.1	0	NW_011934437.1	3e-123	XP_005852165.1	2e-74	NW_005435074.1	4e-27	XP_005647072.1	0	NW_005178041.1	3e-34	Cre16.g682369.t1.1	0	chromosome_16	6e-32
A3770_01p05980	leucine-rich repeat domain-containing protein	Primary KO found	K17579	PPP1R42, LRRC67; protein phosphatase 1 regulatory subunit 42	0	GAQ91751.1	1e-13	---	---	---	---	---	---	---	---	---	---	72450	1e-37	Chr_14	4e-33	152628	8e-39	scaffold_3	1e-30	---	---	---	---	---	---	---	---	---	---	---	---	---	---	---	---	XP_005646296.1	8e-12	---	---	Cre07.g338200.t1.2	4e-35	---	---
A3770_01p05990	DnaJ domain-containing protein	No KO found			16.52	---	---	---	---	---	---	---	---	---	---	---	---	---	---	---	---	---	---	---	---	---	---	---	---	---	---	---	---	XP_011395760.1	3e-12	---	---	---	---	---	---	---	---	---	---	---	---	---	---
A3770_01p06000	fatty acid desaturase	No KO found			76.5	GAQ86990.1	2e-110	DF237273.1	3e-21	XP_003083986.1	2e-114	NC_014442.1	4e-106	51664	3e-138	Chr_16	2e-124	81480	3e-131	Chr_05	3e-119	164867	5e-128	scaffold_16	2e-116	Bathy06g03330	1e-121	bathy_chrom_06	3e-110	---	---	---	---	XP_011397401.1	4e-124	NW_011934206.1	7e-21	XP_005850941.1	8e-123	NW_005435085.1	4e-21	XP_005651076.1	1e-134	NW_005178041.1	1e-58	Cre09.g397250.t1.2	5e-138	chromosome_9	3e-21
A3770_01p06010	hypothetical protein	No KO found			95.4	GAQ88616.1	3e-16	---	---	---	---	---	---	---	---	---	---	61923	8e-12	---	---	56339	6e-12	---	---	---	---	---	---	---	---	AYPS01002524.1	9e-13	XP_011400494.1	1e-16	NW_011934331.1	5e-12	---	---	---	---	---	---	---	---	---	---	---	---
A3770_01p06020	hypothetical protein	No KO found			685.53	---	---	---	---	---	---	---	---	---	---	---	---	---	---	---	---	---	---	---	---	---	---	---	---	---	---	---	---	---	---	---	---	---	---	---	---	---	---	---	---	---	---	---	---
A3770_01p06030	hypothetical protein	Secondary KO found	K01990	ABC-2.A; ABC-2 type transport system ATP-binding protein	12.9	---	---	---	---	XP_003079181.1	4e-21	NC_014430.1	3e-19	15313	6e-17	Chr_5	1e-15	51728	9e-21	Chr_01	2e-19	60431	1e-15	---	---	Bathy02g00470	1e-18	bathy_chrom_02	3e-17	---	---	---	---	---	---	---	---	---	---	---	---	---	---	---	---	---	---	---	---
A3770_01p06040	leishmanolysin-like peptidase	Primary KO found	K13539	LMLN; leishmanolysin-like peptidase	22.83	GAQ77732.1	2e-69	---	---	---	---	---	---	---	---	---	---	---	---	---	---	---	---	---	---	---	---	---	---	---	---	---	---	---	---	---	---	---	---	---	---	---	---	---	---	Cre01.g001400.t1.1	5e-42	chromosome_1	3e-31
A3770_01p06050	hypothetical protein	Secondary KO found	K03671	trxA; thioredoxin 1	44.64	---	---	---	---	---	---	---	---	---	---	---	---	56037	9e-14	Chr_02	6e-12	57412	1e-16	scaffold_4	4e-14	---	---	---	---	---	---	AYPS01003635.1	3e-16	---	---	---	---	---	---	---	---	---	---	---	---	---	---	---	---
A3770_01p06060	nucleotide-diphospho-sugar transferase	No KO found			38.83	GAQ92598.1	3e-50	---	---	XP_003081765.1	2e-53	NC_014435.1	8e-42	26292	2e-53	Chr_10	2e-40	72071	2e-48	Chr_09	7e-36	53277	1e-27	scaffold_14	2e-21	Bathy11g03800	1e-34	bathy_chrom_11	2e-27	---	---	---	---	---	---	---	---	XP_005848176.1	5e-50	---	---	XP_005652052.1	3e-40	---	---	Cre16.g678450.t1.1	1e-51	---	---
A3770_01p06070	metallophosphoesterase	No KO found			55.21	---	---	---	---	XP_003079493.1	5e-18	NC_014430.1	8e-14	2983	2e-17	Chr_5	3e-12	68182	1e-12	Chr_03	6e-11	146331	1e-14	---	---	Bathy03g04700	7e-12	bathy_chrom_03	3e-11	KDD71970.1	6e-16	AYPS01001346.1	8e-16	XP_011400224.1	2e-17	NW_011934477.1	1e-11	XP_005845202.1	4e-17	---	---	XP_005648769.1	2e-17	---	---	Cre16.g672250.t1.1	3e-17	---	---
A3770_01p06080	metallophosphoesterase	No KO found			82.12	GAQ84117.1	2e-14	---	---	XP_003079493.1	1e-17	NC_014430.1	6e-14	2983	2e-16	Chr_5	1e-12	85046	3e-17	---	---	3567	3e-11	---	---	Bathy03g04700	2e-12	bathy_chrom_03	2e-11	KDD71970.1	3e-16	AYPS01001346.1	4e-15	XP_011402144.1	2e-18	---	---	XP_005845202.1	2e-18	---	---	XP_005648769.1	1e-17	---	---	Cre16.g672250.t1.1	1e-17	---	---
A3770_01p06090	3'5'-cyclic nucleotide phosphodiesterase	Primary and secondary KOs found	K13293	PDE4; cAMP-specific phosphodiesterase 4	0	GAQ77586.1	2e-60	---	---	XP_003078373.1	6e-48	NC_014428.1	1e-45	34350	7e-49	Chr_3	8e-44	99073	2e-27	Chr_02	1e-26	149194	2e-39	scaffold_1	8e-33	Bathy07g01230	3e-45	bathy_chrom_07	2e-43	KDD74347.1	3e-29	AYPS01001383.1	6e-19	XP_011396358.1	2e-29	NW_011934159.1	6e-27	XP_005850012.1	2e-45	---	---	XP_005643742.1	4e-47	---	---	Cre02.g143350.t1.1	4e-57	chromosome_12	5e-22
A3770_01p06100	hypothetical protein	Secondary KO found	K04285	MTNR1A; melatonin receptor type 1A	23.06	---	---	---	---	---	---	---	---	---	---	---	---	---	---	---	---	---	---	---	---	---	---	---	---	---	---	---	---	---	---	---	---	---	---	---	---	---	---	---	---	---	---	---	---
A3770_01p06110	cytochrome c biogenesis protein CcsA	No KO found			39.71	GAQ93800.1	4e-63	---	---	---	---	---	---	43520	2e-104	Chr_20	8e-88	98280	6e-95	Chr_13	6e-77	22607	1e-86	scaffold_15	1e-75	Bathy04g04690	6e-75	bathy_chrom_04	5e-41	---	---	---	---	---	---	NW_011934376.1	2e-65	---	---	---	---	---	---	---	---	---	---	---	---
A3770_01p06120	ubiquinone biosynthesis protein	Primary KO found	K18587	COQ9; ubiquinone biosynthesis protein COQ9	26.2	GAQ81879.1	5e-42	---	---	---	---	---	---	26441	1e-11	Chr_11	1e-13	76066	7e-22	Chr_12	8e-18	127476	4e-20	---	---	---	---	---	---	---	---	---	---	---	---	---	---	XP_005850109.1	3e-26	---	---	XP_005650118.1	4e-49	NW_005178039.1	2e-19	Cre06.g269550.t1.1	1e-31	chromosome_6	1e-12
A3770_01p06130	hypothetical protein	Secondary KO found	K02622	parE; topoisomerase IV subunit B	29.39	---	---	---	---	---	---	---	---	---	---	---	---	---	---	---	---	---	---	---	---	---	---	---	---	---	---	---	---	---	---	---	---	---	---	---	---	---	---	---	---	---	---	---	---
A3770_01p06140	SNF2 superfamily protein	Primary KO found	K15192	BTAF1, MOT1; TATA-binding protein-associated factor	20.29	GAQ92366.1	3e-179	DF237944.1	1e-80	XP_003081848.1	1e-157	NC_014436.1	1e-137	17234	8e-162	Chr_11	3e-145	62843	6e-160	Chr_12	5e-143	50939	1e-161	scaffold_10	1e-147	Bathy18g01120	2e-146	bathy_chrom_18	5e-132	KDD74163.1	3e-54	AYPS01000827.1	7e-63	XP_011398004.1	2e-67	NW_011934403.1	1e-44	XP_005850805.1	5e-88	NW_005435085.1	6e-21	XP_005646690.1	3e-153	NW_005178033.1	3e-18	Cre16.g687301.t1.1	3e-122	chromosome_16	1e-20
A3770_01p06150	WD40 repeat domain-containing protein	Primary KO found	K16740	AHI1; jouberin	0.77	GAQ80154.1	2e-66	DF236996.1	4e-18	---	---	---	---	---	---	---	---	56366	3e-33	Chr_02	1e-32	---	---	scaffold_1	2e-29	Bathy14g02550	4e-12	---	---	KDD76006.1	7e-14	AYPS01000399.1	1e-12	XP_011398359.1	8e-13	---	---	---	---	---	---	XP_005646600.1	2e-20	---	---	Cre08.g367650.t1.2	1e-16	chromosome_8	9e-12
A3770_01p06160	short-chain dehydrogenase/reductase	Primary KO found	K10251	HSD17B12, KAR, IFA38; 17beta-estradiol 17-dehydrogenase / very-long-chain 3-oxoacyl-CoA reductase	47.3	GAQ80636.1	5e-108	DF237007.1	8e-25	XP_003075282.1	1e-13	NC_014427.1	7e-14	36064	4e-16	Chr_2	2e-16	76105	6e-19	Chr_03	1e-15	17574	7e-17	---	---	Bathy08g00560	2e-20	bathy_chrom_08	2e-19	KDD76509.1	5e-65	AYPS01000200.1	5e-48	XP_011402348.1	2e-87	NW_011934486.1	4e-40	XP_005851199.1	3e-91	NW_005435086.1	5e-21	XP_005646509.1	3e-90	NW_005178032.1	4e-18	Cre09.g392430.t1.1	1e-18	---	---
A3770_01p06170	ribosome biogenesis regulatory protein	Primary KO found	K14852	RRS1; regulator of ribosome biosynthesis	29.64	GAQ81626.1	2e-58	DF237034.1	1e-15	XP_003083311.1	6e-41	NC_014440.1	1e-35	5406	6e-49	Chr_14	4e-44	62728	7e-50	Chr_11	4e-44	159240	2e-50	scaffold_8	5e-45	Bathy02g01280	1e-40	bathy_chrom_02	4e-33	KDD76151.1	2e-70	AYPS01000336.1	2e-56	XP_011401409.1	3e-72	NW_011934415.1	7e-47	XP_005844341.1	2e-58	NW_005435065.1	4e-29	XP_005651241.1	2e-68	NW_005178041.1	1e-20	Cre01.g020950.t1.2	5e-70	chromosome_1	3e-33
A3770_01p06180	cyclin H	Primary KO found	K06634	CCNH; cyclin H	29.71	GAQ83756.1	3e-48	---	---	XP_003078137.1	4e-35	NC_014428.1	7e-31	5465	4e-33	Chr_3	3e-32	64801	8e-28	Chr_16	6e-26	11155	3e-28	scaffold_12	3e-31	Bathy09g02290	6e-16	bathy_chrom_09	4e-15	KDD74824.1	2e-33	AYPS01001051.1	2e-32	XP_011396373.1	9e-33	NW_011934159.1	3e-12	XP_005847244.1	8e-33	NW_005435077.1	1e-12	XP_005651240.1	4e-44	---	---	Cre14.g632783.t1.1	5e-29	---	---
A3770_01p06190	Tafazzin-like protein	Primary KO found	K13511	TAZ; monolysocardiolipin acyltransferase	26.78	GAQ87966.1	3e-46	DF237339.1	7e-18	XP_003082720.1	3e-68	NC_014438.1	6e-62	7284	4e-45	Chr_13	1e-53	59510	4e-59	Chr_06	5e-54	169797	7e-60	scaffold_5	3e-59	Bathy04g02250	1e-51	bathy_chrom_04	1e-47	KDD74263.1	2e-41	AYPS01001448.1	8e-47	XP_011399413.1	9e-79	NW_011934265.1	6e-15	XP_005847875.1	1e-70	NW_005435079.1	1e-27	XP_005652011.1	2e-75	NW_005178042.1	6e-15	Cre03.g182650.t1.2	1e-46	chromosome_3	1e-24
A3770_01p06200	carboxypeptidase A metalloprotease	Secondary KO found	K07752	CPD; carboxypeptidase D	56.47	GAQ81591.1	4e-51	---	---	XP_003081642.1	2e-40	NC_014435.1	5e-38	4102	6e-42	Chr_10	4e-38	101351	4e-52	Chr_07	2e-47	12843	3e-33	scaffold_1	3e-18	Bathy11g02180	5e-37	bathy_chrom_11	3e-33	KDD75729.1	1e-35	AYPS01000526.1	6e-34	XP_011400811.1	2e-46	---	---	XP_005852231.1	4e-43	NW_005435087.1	5e-15	XP_005649423.1	3e-55	---	---	Cre07.g335900.t1.2	1e-32	---	---
A3770_01p06210	hypothetical protein	No KO found			83.69	GAQ85399.1	2e-42	---	---	---	---	---	---	---	---	---	---	---	---	---	---	---	---	---	---	---	---	---	---	---	---	---	---	---	---	---	---	---	---	---	---	---	---	NW_005178037.1	2e-25	Cre12.g543050.t1.2	1e-33	---	---
A3770_01p06220	aldehyde/histidinol dehydrogenase	No KO found			59.25	---	---	---	---	---	---	---	---	---	---	---	---	---	---	---	---	---	---	---	---	---	---	---	---	KDD75777.1	3e-49	AYPS01000503.1	3e-45	XP_011399160.1	1e-51	NW_011934258.1	1e-15	XP_005850904.1	4e-44	NW_005435085.1	3e-12	XP_005645391.1	1e-47	---	---	Cre12.g501050.t1.2	3e-54	---	---
A3770_01p06230	tetratricopeptide repeat domain-containing protein	Primary KO found	K15176	CTR9; RNA polymerase-associated protein CTR9	136.14	GAQ79160.1	3e-71	---	---	---	---	---	---	14940	8e-43	Chr_4	2e-32	60692	1e-41	Chr_08	3e-22	16492	1e-37	scaffold_4	2e-23	Bathy03g01640	2e-31	bathy_chrom_03	2e-15	---	---	---	---	XP_011399613.1	4e-18	NW_011934269.1	7e-11	XP_005844420.1	6e-54	---	---	XP_005651090.1	3e-43	NW_005178041.1	1e-13	Cre03.g189605.t1.2	1e-29	---	---
A3770_01p06240	U4/U6 small nuclear ribonucleoprotein PRP4-like protein	Primary KO found	K12662	PRPF4, PRP4; U4/U6 small nuclear ribonucleoprotein PRP4	13.19	GAQ77709.1	6e-134	DF237231.1	3e-27	XP_003082831.1	2e-95	NC_014439.1	1e-86	43856	4e-102	Chr_20	7e-93	67596	6e-125	Chr_13	5e-116	164518	2e-125	scaffold_15	7e-113	Bathy13g02920	2e-74	bathy_chrom_13	4e-68	KDD76838.1	3e-123	AYPS01000050.1	9e-17	XP_011398905.1	4e-48	NW_011934258.1	4e-17	XP_005850205.1	6e-135	NW_005435084.1	1e-17	XP_005650026.1	8e-143	NW_005178039.1	7e-24	Cre16.g662800.t1.2	2e-97	chromosome_8	2e-31
A3770_01p06250	hypothetical protein	Secondary KO found	K03320	amt, AMT, MEP; ammonium transporter, Amt family	9.89	---	---	---	---	---	---	---	---	---	---	---	---	---	---	---	---	---	---	---	---	---	---	---	---	---	---	---	---	---	---	---	---	---	---	---	---	---	---	---	---	---	---	---	---
A3770_01p06260	RNA-binding protein	Primary KO found	K14837	NOP12; nucleolar protein 12	29.68	GAQ83758.1	1e-46	---	---	XP_003074236.1	7e-49	NC_014426.1	8e-45	13679	8e-27	Chr_1	1e-36	57016	8e-51	Chr_03	9e-46	175696	2e-44	scaffold_2	9e-42	Bathy01g01660	1e-28	bathy_chrom_01	6e-27	KDD76114.1	5e-22	AYPS01000349.1	2e-16	XP_011395837.1	3e-49	---	---	---	---	NW_005435059.1	1e-16	XP_005647108.1	7e-41	---	---	Cre16.g659150.t1.1	3e-34	---	---
A3770_01p06270	butirosin biosynthesis BtrG-like protein	Secondary KO found	K00682	GGCT; gamma-glutamylcyclotransferase	5.57	GAQ83573.1	8e-19	---	---	XP_003080357.1	8e-11	---	---	93033	5e-12	---	---	---	---	---	---	---	---	---	---	---	---	---	---	---	---	---	---	XP_011401600.1	9e-11	---	---	XP_005849727.1	2e-16	NW_005435072.1	4e-12	XP_005647212.1	4e-17	NW_005178034.1	4e-15	Cre13.g602500.t1.1	2e-12	---	---
A3770_01p06280	hypothetical protein	Secondary KO found	K14296	NUP153; nuclear pore complex protein Nup153	26.15	---	---	---	---	---	---	---	---	---	---	---	---	---	---	---	---	---	---	---	---	---	---	---	---	---	---	---	---	---	---	---	---	---	---	---	---	---	---	---	---	---	---	---	---
A3770_01p06290	P-loop-containing nucleoside triphosphate hydrolase	Primary KO found	K15271	HFM1, MER3; ATP-dependent DNA helicase HFM1/MER3	5.35	GAQ88310.1	7e-79	DF237051.1	9e-56	XP_003079515.1	2e-140	NC_014430.1	1e-123	31874	5e-151	Chr_5	1e-131	57057	1e-166	Chr_03	3e-147	56409	3e-147	scaffold_5	2e-72	Bathy01g04990	3e-78	bathy_chrom_01	2e-77	KDD76083.1	3e-39	AYPS01000363.1	7e-38	XP_011395929.1	5e-78	NW_011934139.1	6e-31	XP_005850959.1	4e-179	---	---	XP_005651102.1	4e-175	NW_005178041.1	1e-25	Cre10.g446650.t1.1	0	chromosome_10	1e-23
A3770_01p06300	ankyrin repeat domain-containing protein	No KO found			0	GAQ83954.1	4e-23	DF237601.1	1e-19	XP_003079089.1	5e-33	NC_014429.1	2e-27	1452	5e-16	Chr_9	1e-12	60802	5e-13	Chr_01	1e-23	182838	5e-29	scaffold_19	3e-41	Bathy01g01910	7e-15	---	---	KDD74125.1	9e-16	AYPS01004503.1	3e-11	XP_011398384.1	1e-15	NW_011934241.1	9e-16	---	---	NW_005435053.1	8e-24	---	---	NW_005178037.1	4e-11	Cre15.g641527.t1.1	5e-37	---	---
A3770_01p06310	U1 small nuclear ribonucleoprotein	Primary KO found	K11093	SNRP70; U1 small nuclear ribonucleoprotein 70kDa	17.68	GAQ89766.1	7e-37	---	---	---	---	NC_014430.1	1e-21	7191	2e-17	Chr_5	2e-18	58651	4e-29	Chr_05	5e-23	---	---	scaffold_3	4e-25	Bathy03g03490	2e-22	bathy_chrom_03	3e-23	KDD71308.1	2e-28	AYPS01005327.1	3e-29	XP_011395579.1	8e-25	NW_011934122.1	4e-16	XP_005843609.1	2e-31	---	---	XP_005650066.1	2e-32	NW_005178039.1	9e-15	Cre16.g656250.t1.1	2e-28	---	---
A3770_01p06320	GPN-loop GTPase	Primary KO found	K06883	K06883; uncharacterized protein	7.34	GAQ84788.1	3e-112	DF237155.1	3e-18	XP_003079131.1	7e-100	NC_014430.1	1e-90	12510	1e-104	Chr_5	2e-94	113906	5e-97	Chr_01	5e-79	25383	2e-92	scaffold_2	2e-69	Bathy03g00510	5e-98	bathy_chrom_03	1e-88	KDD74281.1	5e-91	AYPS01000421.1	1e-43	XP_011401845.1	3e-110	NW_011934226.1	5e-31	XP_005851638.1	2e-109	NW_005435080.1	3e-20	XP_005648471.1	1e-116	NW_005178037.1	2e-32	Cre04.g212650.t1.2	5e-108	chromosome_4	7e-16
A3770_01p06330	heavy chain of clathrin	Primary KO found	K04646	CLTC; clathrin heavy chain	99.42	GAQ85389.1	0	DF237181.1	1e-103	XP_003074242.1	0	NC_014426.1	0	28794	0	Chr_1	0	105289	0	Chr_03	0	25361	0	scaffold_2	0	Bathy01g01710	0	bathy_chrom_01	0	KDD77018.1	1e-165	AYPS01002338.1	0	XP_011395648.1	0	NW_011934124.1	0	XP_005844264.1	0	NW_005435064.1	3e-49	XP_005651179.1	0	NW_005178041.1	4e-126	Cre02.g101400.t1.2	0	chromosome_2	6e-45
A3770_01p06340	hypothetical protein	No KO found			5.84	GAQ85386.1	9e-133	DF237181.1	3e-24	XP_003084119.1	1e-26	NC_014443.1	3e-22	89512	1e-50	Chr_17	5e-48	57249	7e-98	Chr_03	8e-93	54236	2e-46	scaffold_17	1e-23	Bathy09g01330	1e-41	bathy_chrom_09	7e-39	KDD76882.1	1e-22	AYPS01000078.1	1e-14	XP_011399994.1	2e-119	NW_011934305.1	1e-19	XP_005843518.1	3e-20	---	---	XP_005651553.1	7e-154	NW_005178041.1	6e-16	Cre07.g336050.t1.2	1e-78	---	---
A3770_01p06350	hypothetical protein	No KO found			32.09	GAQ93018.1	2e-17	---	---	---	---	---	---	---	---	---	---	---	---	---	---	22978	1e-11	---	---	---	---	---	---	KDD72018.1	3e-12	---	---	XP_011395631.1	8e-12	---	---	---	---	---	---	---	---	---	---	Cre12.g545300.t1.2	6e-19	---	---
A3770_01p06360	hypothetical protein	No KO found			136.31	---	---	---	---	---	---	---	---	---	---	---	---	---	---	---	---	---	---	---	---	---	---	---	---	---	---	---	---	---	---	---	---	---	---	---	---	---	---	---	---	---	---	---	---
A3770_01p06370	putative FKBP-type peptidyl-prolyl cis-trans isomerase	Secondary KO found	K05864	PPID, CYPD; peptidyl-prolyl isomerase D	23.78	---	---	---	---	XP_003081898.1	2e-12	---	---	---	---	---	---	---	---	---	---	---	---	---	---	---	---	---	---	---	---	---	---	---	---	---	---	---	---	---	---	---	---	---	---	---	---	---	---
A3770_01p06380	minichromosome maintenance protein 5	Primary KO found	K02209	MCM5, CDC46; DNA replication licensing factor MCM5	11.29	GAQ84302.1	0	DF237133.1	1e-28	XP_003078571.1	0	NC_014429.1	0	37286	0	Chr_4	0	84917	0	Chr_09	4e-125	43598	0	scaffold_10	9e-91	Bathy18g01040	0	bathy_chrom_18	0	KDD74918.1	1e-174	AYPS01000988.1	4e-140	XP_011400147.1	0	NW_011934426.1	4e-81	XP_005850970.1	0	NW_005435071.1	4e-17	XP_005651122.1	0	NW_005178041.1	7e-32	Cre01.g023150.t1.2	0	chromosome_7	4e-32
A3770_01p06390	hypothetical protein	Secondary KO found	K06225	PTCH1; patched 1	42.53	---	---	---	---	---	---	---	---	---	---	---	---	---	---	---	---	---	---	---	---	---	---	---	---	---	---	---	---	---	---	---	---	---	---	---	---	---	---	---	---	---	---	---	---
A3770_01p06400	putative microfibrillar-associated protein	Primary KO found	K13110	MFAP1; microfibrillar-associated protein 1	17.14	---	---	---	---	---	---	---	---	---	---	---	---	---	---	---	---	---	---	---	---	---	---	---	---	---	---	---	---	---	---	---	---	---	---	---	---	---	---	---	---	---	---	---	---
A3770_01p06410	catalytic subunit of DNA polymerase delta	Primary KO found	K02327	POLD1; DNA polymerase delta subunit 1	14.02	GAQ79793.1	0	DF237869.1	1e-101	XP_003075187.1	0	NC_014427.1	0	44713	0	Chr_2	0	97378	0	Chr_05	0	46825	0	scaffold_3	0	Bathy03g02400	0	bathy_chrom_03	0	KDD74303.1	0	AYPS01001417.1	0	XP_011402134.1	0	NW_011934477.1	4e-45	XP_005850494.1	0	NW_005435085.1	4e-106	XP_005646695.1	0	NW_005178033.1	1e-33	Cre01.g015250.t1.1	0	chromosome_1	1e-20
A3770_01p06420	subunit 1 of CCR4-NOT transcription complex	Primary KO found	K12604	CNOT1, NOT1; CCR4-NOT transcription complex subunit 1	121.01	GAQ87221.1	0	DF237288.1	4e-71	XP_003080432.1	2e-162	NC_014432.1	0	32751	0	Chr_7	0	98844	8e-173	Chr_02	6e-161	47070	1e-175	scaffold_4	5e-159	Bathy04g04130	1e-151	bathy_chrom_04	2e-143	---	---	---	---	XP_011398334.1	5e-26	NW_011934236.1	6e-37	XP_005846538.1	1e-37	---	---	XP_005646698.1	0	NW_005178033.1	6e-27	Cre14.g632950.t1.2	1e-143	chromosome_14	4e-103
A3770_01p06430	UDP-sulfoquinovose synthase	Primary KO found	K06118	SQD1, sqdB; UDP-sulfoquinovose synthase	103.74	GAQ78558.1	0	DF236964.1	1e-28	XP_003081786.1	0	NC_014435.1	0	46754	0	Chr_10	0	97632	0	Chr_07	0	24405	0	scaffold_1	0	Bathy11g03660	0	bathy_chrom_11	0	---	---	---	---	XP_011396897.1	0	NW_011934190.1	2e-29	XP_005843678.1	0	NW_005435060.1	1e-15	XP_005643559.1	0	NW_005178023.1	4e-27	Cre16.g656400.t1.2	0	chromosome_16	2e-25
A3770_01p06440	magnesium transporter NIPA	No KO found			10.16	GAQ84174.1	1e-128	DF237128.1	9e-14	---	---	---	---	---	---	---	---	69782	5e-126	Chr_07	2e-90	4940	6e-111	scaffold_6	9e-35	Bathy08g03270	3e-113	bathy_chrom_08	3e-82	KDD76433.1	2e-96	AYPS01000227.1	3e-74	XP_011399903.1	5e-92	NW_011934300.1	6e-31	XP_005850547.1	6e-133	NW_005435085.1	7e-26	XP_005651275.1	2e-136	NW_005178041.1	1e-27	Cre12.g546350.t1.2	2e-112	chromosome_12	3e-15
A3770_01p06450	hypothetical protein	Secondary KO found	K16812	TPX2; targeting protein for Xklp2	15.45	GAQ84188.1	1e-13	---	---	---	---	---	---	---	---	---	---	---	---	---	---	---	---	---	---	---	---	---	---	---	---	---	---	---	---	---	---	---	---	---	---	---	---	---	---	---	---	---	---
A3770_01p06460	EAP30/Vps36 vacuolar sorting-associated protein	Primary KO found	K12188	SNF8, EAP30; ESCRT-II complex subunit VPS22	22.93	GAQ84731.1	4e-87	DF237152.1	3e-18	XP_003080631.1	4e-18	NC_014433.1	4e-12	42622	2e-53	Chr_8	4e-44	108524	3e-74	Chr_06	3e-63	57737	3e-56	scaffold_5	5e-28	---	---	---	---	KDD71846.1	3e-31	AYPS01004300.1	3e-34	XP_011400387.1	4e-56	NW_011934327.1	3e-14	XP_005846063.1	7e-69	---	---	XP_005650399.1	3e-75	NW_005178040.1	8e-32	Cre17.g706650.t1.2	3e-86	chromosome_17	3e-15
A3770_01p06470	subunit Psf3 of DNA replication GINS complex	Primary KO found	K10734	GINS3; GINS complex subunit 3	19.66	GAQ78162.1	3e-40	---	---	---	---	---	---	---	---	---	---	88554	5e-33	Chr_15	8e-23	36477	3e-21	---	---	---	---	---	---	---	---	---	---	XP_011401933.1	9e-27	NW_011934473.1	3e-13	XP_005846586.1	1e-31	---	---	XP_005645293.1	6e-33	---	---	Cre06.g251750.t1.2	4e-25	chromosome_6	2e-19
A3770_01p06480	hypothetical protein	Secondary KO found	K20557	VIP1; transcription factor VIP1	1.23	---	---	---	---	---	---	---	---	---	---	---	---	---	---	---	---	---	---	---	---	---	---	---	---	KDD74262.1	2e-12	AYPS01001450.1	8e-11	---	---	---	---	XP_005845508.1	4e-11	---	---	XP_005646134.1	4e-17	NW_005178031.1	4e-12	Cre16.g675700.t1.1	5e-14	chromosome_16	8e-11
A3770_01p06490	hypothetical protein	Primary KO found	K03686	dnaJ; molecular chaperone DnaJ	98.46	---	---	---	---	---	---	---	---	---	---	---	---	---	---	---	---	---	---	---	---	---	---	---	---	---	---	---	---	---	---	---	---	---	---	---	---	XP_005648403.1	1e-15	---	---	---	---	---	---
A3770_01p06500	hypothetical protein	Secondary KO found	K13092	ZC3H18; nuclear protein NHN1	49.81	---	---	---	---	---	---	---	---	---	---	---	---	---	---	---	---	---	---	---	---	---	---	---	---	---	---	---	---	---	---	---	---	---	---	---	---	---	---	---	---	---	---	---	---
A3770_01p06510	trafficking protein particle complex III protein Trs85	Primary KO found	K20305	TRAPPC8, TRS85; trafficking protein particle complex subunit 8	28.5	GAQ79167.1	4e-131	DF236974.1	2e-18	XP_003084157.1	8e-81	NC_014443.1	1e-71	25730	1e-84	Chr_17	4e-74	57401	1e-76	Chr_03	3e-69	43521	4e-44	scaffold_17	4e-37	Bathy09g00820	6e-47	bathy_chrom_09	4e-39	KDD73196.1	1e-28	AYPS01002438.1	2e-17	XP_011398001.1	6e-72	NW_011934213.1	2e-25	XP_005850789.1	2e-98	---	---	XP_005646704.1	3e-142	NW_005178033.1	2e-13	Cre01.g024400.t1.1	3e-116	---	---
A3770_01p06520	ribosomal protein L14	Primary KO found	K02875	RP-L14e, RPL14; large subunit ribosomal protein L14e	89.52	GAQ89101.1	2e-39	---	---	---	---	---	---	9318	1e-24	---	---	53957	5e-32	---	---	28876	2e-33	---	---	Bathy05g03580	3e-18	---	---	KDD76760.1	2e-29	AYPS01000115.1	3e-11	XP_011396041.1	2e-41	NW_011934143.1	5e-11	---	---	---	---	XP_005650564.1	1e-42	---	---	Cre17.g701200.t2.1	1e-29	---	---
A3770_01p06530	ribosome biogenesis pescadillo-like protein	Primary KO found	K14843	PES1, NOP7; pescadillo	17.01	GAQ83112.1	3e-161	DF237085.1	3e-19	XP_003074652.1	2e-139	NC_014426.1	5e-86	1868	1e-143	Chr_1	5e-86	66594	4e-147	Chr_10	4e-78	44858	4e-157	scaffold_13	2e-56	Bathy15g02100	3e-97	bathy_chrom_15	1e-88	KDD74105.1	2e-86	AYPS01001566.1	1e-75	XP_011396260.1	2e-95	NW_011934146.1	2e-78	XP_005850811.1	6e-20	NW_005435085.1	2e-17	XP_005650942.1	8e-170	NW_005178041.1	3e-30	Cre16.g683793.t1.1	1e-109	chromosome_16	1e-35
A3770_01p06540	S-adenosyl-L-methionine-dependent methyltransferase	Primary KO found	K18534	K18534; MPBQ/MSBQ methyltransferase	46.21	GAQ77795.1	3e-67	DF236952.1	2e-12	XP_003080564.1	2e-128	NC_014432.1	2e-115	3898	6e-135	Chr_2	2e-123	61308	6e-135	Chr_09	2e-120	157773	9e-132	scaffold_1	4e-115	Bathy08g00510	3e-132	bathy_chrom_08	2e-119	KDD74485.1	3e-14	AYPS01001280.1	2e-13	XP_011399714.1	8e-95	NW_011934289.1	1e-33	XP_005844298.1	3e-144	NW_005435064.1	4e-14	XP_005650891.1	3e-153	NW_005178041.1	9e-30	Cre14.g624350.t1.2	3e-156	chromosome_14	7e-39
A3770_01p06550	peptide chain release factor 1	Primary KO found	K02835	prfA, MTRF1, MRF1; peptide chain release factor 1	52.37	GAQ81697.1	1e-142	DF237037.1	5e-25	XP_003082320.1	7e-137	NC_014437.1	6e-110	17573	8e-148	Chr_12	3e-113	82889	1e-157	Chr_06	5e-115	159814	6e-156	scaffold_9	8e-115	Bathy07g03070	1e-134	bathy_chrom_07	6e-100	KDD75045.1	5e-35	AYPS01000905.1	1e-31	XP_011395568.1	2e-139	NW_011934143.1	3e-54	XP_005845327.1	1e-144	NW_005435070.1	1e-25	XP_005649853.1	2e-155	NW_005178039.1	8e-32	Cre16.g673617.t1.1	3e-143	chromosome_16	5e-48
A3770_01p06560	hypothetical protein	Secondary KO found	K09377	CSRP; cysteine and glycine-rich protein	54.59	---	---	---	---	---	---	---	---	---	---	---	---	---	---	---	---	---	---	---	---	---	---	---	---	---	---	---	---	---	---	---	---	---	---	---	---	---	---	---	---	---	---	---	---
A3770_01p06570	Rubisco LSMT substrate-binding domain-containing protein	Secondary KO found	K16766	CEP85; centrosomal protein CEP85	4.84	---	---	---	---	---	---	---	---	---	---	---	---	54833	6e-62	Chr_01	1e-51	49838	1e-47	scaffold_1	3e-43	---	---	---	---	---	---	---	---	---	---	---	---	---	---	---	---	---	---	---	---	---	---	---	---
A3770_01p06580	hypothetical protein	Secondary KO found	K11963	urtE; urea transport system ATP-binding protein	2.47	---	---	---	---	---	---	---	---	---	---	---	---	52528	1e-26	Chr_12	7e-18	172129	2e-24	scaffold_10	1e-12	---	---	---	---	---	---	---	---	---	---	---	---	---	---	---	---	---	---	---	---	Cre12.g548300.t1.2	2e-17	---	---
A3770_01p06590	hypothetical protein	Secondary KO found	K16608	TTLL3_8; tubulin monoglycylase TTLL3/8	91.67	---	---	---	---	---	---	---	---	---	---	---	---	---	---	---	---	---	---	---	---	---	---	---	---	---	---	---	---	---	---	---	---	---	---	---	---	---	---	---	---	---	---	---	---
A3770_01p06600	hypothetical protein	No KO found			4.08	GAQ80540.1	5e-39	DF237005.1	9e-21	XP_003081736.1	2e-31	NC_014435.1	4e-28	7793	9e-30	Chr_10	4e-27	72125	5e-35	Chr_07	8e-32	125967	3e-37	scaffold_1	1e-33	Bathy11g03190	1e-30	bathy_chrom_11	3e-28	KDD76939.1	1e-33	AYPS01000060.1	4e-26	XP_011396639.1	6e-45	NW_011934185.1	2e-25	XP_005847376.1	5e-41	NW_005435077.1	6e-12	XP_005649847.1	2e-44	NW_005178039.1	4e-13	Cre17.g698100.t1.2	1e-48	---	---
A3770_01p06610	importin	No KO found			20.51	GAQ92680.1	5e-120	---	---	---	---	---	---	---	---	---	---	---	---	---	---	---	---	---	---	---	---	---	---	KDD75203.1	3e-11	---	---	XP_011401094.1	2e-25	---	---	XP_005848200.1	3e-11	---	---	XP_005647022.1	3e-83	NW_005178033.1	6e-11	Cre02.g078885.t1.1	4e-36	---	---
A3770_01p06620	DnaJ-like protein	Primary KO found	K03686	dnaJ; molecular chaperone DnaJ	30.09	---	---	---	---	XP_003080771.1	8e-147	NC_014433.1	8e-135	---	---	Chr_8	4e-139	101921	6e-121	Chr_08	4e-128	154909	2e-138	scaffold_5	4e-124	Bathy01g05000	2e-143	bathy_chrom_01	6e-132	KDD73478.1	2e-121	AYPS01002135.1	1e-108	XP_011397396.1	2e-155	NW_011934206.1	1e-19	---	---	NW_005435085.1	1e-14	---	---	NW_005178041.1	3e-49	Cre01.g003100.t1.1	2e-51	---	---
A3770_01p06630	cyclophilin-type peptidyl-prolyl cis-trans isomerase	No KO found			16.92	---	---	---	---	---	---	---	---	---	---	---	---	59943	5e-48	Chr_07	2e-44	50419	2e-30	scaffold_1	7e-29	Bathy11g02030	8e-21	bathy_chrom_11	1e-19	---	---	---	---	---	---	---	---	---	---	---	---	---	---	---	---	---	---	---	---
A3770_01p06640	ribosomal protein S11	Primary KO found	K02949	RP-S11e, RPS11; small subunit ribosomal protein S11e	165.67	GAQ88518.1	6e-74	DF237384.1	4e-20	XP_003079783.1	1e-59	NC_014431.1	3e-59	32090	1e-82	Chr_6	4e-54	81184	2e-78	Chr_04	5e-52	156581	4e-78	scaffold_6	7e-52	Bathy05g01580	1e-42	bathy_chrom_05	1e-71	KDD74259.1	1e-74	AYPS01001451.1	9e-49	XP_011399858.1	5e-78	NW_011934296.1	1e-51	XP_005842843.1	4e-73	NW_005435047.1	3e-27	XP_005643310.1	7e-78	---	---	Cre12.g514500.t1.2	2e-77	---	---
A3770_01p06650	putative adrenodoxin reductase	No KO found			41.13	---	---	---	---	---	---	---	---	---	---	---	---	---	---	---	---	---	---	---	---	---	---	---	---	KDD76147.1	0	AYPS01000337.1	0	XP_011396591.1	0	NW_011934167.1	4e-91	XP_005847488.1	0	NW_005435077.1	4e-21	XP_005647631.1	0	NW_005178035.1	8e-40	Cre06.g272900.t1.2	0	chromosome_6	8e-86
A3770_01p06660	CRAL/TRIO domain-containing protein	No KO found			41.76	GAQ78403.1	1e-31	---	---	XP_003084470.1	3e-14	NC_014445.1	4e-13	5754	2e-19	Chr_4	3e-18	109298	2e-15	Chr_14	7e-11	121739	3e-19	scaffold_10	5e-18	Bathy06g04640	5e-13	bathy_chrom_06	1e-12	KDD73627.1	5e-13	---	---	XP_011396338.1	8e-14	---	---	XP_005852204.1	3e-19	---	---	XP_005650488.1	1e-31	---	---	Cre01.g055465.t1.1	5e-27	---	---
A3770_01p06670	ribosomal RNA assembly protein KRR1	Primary KO found	K06961	KRR1; ribosomal RNA assembly protein	36	GAQ90410.1	2e-150	DF237585.1	3e-25	XP_003080563.1	4e-164	NC_014432.1	2e-125	32864	1e-160	Chr_7	1e-126	83398	1e-158	Chr_07	5e-122	5117	6e-148	scaffold_1	2e-120	Bathy15g00750	1e-158	bathy_chrom_15	3e-131	KDD75833.1	1e-163	AYPS01000479.1	2e-103	XP_011397994.1	4e-155	NW_011934213.1	2e-38	XP_005846376.1	6e-142	NW_005435074.1	2e-39	XP_005651377.1	9e-148	NW_005178041.1	7e-41	Cre12.g508200.t1.2	6e-140	chromosome_12	3e-20
A3770_01p06680	zinc finger HIT domain-containing protein	No KO found			51.7	GAQ88372.1	2e-17	---	---	---	---	---	---	33363	4e-15	---	---	---	---	---	---	---	---	---	---	---	---	---	---	---	---	---	---	---	---	---	---	---	---	---	---	---	---	---	---	---	---	---	---
A3770_01p06690	hypothetical protein	Secondary KO found	K00278	nadB; L-aspartate oxidase	0.59	---	---	---	---	---	---	---	---	---	---	---	---	103794	2e-21	Chr_13	1e-13	59427	5e-17	---	---	---	---	---	---	---	---	---	---	---	---	---	---	---	---	---	---	---	---	---	---	Cre12.g529700.t1.2	5e-12	---	---
A3770_01p06700	hypothetical protein	Secondary KO found	K16464	CEP250, CNAP1; centrosomal protein CEP250	0.28	---	---	---	---	---	---	---	---	---	---	---	---	---	---	---	---	---	---	---	---	---	---	---	---	---	---	---	---	---	---	---	---	---	---	---	---	---	---	---	---	---	---	---	---
A3770_01p06710	ribosome recycling factor	Primary KO found	K02838	frr, MRRF, RRF; ribosome recycling factor	62.19	GAQ89362.1	2e-24	---	---	XP_003080366.1	3e-31	NC_014432.1	3e-22	32681	3e-35	Chr_7	3e-26	107709	6e-32	Chr_02	3e-23	204318	1e-35	scaffold_4	6e-25	Bathy08g00760	4e-26	bathy_chrom_08	7e-17	KDD76311.1	1e-34	---	---	XP_011401369.1	4e-34	---	---	XP_005846375.1	3e-42	---	---	XP_005644905.1	1e-28	---	---	Cre03.g156050.t1.2	9e-27	---	---
A3770_01p06720	hypothetical protein	Secondary KO found	K17392	IGF2BP2; insulin-like growth factor 2 mRNA-binding protein 2	46.82	---	---	---	---	---	---	---	---	---	---	---	---	---	---	---	---	---	---	---	---	---	---	---	---	---	---	---	---	---	---	---	---	---	---	---	---	---	---	---	---	---	---	---	---
A3770_01p06730	DNA replication ATP-dependent helicase Dna2	Primary KO found	K10742	DNA2; DNA replication ATP-dependent helicase Dna2	11.15	GAQ90505.1	8e-48	DF236988.1	6e-22	XP_003081471.1	5e-123	NC_014435.1	6e-118	37931	1e-84	Chr_10	5e-106	60774	3e-45	Chr_13	2e-78	197898	6e-46	scaffold_15	5e-76	Bathy11g00410	3e-103	bathy_chrom_11	6e-77	KDD76956.1	4e-32	AYPS01000125.1	6e-21	XP_011395672.1	6e-33	NW_011934124.1	5e-13	XP_005842966.1	9e-31	NW_005435083.1	5e-20	XP_005647683.1	2e-25	NW_005178034.1	5e-18	Cre12.g528200.t1.1	2e-81	chromosome_12	9e-49
A3770_01p06740	hypothetical protein	Secondary KO found	K20315	ARHGAP21_23; Rho GTPase-activating protein 21/23	0.4	---	---	---	---	---	---	---	---	---	---	---	---	---	---	---	---	---	---	---	---	---	---	---	---	---	---	---	---	---	---	---	---	---	---	---	---	---	---	---	---	---	---	---	---
A3770_01p06750	hypothetical protein	Secondary KO found	K20283	GOLGA4; golgin subfamily A member 4	0.15	GAQ91296.1	7e-16	---	---	---	---	---	---	---	---	---	---	---	---	---	---	---	---	---	---	---	---	---	---	---	---	---	---	---	---	---	---	---	---	---	---	---	---	---	---	---	---	---	---
A3770_01p06760	putative FAD/NAD(P)-binding oxidoreductase	No KO found			60.02	GAQ85945.1	5e-52	---	---	XP_003075111.1	2e-27	NC_014427.1	2e-25	119689	4e-41	Chr_2	2e-38	61087	5e-54	Chr_09	6e-50	59728	4e-47	scaffold_7	1e-21	Bathy13g02670	7e-25	bathy_chrom_13	2e-23	---	---	---	---	XP_011401190.1	5e-43	NW_011934403.1	7e-11	XP_005850375.1	2e-51	NW_005435084.1	1e-16	XP_005649870.1	2e-54	NW_005178039.1	4e-31	Cre01.g000350.t1.1	4e-46	chromosome_1	6e-13
A3770_01p06770	leucyl aminopeptidase	Primary KO found	K01255	CARP, pepA; leucyl aminopeptidase	36.76	GAQ84752.1	7e-136	DF237207.1	9e-11	XP_003079287.1	5e-50	NC_014430.1	1e-113	2836	6e-134	Chr_5	8e-121	58311	3e-133	Chr_05	1e-120	204032	2e-122	scaffold_3	8e-33	Bathy11g02710	2e-43	bathy_chrom_11	4e-41	KDD72302.1	9e-99	AYPS01003545.1	6e-97	XP_011400738.1	1e-115	NW_011934358.1	3e-40	XP_005851577.1	1e-136	NW_005435086.1	9e-28	XP_005644543.1	2e-138	NW_005178026.1	2e-15	Cre01.g007700.t1.1	4e-148	chromosome_1	1e-20
A3770_01p06780	dynein light chain roadblock-type 2 protein	Primary KO found	K10419	DYNLRB, DNCL2; dynein light chain roadblock-type	2.3	GAQ79220.1	3e-39	DF236975.1	5e-18	---	---	---	---	---	---	---	---	61322	1e-33	Chr_05	3e-22	59459	6e-40	scaffold_16	5e-25	---	---	---	---	---	---	AYPS01000931.1	6e-21	XP_011398381.1	3e-21	NW_011934241.1	3e-18	XP_005851121.1	2e-25	NW_005435086.1	3e-21	XP_005652381.1	2e-21	---	---	Cre12.g546400.t1.2	1e-35	scaffold_33	5e-22
A3770_01p06790	putative magnesium transporter	Primary KO found	K16075	MRS2, MFM1; magnesium transporter	0.73	GAQ88367.1	5e-60	DF237349.1	8e-17	XP_003083748.1	4e-44	NC_014441.1	4e-42	40656	2e-65	Chr_15	1e-61	69067	2e-69	Chr_15	2e-32	33371	1e-14	scaffold_5	3e-13	Bathy11g03890	4e-55	bathy_chrom_16	4e-54	KDD72467.1	6e-34	AYPS01004800.1	4e-25	XP_011397319.1	5e-63	NW_011934406.1	3e-29	XP_005848146.1	4e-66	---	---	XP_005646683.1	7e-75	---	---	Cre07.g352750.t1.2	6e-63	chromosome_12	2e-12
A3770_01p06800	glutathione peroxidase	Primary KO found	K00432	gpx; glutathione peroxidase	147.75	GAQ79238.1	6e-48	DF236975.1	4e-30	XP_003079251.1	3e-44	NC_014430.1	4e-45	12779	4e-30	Chr_5	8e-43	112671	1e-27	Chr_03	6e-32	213863	9e-44	scaffold_12	3e-47	Bathy06g02490	1e-26	bathy_chrom_06	2e-30	KDD76862.1	1e-46	AYPS01000084.1	8e-43	XP_011396794.1	6e-47	NW_011934213.1	2e-37	XP_005844151.1	5e-50	NW_005435087.1	2e-11	XP_005645235.1	1e-55	NW_005178039.1	1e-11	Cre03.g197750.t1.2	2e-51	---	---
A3770_01p06810	hypothetical protein	Secondary KO found	K18170	LYRM7, MZM1; complex III assembly factor LYRM7	85.68	GAQ87654.1	1e-14	DF237317.1	2e-12	---	---	---	---	41496	4e-11	---	---	---	---	---	---	---	---	---	---	---	---	---	---	---	---	---	---	---	---	---	---	---	---	---	---	XP_005651031.1	7e-15	---	---	Cre08.g382850.t1.2	4e-17	chromosome_8	7e-11
A3770_01p06820	tetratricopeptide repeat domain-containing protein	No KO found			0.52	GAQ85172.1	1e-58	---	---	---	---	---	---	---	---	---	---	92263	8e-41	Chr_13	2e-38	59388	2e-37	scaffold_7	1e-18	---	---	---	---	---	---	---	---	---	---	---	---	---	---	---	---	---	---	---	---	---	---	---	---
A3770_01p06830	ubiquinone biosynthesis protein Coq4	Primary KO found	K18586	COQ4; ubiquinone biosynthesis protein COQ4	32.29	GAQ93168.1	4e-84	DF238286.1	8e-17	XP_003074984.1	4e-46	NC_014427.1	5e-42	119511	3e-54	Chr_2	2e-49	88301	2e-67	Chr_14	3e-65	45887	2e-59	scaffold_12	1e-46	Bathy14g02740	1e-34	bathy_chrom_14	4e-32	KDD73373.1	9e-42	AYPS01002244.1	5e-50	XP_011398251.1	2e-69	NW_011934228.1	1e-47	XP_005843392.1	1e-72	NW_005435056.1	2e-14	XP_005649145.1	2e-78	NW_005178038.1	3e-36	Cre03.g154850.t1.1	2e-80	chromosome_3	5e-15
A3770_01p06840	hypothetical protein	No KO found			43.69	---	---	DF237450.1	5e-13	XP_003075087.1	4e-20	NC_014427.1	5e-18	92580	3e-20	Chr_4	3e-18	60668	1e-21	Chr_08	3e-19	126803	1e-21	scaffold_4	4e-19	Bathy18g00270	5e-20	bathy_chrom_18	4e-18	---	---	---	---	---	---	NW_011934122.1	2e-12	XP_005851665.1	9e-24	NW_005435087.1	2e-20	---	---	---	---	Cre02.g074100.t1.2	8e-21	chromosome_2	6e-12
A3770_01p06850	hypothetical protein	Primary KO found	K20191	HPS5; Hermansky-Pudlak syndrome 5 protein	27.74	---	---	---	---	XP_003079496.1	7e-15	NC_014430.1	2e-13	---	---	---	---	---	---	---	---	---	---	---	---	---	---	---	---	---	---	---	---	---	---	---	---	---	---	---	---	---	---	---	---	---	---	---	---
A3770_01p06860	RNA terminal 3' phosphate cyclase	Primary KO found	K11108	RCL1; RNA 3'-terminal phosphate cyclase-like protein	16.49	GAQ89366.1	9e-134	DF237463.1	4e-24	---	---	NC_014432.1	3e-84	35655	3e-108	Chr_7	1e-89	59207	4e-78	Chr_06	9e-73	160140	1e-104	scaffold_9	1e-81	Bathy04g04040	3e-109	bathy_chrom_04	3e-90	KDD76226.1	3e-81	AYPS01000308.1	4e-63	XP_011397902.1	3e-128	NW_011934213.1	1e-44	XP_005851941.1	2e-135	NW_005435087.1	1e-37	XP_005643531.1	7e-130	NW_005178022.1	3e-33	Cre09.g400367.t1.1	2e-129	chromosome_9	2e-11
A3770_01p06870	hypothetical protein	Secondary KO found	K16456	CEP55; centrosomal protein CEP55	0.09	GAQ83048.1	3e-13	---	---	---	---	---	---	---	---	---	---	60088	3e-31	Chr_07	5e-29	---	---	scaffold_1	7e-32	---	---	---	---	---	---	---	---	---	---	---	---	---	---	---	---	---	---	---	---	Cre14.g630200.t1.2	3e-18	---	---
A3770_01p06880	glycoside hydrolase	Primary KO found	K01207	nagZ; beta-N-acetylhexosaminidase	29.9	GAQ91499.1	1e-88	DF237745.1	3e-46	---	---	---	---	---	---	---	---	58752	7e-78	Chr_05	2e-47	58880	4e-84	scaffold_6	9e-76	---	---	---	---	---	---	---	---	---	---	---	---	---	---	---	---	---	---	---	---	---	---	---	---
A3770_01p06890	glycoside hydrolase	No KO found			9.61	GAQ86768.1	8e-27	---	---	---	---	---	---	---	---	---	---	---	---	---	---	---	---	---	---	---	---	---	---	---	---	---	---	---	---	---	---	---	---	---	---	---	---	---	---	---	---	---	---
A3770_01p06900	subunit 7 of WASH complex	Primary KO found	K18465	MRT43, SWIP; WASH complex subunit 7	1.98	GAQ84050.1	4e-149	DF237123.1	7e-15	XP_003083032.1	1e-141	NC_014439.1	4e-117	2105	4e-132	Chr_20	2e-120	---	---	---	---	---	---	---	---	Bathy12g01180	2e-83	bathy_chrom_12	2e-81	---	---	---	---	---	---	---	---	---	---	---	---	XP_005644775.1	4e-129	NW_005178027.1	6e-15	---	---	---	---
A3770_01p06910	hypothetical protein	No KO found			49.36	---	---	---	---	XP_003078159.1	6e-16	NC_014428.1	2e-14	30574	1e-14	Chr_3	1e-12	107380	6e-17	---	---	9459	1e-12	scaffold_7	6e-14	Bathy09g02510	2e-20	bathy_chrom_09	6e-18	---	---	---	---	XP_011401968.1	8e-22	---	---	XP_005845227.1	8e-29	---	---	XP_005651996.1	4e-30	---	---	Cre04.g221250.t1.2	2e-24	---	---
A3770_01p06920	histidinol dehydrogenase	Primary KO found	K00013	hisD; histidinol dehydrogenase	28.11	GAQ82747.1	0	DF237071.1	1e-48	XP_003074622.1	4e-171	NC_014426.1	1e-138	13980	0	Chr_1	2e-175	89073	0	Chr_16	3e-171	44866	0	scaffold_13	1e-172	Bathy15g01800	0	bathy_chrom_15	1e-168	KDD72991.1	5e-24	AYPS01002656.1	2e-22	XP_011402139.1	4e-169	NW_011934477.1	3e-130	XP_005850491.1	0	NW_005435085.1	2e-84	XP_005651217.1	0	NW_005178041.1	6e-37	Cre02.g077350.t1.2	0	chromosome_2	2e-21
A3770_01p06930	gamma-soluble NSF attachment protein	Secondary KO found	K04592	LPHN1; latrophilin 1	37.08	GAQ77668.1	7e-29	---	---	XP_003078249.1	8e-24	NC_014428.1	3e-20	30660	2e-26	Chr_3	1e-20	93572	8e-24	Chr_02	3e-16	50803	2e-22	---	---	---	---	---	---	---	---	---	---	XP_011397948.1	2e-33	---	---	XP_005847449.1	1e-22	---	---	XP_005647633.1	4e-31	---	---	Cre08.g385700.t1.2	8e-32	---	---
A3770_01p06940	assembly factor 1 of mitochondrial ATP synthase F1 complex	Primary KO found	K07555	ATPeAF1, ATPAF1, ATP11; ATP synthase mitochondrial F1 complex assembly factor 1	35.42	GAQ83140.1	2e-29	---	---	---	---	---	---	---	---	---	---	---	---	Chr_03	6e-15	125097	1e-15	scaffold_3	2e-14	---	---	---	---	KDD74131.1	3e-32	---	---	XP_011400220.1	2e-32	NW_011934321.1	2e-12	XP_005845098.1	4e-35	---	---	---	---	---	---	Cre10.g437050.t1.2	8e-33	---	---
A3770_01p06950	methylenetetrahydrofolate reductase	Primary KO found	K00297	metF, MTHFR; methylenetetrahydrofolate reductase (NADPH)	98.78	GAQ85933.1	2e-138	DF237210.1	8e-22	---	---	---	---	---	---	---	---	---	---	---	---	---	---	---	---	---	---	---	---	KDD73880.1	9e-128	AYPS01001762.1	3e-81	XP_011400993.1	2e-137	NW_011934381.1	2e-43	XP_005851873.1	8e-139	NW_005435087.1	4e-21	XP_005644364.1	2e-152	NW_005178026.1	1e-73	Cre10.g433600.t1.2	2e-154	chromosome_10	2e-15
A3770_01p06960	U5 small nuclear ribonucleoprotein	Primary KO found	K12852	EFTUD2; 116 kDa U5 small nuclear ribonucleoprotein component	15.71	GAQ87734.1	0	DF237322.1	1e-94	XP_003080142.1	0	NC_014432.1	0	35547	0	Chr_7	0	97033	0	Chr_02	0	47165	0	scaffold_4	0	Bathy17g00110	0	bathy_chrom_17	0	KDD73509.1	4e-172	AYPS01002104.1	4e-167	XP_011395726.1	0	NW_011934127.1	3e-130	XP_005852235.1	0	NW_005435087.1	1e-36	XP_005648748.1	0	NW_005178037.1	1e-34	Cre17.g737250.t1.2	0	chromosome_12	3e-68
A3770_01p06970	hypothetical protein	Secondary KO found	K12854	SNRNP200, BRR2; pre-mRNA-splicing helicase BRR2	0	---	---	---	---	---	---	---	---	---	---	---	---	---	---	---	---	---	---	---	---	---	---	---	---	---	---	---	---	---	---	---	---	---	---	---	---	---	---	---	---	---	---	---	---
A3770_01p06980	putative ribosomal protein S31	Secondary KO found	K19033	PSRP4; RPS31; 30S ribosomal protein S31	22.87	---	---	---	---	---	---	---	---	---	---	---	---	---	---	---	---	---	---	---	---	---	---	---	---	---	---	---	---	---	---	---	---	---	---	---	---	---	---	---	---	---	---	---	---
A3770_01p06990	hypothetical protein	Secondary KO found	K17975	KTN1; kinectin	3.87	---	---	---	---	---	---	---	---	---	---	---	---	---	---	---	---	---	---	---	---	---	---	---	---	---	---	---	---	---	---	---	---	---	---	---	---	---	---	---	---	---	---	---	---
A3770_01p07000	UDP-N-acetylglucosamine--N-acetylmuramyl-(pentapeptide) pyrophosphoryl-undecaprenol N-acetylglucosamine transferase	Primary KO found	K02563	murG; UDP-N-acetylglucosamine--N-acetylmuramyl-(pentapeptide) pyrophosphoryl-undecaprenol N-acetylglucosamine transferase	8.41	GAQ89399.1	5e-73	---	---	---	---	---	---	---	---	---	---	87019	7e-54	Chr_12	7e-45	4541	5e-54	scaffold_10	1e-20	---	---	---	---	---	---	---	---	---	---	---	---	---	---	---	---	---	---	---	---	Cre12.g527950.t1.1	5e-25	---	---
A3770_01p07010	FKBP-type peptidyl-prolyl cis-trans isomerase	Primary and secondary KOs found	K09571	FKBP4_5; FK506-binding protein 4/5	8.53	GAQ81921.1	3e-20	---	---	---	---	NC_014436.1	6e-15	26425	1e-12	Chr_11	4e-12	79035	1e-15	Chr_02	6e-15	33086	6e-13	scaffold_4	2e-12	---	---	---	---	KDD74899.1	1e-13	---	---	XP_011397815.1	1e-13	---	---	XP_005845726.1	9e-18	---	---	XP_005650379.1	8e-15	---	---	Cre09.g398067.t1.1	8e-17	---	---
A3770_01p07020	chorismate synthase	Primary KO found	K01736	aroC; chorismate synthase	43.27	GAQ90857.1	2e-179	DF237642.1	2e-26	XP_003075205.1	4e-176	NC_014427.1	4e-153	29930	6e-180	Chr_2	7e-157	58411	8e-177	Chr_05	2e-152	177270	5e-176	scaffold_3	4e-153	Bathy03g02150	3e-178	bathy_chrom_03	6e-156	KDD73146.1	1e-124	AYPS01002485.1	9e-115	XP_011401404.1	9e-172	NW_011934415.1	7e-50	XP_005843584.1	0	NW_005435059.1	4e-43	XP_005645589.1	0	NW_005178030.1	6e-34	Cre03.g145747.t1.1	0	chromosome_3	7e-72
A3770_01p07030	hypothetical protein	Secondary KO found	K09800	tamB; translocation and assembly module TamB	0.11	---	---	---	---	---	---	---	---	---	---	---	---	---	---	---	---	---	---	---	---	---	---	---	---	---	---	---	---	---	---	---	---	---	---	---	---	---	---	---	---	---	---	---	---
A3770_01p07040	phospholipid-translocating P-type ATPase	Primary KO found	K14802	DRS2, ATP8A; phospholipid-transporting ATPase	0.61	GAQ78243.1	0	DF237874.1	8e-62	XP_003079983.1	0	NC_014431.1	0	49740	0	Chr_6	0	82204	0	Chr_08	5e-169	35603	0	scaffold_11	0	Bathy05g03870	0	bathy_chrom_05	0	KDD73748.1	6e-82	AYPS01001873.1	2e-86	XP_011395525.1	1e-115	NW_011934120.1	3e-15	XP_005850208.1	2e-151	---	---	XP_005644016.1	0	NW_005178024.1	3e-15	Cre16.g656500.t1.1	0	chromosome_12	2e-45
A3770_01p07050	hypothetical protein	Secondary KO found	K02949	RP-S11e, RPS11; small subunit ribosomal protein S11e	15.68	---	---	---	---	---	---	---	---	---	---	---	---	---	---	---	---	---	---	---	---	---	---	---	---	---	---	---	---	---	---	---	---	XP_005847341.1	3e-12	---	---	---	---	---	---	---	---	---	---
A3770_01p07060	tetratricopeptide repeat domain-containing protein	No KO found			16.77	GAQ89974.1	4e-32	DF237027.1	1e-11	XP_003083622.1	3e-22	NC_014441.1	2e-23	---	---	Chr_15	3e-25	64405	9e-20	Chr_15	4e-19	---	---	---	---	Bathy16g01190	1e-16	bathy_chrom_16	1e-15	---	---	AYPS01005578.1	3e-18	XP_011398392.1	9e-17	NW_011934241.1	2e-14	XP_005851129.1	1e-33	---	---	XP_005649776.1	3e-14	---	---	---	---	---	---
A3770_01p07070	armadillo repeat domain-containing protein	No KO found			0.74	---	---	---	---	---	---	---	---	---	---	---	---	---	---	---	---	---	---	---	---	---	---	---	---	---	---	---	---	---	---	---	---	---	---	---	---	---	---	---	---	Cre12.g559300.t1.2	3e-22	---	---
A3770_01p07080	hypothetical protein	Primary KO found	K02040	pstS; phosphate transport system substrate-binding protein	0	---	---	---	---	---	---	---	---	41320	7e-13	Chr_6	4e-17	---	---	---	---	---	---	---	---	Bathy05g00240	2e-19	---	---	---	---	---	---	---	---	---	---	---	---	---	---	---	---	---	---	---	---	---	---
A3770_01p07090	cyclopropane fatty acid synthase	Secondary KO found	K00574	cfa; cyclopropane-fatty-acyl-phospholipid synthase	39.33	GAQ87328.1	2e-132	DF237294.1	3e-11	XP_003083973.1	0	NC_014442.1	2e-167	2019	0	Chr_16	9e-177	82306	2e-179	Chr_05	9e-157	23078	6e-75	scaffold_16	2e-39	Bathy06g03280	8e-166	bathy_chrom_06	6e-151	---	---	---	---	---	---	---	---	XP_005851729.1	8e-88	NW_005435087.1	9e-17	XP_005648777.1	0	NW_005178037.1	5e-15	Cre06.g281250.t1.2	0	chromosome_6	1e-31
A3770_01p07100	hypothetical protein	Secondary KO found	K02029	ABC.PA.P; polar amino acid transport system permease protein	18.79	GAQ83161.1	8e-23	---	---	XP_003079854.1	2e-11	---	---	---	---	Chr_6	3e-11	59702	1e-19	Chr_06	8e-17	154920	3e-14	---	---	Bathy05g02330	2e-14	bathy_chrom_05	5e-13	---	---	---	---	---	---	---	---	---	---	---	---	---	---	---	---	Cre12.g529000.t1.2	6e-23	---	---
A3770_01p07110	cation transport protein ChaC	No KO found			1.76	GAQ85824.1	1e-54	DF237205.1	1e-12	XP_003084024.1	1e-41	NC_014442.1	1e-36	13383	1e-44	Chr_16	8e-40	81834	4e-44	Chr_05	3e-37	43343	6e-35	scaffold_16	1e-20	Bathy12g00210	2e-32	bathy_chrom_12	6e-32	KDD73611.1	5e-14	AYPS01002005.1	5e-20	XP_011399239.1	8e-51	NW_011934258.1	1e-13	XP_005849734.1	3e-57	NW_005435083.1	9e-25	XP_005644998.1	2e-46	NW_005178028.1	3e-13	Cre10.g452000.t1.2	1e-54	chromosome_10	6e-14
A3770_01p07120	serine/threonine protein kinase	Primary KO found	K06632	WEE1; wee1-like protein kinase	2.64	GAQ82430.1	3e-57	DF237338.1	3e-13	XP_003081718.1	1e-37	NC_014435.1	3e-35	88482	4e-47	Chr_10	2e-42	82741	5e-22	Chr_03	7e-21	13156	2e-50	scaffold_3	2e-20	Bathy11g02980	4e-42	bathy_chrom_11	8e-41	KDD73135.1	6e-20	AYPS01002499.1	1e-19	XP_011397825.1	9e-19	NW_011934128.1	5e-39	XP_005844186.1	8e-52	---	---	XP_005651190.1	4e-54	---	---	Cre07.g355250.t1.2	4e-38	---	---
A3770_01p07130	TLDc domain-containing protein	No KO found			23.52	GAQ85194.1	2e-32	---	---	XP_003078372.1	3e-36	NC_014428.1	1e-33	34428	5e-35	Chr_3	1e-32	77913	3e-28	Chr_01	1e-24	---	---	---	---	Bathy07g01290	3e-28	bathy_chrom_07	3e-27	---	---	AYPS01005409.1	1e-22	XP_011399931.1	4e-28	---	---	XP_005847581.1	4e-41	NW_005435078.1	6e-12	XP_005643700.1	9e-35	---	---	Cre10.g439550.t1.1	3e-41	chromosome_10	4e-12
A3770_01p07140	hypothetical protein	No KO found			48.94	GAQ80979.1	4e-16	DF237338.1	3e-25	XP_003082515.1	2e-21	NC_014438.1	6e-20	25378	9e-28	Chr_13	2e-26	64764	4e-25	Chr_16	4e-23	192332	2e-25	scaffold_15	1e-25	Bathy04g02230	5e-13	bathy_chrom_11	5e-12	---	---	---	---	---	---	---	---	---	---	---	---	XP_005649559.1	7e-17	NW_005178039.1	2e-15	---	---	---	---
A3770_01p07150	aldehyde/histidinol dehydrogenase	No KO found			65.27	---	---	---	---	---	---	---	---	---	---	---	---	---	---	---	---	---	---	---	---	---	---	---	---	KDD75777.1	5e-146	AYPS01000503.1	2e-133	XP_011399160.1	1e-111	NW_011934258.1	1e-36	XP_005850904.1	5e-54	---	---	XP_005645391.1	2e-129	NW_005178029.1	8e-18	Cre12.g501050.t1.2	3e-55	---	---
A3770_01p07160	cobalamin-dependent methionine synthase	Primary KO found	K00548	metH, MTR; 5-methyltetrahydrofolate--homocysteine methyltransferase	28.26	GAQ91849.1	0	DF237817.1	4e-69	XP_003078364.1	0	NC_014428.1	0	45056	0	Chr_3	0	105867	0	Chr_07	0	148156	0	scaffold_1	0	Bathy07g01400	0	bathy_chrom_07	0	KDD77116.1	0	AYPS01000016.1	0	XP_011400054.1	0	NW_011934166.1	2e-118	XP_005844355.1	0	NW_005435065.1	2e-80	---	---	---	---	Cre06.g250902.t1.1	0	chromosome_6	0
A3770_01p07170	hypothetical protein	No KO found			26.69	---	---	---	---	---	---	---	---	---	---	---	---	---	---	---	---	---	---	---	---	---	---	---	---	---	---	---	---	---	---	---	---	XP_005846258.1	4e-12	---	---	---	---	---	---	Cre01.g055200.t1.2	4e-11	---	---
A3770_01p07180	hypothetical protein	Secondary KO found	K00384	trxB, TRR; thioredoxin reductase (NADPH)	32.11	---	---	---	---	---	---	---	---	---	---	---	---	---	---	---	---	---	---	---	---	---	---	---	---	---	---	---	---	---	---	---	---	---	---	---	---	---	---	---	---	---	---	---	---
A3770_01p07190	carotenoid oxygenase	Primary KO found	K11159	K11159; carotenoid cleavage dioxygenase	31.62	GAQ83160.1	3e-50	DF237087.1	4e-20	XP_003080965.1	2e-73	NC_014433.1	5e-71	3050	6e-70	Chr_8	5e-75	62157	5e-78	Chr_10	3e-74	23105	8e-66	scaffold_2	3e-23	Bathy14g02290	3e-28	bathy_chrom_14	5e-28	---	---	---	---	XP_011396070.1	9e-18	---	---	XP_005844864.1	1e-46	---	---	XP_005644307.1	4e-38	---	---	Cre03.g149650.t1.1	4e-25	---	---
A3770_01p07200	putative CDK-activating kinase assembly factor MAT1	Primary KO found	K10842	MNAT1; CDK-activating kinase assembly factor MAT1	25.78	GAQ83121.1	8e-14	---	---	XP_003082016.1	3e-12	---	---	---	---	---	---	---	---	---	---	---	---	---	---	---	---	---	---	---	---	---	---	---	---	---	---	XP_005850598.1	4e-12	---	---	---	---	---	---	---	---	---	---
A3770_01p07210	hypothetical protein	Primary KO found	K19369	HSPB11; heat shock protein beta-11	0.24	---	---	---	---	---	---	---	---	---	---	---	---	99413	1e-31	Chr_03	9e-28	126236	6e-20	scaffold_2	4e-17	---	---	---	---	---	---	---	---	---	---	---	---	---	---	---	---	---	---	---	---	Cre10.g450350.t1.2	8e-32	chromosome_10	2e-15
A3770_01p07220	mitochondrial ribosomal protein L21	Primary KO found	K02888	RP-L21, MRPL21, rplU; large subunit ribosomal protein L21	11.57	GAQ78015.1	5e-23	---	---	XP_003074495.1	1e-28	NC_014426.1	1e-26	29064	7e-25	Chr_1	3e-23	113419	6e-15	Chr_02	1e-12	51973	2e-24	scaffold_12	2e-22	Bathy01g03540	1e-25	bathy_chrom_01	8e-24	KDD75771.1	5e-32	AYPS01000505.1	1e-24	XP_011395939.1	1e-34	NW_011934141.1	2e-15	XP_005843561.1	2e-34	NW_005435059.1	5e-20	XP_005650067.1	4e-27	---	---	Cre09.g388550.t1.2	6e-25	---	---
A3770_01p07230	folate-biopterin transporter	No KO found			0.15	GAQ78782.1	5e-25	---	---	XP_003080551.1	6e-103	NC_014432.1	9e-96	32854	1e-67	Chr_7	5e-104	56114	4e-95	Chr_02	2e-87	208352	1e-92	scaffold_4	5e-74	Bathy17g02200	5e-103	bathy_chrom_17	2e-95	---	---	---	---	XP_011402364.1	3e-14	---	---	XP_005848190.1	2e-12	---	---	XP_005647082.1	4e-16	---	---	Cre14.g615900.t1.1	9e-12	---	---
A3770_01p07240	vacuolar protein sorting-associated protein 41	Primary KO found	K20184	VPS41; vacuolar protein sorting-associated protein 41	11.68	GAQ77874.1	0	DF236954.1	9e-29	XP_003083675.1	5e-80	NC_014441.1	1e-74	27856	1e-87	Chr_15	2e-81	88662	1e-158	Chr_15	5e-84	53117	1e-78	scaffold_14	4e-33	Bathy16g01640	1e-23	bathy_chrom_16	4e-21	KDD72977.1	1e-35	AYPS01002670.1	1e-15	XP_011395562.1	5e-76	NW_011934122.1	4e-23	XP_005852084.1	3e-108	---	---	XP_005649140.1	0	NW_005178038.1	2e-33	Cre03.g209281.t1.1	6e-67	---	---
A3770_01p07250	hypothetical protein	Secondary KO found	K06112	MAGI3; membrane-associated guanylate kinase-related	69.75	---	---	---	---	---	---	---	---	---	---	---	---	---	---	---	---	---	---	---	---	---	---	---	---	---	---	---	---	---	---	---	---	---	---	---	---	---	---	---	---	---	---	---	---
A3770_01p07260	hypothetical protein	Secondary KO found	K03779	ttdA; L(+)-tartrate dehydratase alpha subunit	23.25	GAQ88236.1	1e-11	---	---	---	---	---	---	---	---	---	---	---	---	---	---	---	---	---	---	---	---	---	---	---	---	---	---	---	---	---	---	---	---	---	---	---	---	---	---	---	---	---	---
A3770_01p07270	subunit 2 of cleavage and polyadenylation specificity factor	Primary KO found	K14402	CPSF2, CFT2; cleavage and polyadenylation specificity factor subunit 2	21.42	GAQ90662.1	2e-170	DF237618.1	1e-22	XP_003074308.1	2e-155	NC_014426.1	4e-135	12108	2e-165	Chr_1	1e-146	55071	1e-131	Chr_01	5e-110	46690	3e-30	scaffold_2	3e-119	Bathy01g02510	8e-97	bathy_chrom_01	5e-70	KDD75060.1	2e-26	AYPS01000896.1	9e-25	XP_011395741.1	7e-108	NW_011934127.1	1e-12	XP_005850465.1	8e-24	NW_005435087.1	6e-15	XP_005649512.1	9e-165	NW_005178038.1	3e-43	Cre12.g487600.t1.1	4e-82	---	---
A3770_01p07280	ACT domain-containing protein	No KO found			0.01	GAQ77935.1	4e-64	---	---	XP_003083699.1	6e-43	NC_014441.1	1e-40	51587	2e-64	Chr_15	6e-42	68964	2e-61	Chr_15	2e-61	181917	5e-60	scaffold_14	1e-39	Bathy16g01910	9e-33	bathy_chrom_16	6e-30	KDD71966.1	9e-36	AYPS01004084.1	5e-35	---	---	NW_011934253.1	2e-22	XP_005846292.1	1e-82	NW_005435074.1	9e-11	XP_005646198.1	3e-75	---	---	---	---	---	---
A3770_01p07290	hypothetical protein	Secondary KO found	K16774	IQCB1, NPHP5; IQ calmodulin-binding motif-containing protein 1	0	---	---	---	---	---	---	---	---	---	---	---	---	---	---	---	---	---	---	---	---	---	---	---	---	---	---	---	---	---	---	---	---	---	---	---	---	---	---	---	---	---	---	---	---
A3770_01p07300	hypothetical protein	Secondary KO found	K15274	SLC35A5; solute carrier family 35 (probable UDP-sugar transporter), member A5	9.77	---	---	---	---	---	---	---	---	---	---	---	---	---	---	---	---	---	---	---	---	---	---	---	---	---	---	---	---	---	---	---	---	---	---	---	---	---	---	---	---	---	---	---	---
A3770_01p07310	heme peroxidase	Primary and secondary KOs found	K00428	E1.11.1.5; cytochrome c peroxidase	37.68	GAQ83478.1	1e-67	DF236992.1	7e-11	XP_003081147.1	2e-63	NC_014434.1	4e-49	4354	2e-65	Chr_9	5e-51	70576	2e-109	Chr_10	6e-127	34503	1e-58	scaffold_4	1e-19	Bathy02g00310	3e-162	bathy_chrom_02	2e-131	KDD76719.1	1e-77	AYPS01000128.1	5e-69	XP_011399793.1	1e-86	NW_011934289.1	4e-65	XP_005842918.1	5e-80	---	---	XP_005646302.1	2e-95	NW_005178032.1	3e-11	Cre09.g401886.t1.1	1e-94	---	---
A3770_01p07320	heme peroxidase	Primary and secondary KOs found	K00428	E1.11.1.5; cytochrome c peroxidase	30.39	GAQ83478.1	8e-68	DF236992.1	7e-11	XP_003081147.1	1e-63	NC_014434.1	2e-49	4354	2e-65	Chr_9	4e-51	70576	2e-109	Chr_10	7e-125	34503	1e-58	scaffold_4	8e-20	Bathy02g00310	1e-160	bathy_chrom_02	9e-130	KDD76719.1	8e-78	AYPS01000128.1	3e-69	XP_011399793.1	1e-86	NW_011934289.1	4e-65	XP_005842918.1	6e-80	---	---	XP_005646302.1	2e-95	NW_005178032.1	2e-11	Cre09.g401886.t1.1	1e-94	---	---
A3770_01p07330	ligand-gated ion-channel protein	No KO found			0	---	---	---	---	---	---	---	---	---	---	---	---	---	---	---	---	---	---	---	---	---	---	---	---	---	---	---	---	---	---	---	---	---	---	---	---	---	---	---	---	---	---	---	---
A3770_01p07340	hypothetical protein	Secondary KO found	K03702	uvrB; excinuclease ABC subunit B	0	---	---	---	---	---	---	---	---	---	---	---	---	---	---	---	---	---	---	---	---	---	---	---	---	---	---	---	---	---	---	---	---	---	---	---	---	---	---	---	---	Cre15.g637050.t1.2	3e-19	---	---
A3770_01p07350	mitochondrial translation factor Tu	Primary KO found	K02358	tuf, TUFM; elongation factor Tu	19.67	GAQ91504.1	0	DF237745.1	4e-75	XP_003079593.1	0	NC_014430.1	0	12576	0	Chr_5	0	90282	0	Chr_03	0	168523	0	scaffold_3	0	Bathy03g05520	0	bathy_chrom_03	0	KDD76553.1	0	AYPS01000184.1	0	XP_011396906.1	0	NW_011934376.1	2e-148	XP_005850993.1	0	NW_005435085.1	1e-17	XP_005643476.1	0	NW_005178036.1	8e-24	Cre06.g259150.t1.2	0	chromosome_6	9e-12
A3770_01p07360	subunit of U3-containing 90S pre-ribosomal complex	Secondary KO found	K14784	CMS1; protein CMS1	7.46	GAQ91274.1	4e-19	---	---	---	---	---	---	---	---	---	---	---	---	---	---	---	---	---	---	---	---	---	---	KDD75142.1	5e-11	---	---	XP_011401056.1	8e-24	---	---	XP_005845289.1	2e-21	---	---	XP_005645900.1	2e-25	---	---	---	---	---	---
A3770_01p07370	polyubiquitin	Primary KO found	K02977	RP-S27Ae, RPS27A; small subunit ribosomal protein S27Ae	194.48	GAQ83324.1	3e-72	DF237221.1	6e-35	XP_003082269.1	1e-45	NC_014437.1	2e-35	32483	4e-67	Chr_7	1e-41	90428	1e-65	Chr_04	2e-47	51948	3e-63	scaffold_12	1e-44	Bathy02g05010	5e-71	bathy_chrom_02	2e-47	KDD74709.1	2e-37	AYPS01002724.1	2e-37	XP_011397491.1	4e-41	NW_011934249.1	1e-35	XP_005852106.1	2e-40	NW_005435072.1	5e-26	XP_005648690.1	3e-43	NW_005178040.1	1e-30	Cre06.g273600.t1.2	5e-37	chromosome_11	1e-13
A3770_01p07380	hypothetical protein	Secondary KO found	K06274	VASP; vasodilator-stimulated phosphoprotein	0	---	---	---	---	---	---	---	---	---	---	---	---	---	---	---	---	---	---	---	---	---	---	---	---	---	---	---	---	---	---	---	---	---	---	---	---	---	---	---	---	---	---	---	---
A3770_01p07390	2-isopropylmalate synthase	Primary KO found	K01649	leuA, IMS; 2-isopropylmalate synthase	71.47	GAQ86129.1	0	DF237221.1	2e-58	XP_003074581.1	0	NC_014426.1	0	29150	0	Chr_1	0	96632	0	Chr_10	0	36068	0	scaffold_13	0	Bathy15g01310	0	bathy_chrom_15	0	KDD73024.1	0	AYPS01002616.1	1e-179	XP_011395701.1	0	NW_011934127.1	7e-104	XP_005851963.1	0	NW_005435087.1	1e-12	XP_005648878.1	0	NW_005178037.1	1e-34	Cre06.g258733.t2.1	9e-173	chromosome_6	7e-22
A3770_01p07400	hypothetical protein	Secondary KO found	K02259	COX15; cytochrome c oxidase assembly protein subunit 15	74.64	---	---	---	---	---	---	---	---	---	---	---	---	---	---	---	---	---	---	---	---	---	---	---	---	---	---	---	---	---	---	---	---	---	---	---	---	---	---	---	---	---	---	---	---
A3770_01p07410	hypothetical protein	Secondary KO found	K05636	LAMB1; laminin, beta 1	0.13	---	---	---	---	---	---	---	---	---	---	---	---	62862	5e-22	Chr_12	6e-21	50955	2e-20	scaffold_10	1e-18	---	---	---	---	---	---	---	---	XP_011397400.1	8e-14	---	---	XP_005850657.1	3e-28	NW_005435085.1	6e-13	---	---	---	---	Cre06.g252871.t1.1	3e-28	---	---
A3770_01p07420	hypothetical protein	Secondary KO found	K08819	CDK12_13; cyclin-dependent kinase 12/13	0.79	---	---	---	---	---	---	---	---	---	---	---	---	---	---	---	---	---	---	---	---	---	---	---	---	---	---	---	---	---	---	---	---	---	---	---	---	---	---	---	---	---	---	---	---
A3770_01p07430	hypothetical protein	Secondary KO found	K10352	MYH; myosin heavy chain	12.64	---	---	---	---	---	---	---	---	---	---	---	---	---	---	---	---	---	---	---	---	---	---	---	---	---	---	---	---	---	---	---	---	---	---	---	---	---	---	---	---	---	---	---	---
A3770_01p07440	peroxisomal membrane protein PMP22	Primary KO found	K13347	PXMP2, PMP22; peroxisomal membrane protein 2	5.06	GAQ86036.1	4e-43	---	---	XP_003078057.1	5e-19	NC_014428.1	8e-15	30479	2e-16	Chr_3	3e-14	107806	4e-13	Chr_02	7e-12	202827	9e-15	scaffold_1	8e-13	Bathy09g02720	2e-15	bathy_chrom_12	3e-11	KDD76330.1	3e-19	AYPS01000837.1	5e-24	XP_011398460.1	2e-37	NW_011934241.1	2e-15	XP_005844575.1	4e-43	NW_005435066.1	2e-11	XP_005649133.1	1e-57	NW_005178038.1	1e-13	Cre12.g550600.t1.1	2e-50	chromosome_12	3e-15
A3770_01p07450	AP2-like ethylene-responsive transcription factor	Primary and secondary KOs found	K09285	OVM, ANT; AP2-like factor, ANT lineage	89.15	GAQ90567.1	1e-39	---	---	XP_003078132.1	9e-32	NC_014428.1	1e-29	34044	3e-33	Chr_8	4e-37	57733	1e-32	Chr_08	7e-40	58247	6e-44	scaffold_7	1e-30	Bathy01g05740	4e-38	bathy_chrom_12	1e-36	KDD72805.1	2e-43	AYPS01002875.1	2e-40	XP_011400319.1	7e-51	NW_011934143.1	8e-35	XP_005851105.1	7e-53	---	---	XP_005646169.1	3e-51	NW_005178040.1	3e-14	Cre01.g009650.t1.2	3e-38	chromosome_1	3e-13
A3770_01p07460	type II thioesterase	Secondary KO found	K01071	MCH; medium-chain acyl-[acyl-carrier-protein] hydrolase	19.54	---	---	---	---	---	---	---	---	---	---	---	---	---	---	---	---	---	---	---	---	---	---	---	---	---	---	---	---	---	---	---	---	---	---	---	---	---	---	---	---	---	---	---	---
A3770_01p07470	ion transport protein	Primary and secondary KOs found	K04910	KCNH7; potassium voltage-gated channel Eag-related subfamily H member 7	1.59	GAQ88533.1	5e-50	---	---	XP_003082520.1	2e-22	NC_014438.1	4e-22	41686	9e-27	Chr_13	4e-26	56797	5e-39	Chr_05	2e-41	47550	2e-27	scaffold_6	1e-26	Bathy09g01910	1e-35	bathy_chrom_09	4e-35	---	---	---	---	---	---	---	---	---	---	---	---	XP_005647574.1	6e-19	---	---	Cre17.g706900.t1.2	5e-50	---	---
A3770_01p07480	hypothetical protein	Secondary KO found	K00591	COQ3; polyprenyldihydroxybenzoate methyltransferase / 3-demethylubiquinol 3-O-methyltransferase	19.89	---	---	---	---	---	---	---	---	---	---	---	---	---	---	---	---	---	---	---	---	---	---	---	---	---	---	---	---	---	---	---	---	---	---	---	---	---	---	---	---	---	---	---	---
A3770_01p07490	hypothetical protein	No KO found			31.7	---	---	---	---	XP_003081803.1	6e-23	NC_014436.1	9e-22	17201	1e-24	Chr_11	1e-22	---	---	Chr_12	2e-21	189121	3e-28	scaffold_10	6e-25	Bathy18g01560	1e-26	bathy_chrom_18	9e-25	KDD73171.1	2e-26	AYPS01002464.1	6e-29	XP_011399892.1	7e-40	NW_011934300.1	5e-13	XP_005850597.1	3e-31	---	---	XP_005651563.1	3e-31	NW_005178041.1	5e-23	Cre01.g022600.t1.1	4e-39	chromosome_1	2e-19
A3770_01p07500	acyl carrier protein	Primary KO found	K03955	NDUFAB1; NADH dehydrogenase (ubiquinone) 1 alpha/beta subcomplex 1	81.86	GAQ91024.1	8e-34	DF237664.1	2e-18	XP_003084184.1	3e-24	NC_014443.1	3e-21	42161	6e-31	Chr_17	7e-28	57396	2e-30	Chr_03	3e-20	23642	1e-28	scaffold_17	4e-26	Bathy09g00590	3e-27	bathy_chrom_09	2e-24	KDD72487.1	9e-33	AYPS01003283.1	5e-18	XP_011396251.1	1e-31	NW_011934146.1	9e-19	XP_005850509.1	4e-31	NW_005435085.1	1e-17	XP_005645848.1	8e-35	NW_005178031.1	2e-18	Cre16.g673109.t1.1	1e-31	chromosome_16	2e-22
A3770_01p07510	hypothetical protein	No KO found			27.5	GAQ84305.1	8e-18	---	---	XP_003084183.1	2e-21	NC_014443.1	3e-20	89546	1e-24	Chr_17	2e-23	57395	9e-24	Chr_03	1e-22	124378	3e-23	scaffold_17	8e-21	Bathy09g00600	9e-22	bathy_chrom_09	1e-20	---	---	---	---	XP_011395457.1	8e-22	NW_011934118.1	1e-12	XP_005849264.1	3e-26	---	---	XP_005650349.1	1e-24	---	---	Cre03.g163500.t1.2	4e-26	chromosome_3	1e-24
A3770_01p07520	hypothetical protein	Secondary KO found	K03387	ahpF; alkyl hydroperoxide reductase subunit F	19.58	---	---	---	---	---	---	---	---	---	---	---	---	---	---	---	---	---	---	---	---	---	---	---	---	---	---	---	---	---	---	---	---	---	---	---	---	---	---	---	---	---	---	---	---
A3770_01p07530	AP2 domain-containing transcription factor	Primary KO found	K09286	EREBP; EREBP-like factor	42.23	---	---	---	---	XP_003079039.1	2e-14	NC_014426.1	3e-14	23938	1e-16	Chr_4	9e-16	62515	8e-16	---	---	---	---	---	---	Bathy01g03260	2e-15	bathy_chrom_01	3e-14	---	---	---	---	XP_011400225.1	5e-14	NW_011934321.1	2e-15	---	---	NW_005435062.1	6e-15	XP_005644527.1	9e-17	NW_005178033.1	3e-11	Cre08.g364400.t1.1	6e-18	---	---
A3770_01p07540	acetylglutamate kinase	Primary KO found	K00930	argB; acetylglutamate kinase	29.3	GAQ79292.1	6e-109	DF236976.1	4e-116	XP_003083076.1	4e-87	NC_014439.1	2e-110	52011	7e-118	Chr_20	2e-106	87915	7e-136	Chr_13	1e-122	179143	8e-136	scaffold_7	8e-44	Bathy12g01680	2e-101	bathy_chrom_12	6e-93	KDD72126.1	2e-82	AYPS01003824.1	2e-87	XP_011397042.1	3e-131	NW_011934204.1	4e-19	XP_005844279.1	3e-137	NW_005435064.1	1e-68	XP_005651171.1	3e-141	NW_005178041.1	4e-47	Cre01.g015000.t1.2	1e-137	chromosome_1	2e-17
A3770_01p07550	hypothetical protein	No KO found			4.3	GAQ90357.1	9e-62	DF237580.1	3e-60	XP_003082515.1	2e-60	NC_014438.1	2e-52	25378	3e-62	Chr_13	3e-57	63858	1e-37	Chr_13	2e-35	60089	5e-87	scaffold_8	1e-82	Bathy08g03400	8e-43	bathy_chrom_08	6e-38	---	---	---	---	---	---	---	---	---	---	---	---	XP_005649559.1	6e-39	NW_005178039.1	4e-35	---	---	---	---
A3770_01p07560	pseudouridine synthase	No KO found			20.78	GAQ80342.1	9e-41	---	---	XP_003078241.1	2e-23	NC_014428.1	2e-41	30653	8e-52	Chr_3	1e-46	99132	1e-34	Chr_02	4e-33	175276	1e-46	scaffold_1	4e-28	Bathy09g03420	4e-38	bathy_chrom_09	3e-36	---	---	---	---	XP_011397499.1	3e-43	NW_011934209.1	5e-11	XP_005852095.1	9e-40	---	---	XP_005648693.1	6e-50	---	---	Cre11.g474850.t1.1	1e-36	---	---
A3770_01p07570	hypothetical protein	Secondary KO found	K03135	TAF11; transcription initiation factor TFIID subunit 11	4.7	---	---	---	---	---	---	---	---	---	---	---	---	---	---	---	---	---	---	---	---	---	---	---	---	---	---	---	---	---	---	---	---	---	---	---	---	---	---	---	---	---	---	---	---
A3770_01p07580	tubby-like protein	No KO found			0.35	GAQ79336.1	6e-26	---	---	XP_003082109.1	9e-19	NC_014436.1	7e-12	44336	7e-21	Chr_11	6e-13	63330	1e-33	Chr_12	1e-22	51450	9e-36	---	---	---	---	---	---	---	---	---	---	---	---	---	---	XP_005843570.1	7e-21	---	---	XP_005650205.1	2e-32	---	---	Cre16.g667450.t1.2	1e-32	chromosome_16	2e-22
A3770_01p07590	hypothetical protein	Secondary KO found	K17452	AEBP2; zinc finger protein AEBP2	140.98	---	---	---	---	---	---	---	---	---	---	---	---	---	---	---	---	---	---	---	---	---	---	---	---	---	---	---	---	---	---	---	---	---	---	---	---	---	---	---	---	---	---	---	---
A3770_01p07600	hypothetical protein	Secondary KO found	K03043	rpoB; DNA-directed RNA polymerase subunit beta	75.4	---	---	---	---	---	---	---	---	---	---	---	---	---	---	---	---	---	---	---	---	---	---	---	---	---	---	---	---	---	---	---	---	---	---	---	---	---	---	---	---	---	---	---	---
A3770_01p07610	plastid ribosomal protein L9	Primary KO found	K02939	RP-L9, MRPL9, rplI; large subunit ribosomal protein L9	124.99	GAQ90126.1	3e-21	---	---	XP_003075308.1	6e-17	NC_014427.1	4e-14	29830	8e-24	Chr_2	3e-14	62813	2e-29	Chr_11	8e-16	159224	4e-28	scaffold_8	4e-16	Bathy02g00200	1e-23	bathy_chrom_02	5e-14	---	---	---	---	XP_011400621.1	3e-28	---	---	XP_005845317.1	4e-29	---	---	XP_005646205.1	6e-14	---	---	Cre12.g556050.t1.2	2e-28	---	---
A3770_01p07620	SRP9/SRP14 subunit of signal recognition particle	Primary KO found	K03109	SRP9; signal recognition particle subunit SRP9	50.05	GAQ85385.1	3e-24	---	---	---	---	---	---	---	---	---	---	---	---	---	---	202926	5e-11	---	---	---	---	---	---	KDD75106.1	3e-16	---	---	XP_011396222.1	3e-22	NW_011934146.1	1e-13	XP_005850780.1	2e-24	NW_005435085.1	7e-14	XP_005651418.1	2e-22	---	---	Cre12.g546250.t1.2	5e-16	---	---
A3770_01p07630	hypothetical protein	Secondary KO found	K01006	ppdK; pyruvate, orthophosphate dikinase	43.78	---	---	---	---	---	---	---	---	---	---	---	---	---	---	---	---	---	---	---	---	---	---	---	---	---	---	---	---	---	---	---	---	---	---	---	---	---	---	---	---	---	---	---	---
A3770_01p07640	putative sodium/metabolite cotransporter	Primary KO found	K14347	SLC10A7, P7; solute carrier family 10 (sodium/bile acid cotransporter), member 7	2.52	GAQ86882.1	7e-82	DF237074.1	2e-16	XP_003075170.1	8e-69	NC_014427.1	1e-50	3803	7e-78	Chr_2	1e-56	59724	1e-77	Chr_07	6e-54	---	---	---	---	---	---	---	---	---	---	---	---	XP_011402299.1	8e-33	---	---	XP_005851503.1	4e-64	NW_005435084.1	4e-19	XP_005650221.1	2e-72	NW_005178040.1	1e-25	Cre06.g250450.t1.2	7e-66	chromosome_6	9e-38
A3770_01p07650	hypothetical protein	Primary KO found	K20306	TRAPPC9, TRS120; trafficking protein particle complex subunit 9	42.16	GAQ85694.1	3e-14	---	---	---	---	---	---	---	---	---	---	---	---	---	---	---	---	---	---	---	---	---	---	---	---	---	---	---	---	---	---	---	---	---	---	---	---	---	---	---	---	---	---
A3770_01p07660	hypothetical protein	No KO found			13	GAQ81304.1	9e-36	---	---	XP_003078826.1	4e-12	---	---	---	---	---	---	53344	1e-16	Chr_11	1e-16	60244	3e-12	---	---	Bathy06g05060	1e-11	---	---	KDD73302.1	8e-11	---	---	XP_011400435.1	3e-28	---	---	XP_005850875.1	8e-33	---	---	XP_005650984.1	3e-19	---	---	Cre12.g546700.t1.1	2e-32	---	---
A3770_01p07670	guanine nucleotide exchange factor DENND6	No KO found			28.4	GAQ91911.1	7e-21	DF237829.1	8e-14	---	---	---	---	---	---	---	---	---	---	---	---	---	---	---	---	---	---	---	---	---	---	AYPS01000907.1	1e-13	XP_011401861.1	3e-44	---	---	XP_005850927.1	1e-16	---	---	---	---	NW_005178041.1	1e-12	Cre14.g633500.t1.1	7e-23	---	---
A3770_01p07680	histidine phosphatase	Primary KO found	K13024	PPIP5K, VIP; inositol-hexakisphosphate/diphosphoinositol-pentakisphosphate 1-kinase	31.45	GAQ86831.1	0	DF237263.1	5e-21	XP_003078214.1	0	NC_014428.1	2e-90	33883	1e-106	Chr_3	3e-100	80976	1e-113	Chr_04	8e-106	17536	2e-112	scaffold_5	2e-105	Bathy09g03180	9e-62	bathy_chrom_09	5e-61	KDD77059.1	3e-139	AYPS01000030.1	9e-121	XP_011395827.1	3e-118	NW_011934129.1	2e-48	XP_005849798.1	0	NW_005435083.1	4e-27	XP_005644985.1	0	NW_005178028.1	7e-23	Cre03.g185500.t1.1	2e-36	chromosome_3	8e-18
A3770_01p07690	U6-snRNA-binding pre-mRNA-processing-splicing factor 8	Primary KO found	K12856	PRPF8, PRP8; pre-mRNA-processing factor 8	37.98	GAQ88819.1	0	DF237410.1	0	XP_003081828.1	0	NC_014436.1	0	50795	0	Chr_11	0	107163	0	Chr_12	0	210656	0	scaffold_10	0	Bathy18g01340	0	bathy_chrom_18	0	KDD76263.1	0	AYPS01000293.1	0	XP_011399604.1	0	NW_011934269.1	0	XP_005844348.1	0	NW_005435065.1	2e-42	XP_005650078.1	0	NW_005178039.1	3e-53	Cre01.g016050.t1.2	0	chromosome_1	1e-79
A3770_01p07700	hypothetical protein	Primary KO found	K01006	ppdK; pyruvate, orthophosphate dikinase	32.49	---	---	---	---	---	---	---	---	---	---	---	---	---	---	---	---	---	---	---	---	---	---	---	---	---	---	---	---	---	---	---	---	---	---	---	---	---	---	---	---	---	---	---	---
A3770_01p07710	hypothetical protein	No KO found			39.04	GAQ80336.1	1e-109	DF237001.1	3e-12	---	---	---	---	---	---	---	---	57021	3e-67	Chr_03	7e-65	53832	2e-66	scaffold_16	5e-37	---	---	---	---	---	---	---	---	---	---	---	---	---	---	---	---	---	---	---	---	---	---	---	---
A3770_01p07720	hypothetical protein	Secondary KO found	K07196	TRIP10, CIP4; thyroid hormone receptor interactor 10	3.48	---	---	---	---	---	---	---	---	---	---	---	---	---	---	---	---	---	---	---	---	---	---	---	---	---	---	---	---	---	---	---	---	---	---	---	---	---	---	---	---	---	---	---	---
A3770_01p07730	hypothetical protein	No KO found			41.89	---	---	---	---	---	---	---	---	---	---	---	---	---	---	---	---	---	---	---	---	---	---	---	---	KDD76952.1	4e-17	AYPS01000057.1	6e-11	XP_011401106.1	2e-14	---	---	XP_005848415.1	2e-20	---	---	XP_005646761.1	1e-36	---	---	---	---	chromosome_8	1e-11
A3770_01p07740	subunit psaK of photosystem I reaction center	Secondary KO found	K02698	psaK; photosystem I subunit X	137.41	GAQ89416.1	1e-14	---	---	---	---	---	---	37677	3e-11	---	---	62137	1e-14	---	---	53824	2e-11	---	---	Bathy06g01380	2e-12	---	---	---	---	---	---	XP_011395767.1	8e-17	---	---	XP_005845404.1	2e-11	---	---	XP_005645996.1	2e-17	---	---	Cre17.g724300.t1.2	2e-13	---	---
A3770_01p07750	hypothetical protein	Secondary KO found	K20412	PI16, CRISP9, CD364; peptidase inhibitor 16	54.95	---	---	---	---	---	---	---	---	---	---	---	---	---	---	---	---	---	---	---	---	---	---	---	---	---	---	---	---	---	---	---	---	---	---	---	---	---	---	---	---	---	---	---	---
A3770_01p07760	hypothetical protein	Secondary KO found	K02138	ATPeF0D, ATP5H, ATP7; F-type H+-transporting ATPase subunit d	240.43	---	---	---	---	---	---	---	---	---	---	---	---	---	---	---	---	---	---	---	---	---	---	---	---	---	---	---	---	---	---	---	---	---	---	---	---	---	---	---	---	---	---	---	---
A3770_01p07770	hypothetical protein	Secondary KO found	K03914	F2R, PAR1; coagulation factor II (thrombin) receptor	436.16	---	---	---	---	---	---	---	---	---	---	---	---	---	---	---	---	---	---	---	---	---	---	---	---	---	---	---	---	---	---	---	---	---	---	---	---	---	---	---	---	---	---	---	---
A3770_01p07780	isoamylase	Primary KO found	K01214	ISA, treX; isoamylase	38.83	GAQ88556.1	0	DF237388.1	4e-37	XP_003083046.1	0	NC_014439.1	0	43578	0	Chr_20	0	106402	0	Chr_13	0	70243	0	scaffold_7	0	Bathy12g01280	0	bathy_chrom_12	0	KDD75452.1	0	AYPS01000678.1	1e-143	XP_011402084.1	0	NW_011934476.1	1e-146	XP_005846531.1	0	NW_005435074.1	7e-24	XP_005651371.1	0	NW_005178041.1	2e-44	Cre03.g155001.t1.1	0	chromosome_3	1e-16
A3770_01p07790	hypothetical protein	Primary KO found	K15290	SYT1; synaptotagmin-1	0.45	GAQ80873.1	1e-42	---	---	---	---	---	---	24349	5e-13	---	---	99929	8e-14	Chr_15	8e-12	63907	2e-12	---	---	---	---	---	---	---	---	---	---	---	---	---	---	---	---	---	---	---	---	---	---	---	---	---	---
A3770_01p07800	metallo-dependent phosphatase	Primary KO found	K14379	ACP5; tartrate-resistant acid phosphatase type 5	0.25	GAQ81423.1	1e-36	---	---	---	---	---	---	---	---	---	---	57856	2e-35	Chr_04	2e-33	126907	8e-39	scaffold_4	4e-23	Bathy01g00210	2e-14	bathy_chrom_01	8e-14	---	---	---	---	XP_011396930.1	2e-36	---	---	XP_005844666.1	3e-34	---	---	XP_005647322.1	8e-33	---	---	Cre06.g259650.t1.2	2e-33	---	---
A3770_01p07810	armadillo repeat domain-containing protein	Primary KO found	K18752	TNPO1, IPO2, KPNB2; transportin-1	22.56	GAQ87530.1	7e-83	DF237308.1	5e-26	XP_003082997.1	7e-59	NC_014439.1	3e-44	29487	2e-56	Chr_20	2e-43	65382	5e-58	Chr_13	3e-44	179262	8e-50	scaffold_7	3e-35	Bathy12g00920	1e-56	bathy_chrom_12	6e-40	---	---	---	---	XP_011399849.1	5e-37	---	---	XP_005843159.1	2e-63	---	---	XP_005643647.1	3e-81	---	---	Cre12.g520550.t1.2	2e-37	---	---
A3770_01p07820	mitochondrial ribosomal protein L24	Primary KO found	K02902	RP-L28, MRPL28, rpmB; large subunit ribosomal protein L28	33.41	GAQ91502.1	2e-23	---	---	---	---	---	---	31348	2e-30	Chr_4	7e-12	---	---	Chr_11	3e-22	60375	2e-14	scaffold_8	5e-13	Bathy08g03730	3e-27	bathy_chrom_08	2e-24	KDD74673.1	9e-23	---	---	XP_011399671.1	3e-27	NW_011934272.1	9e-12	XP_005848229.1	8e-25	---	---	XP_005651438.1	2e-28	---	---	---	---	---	---
A3770_01p07830	putative IS605 transposase	Primary KO found	K07496	K07496; putative transposase	86.63	GAQ92077.1	4e-45	DF237962.1	3e-28	---	---	---	---	---	---	---	---	---	---	---	---	---	---	---	---	---	---	---	---	---	---	---	---	---	---	---	---	---	---	---	---	---	---	---	---	---	---	---	---
A3770_01p07840	ribosomal protein S19	Primary KO found	K02966	RP-S19e, RPS19; small subunit ribosomal protein S19e	113.29	GAQ79672.1	1e-43	---	---	---	---	NC_014436.1	1e-13	44019	7e-43	Chr_11	1e-31	107171	1e-38	Chr_12	4e-28	125505	2e-39	scaffold_10	4e-29	Bathy13g01050	5e-38	bathy_chrom_13	2e-28	KDD73529.1	1e-34	AYPS01002085.1	2e-24	XP_011396880.1	3e-47	---	---	XP_005849924.1	3e-44	NW_005435083.1	2e-12	XP_005645379.1	2e-43	---	---	Cre02.g106600.t1.2	1e-47	---	---
A3770_01p07850	galactokinase	Primary KO found	K18674	GALK2; N-acetylgalactosamine kinase	28.78	GAQ79665.1	3e-124	DF236984.1	6e-13	XP_003078677.1	1e-111	NC_014429.1	2e-99	31076	6e-126	Chr_4	2e-110	60667	2e-133	Chr_08	5e-117	209881	1e-126	scaffold_4	7e-111	Bathy01g01320	4e-101	bathy_chrom_01	4e-91	KDD77147.1	2e-66	AYPS01000008.1	2e-60	XP_011396882.1	2e-121	NW_011934190.1	3e-25	XP_005849677.1	2e-98	---	---	XP_005645372.1	5e-129	NW_005178029.1	1e-11	Cre17.g732300.t1.2	1e-112	---	---
A3770_01p07860	hypothetical protein	No KO found			0	GAQ79671.1	1e-161	DF236984.1	1e-19	---	---	---	---	26208	9e-17	Chr_10	4e-13	85292	3e-91	Chr_09	6e-60	37168	1e-117	scaffold_18	5e-56	---	---	---	---	---	---	---	---	---	---	---	---	---	---	---	---	XP_005645378.1	9e-53	---	---	Cre13.g607750.t1.2	4e-177	chromosome_13	6e-29
A3770_01p07870	creatinase/aminopeptidase	Primary KO found	K01262	pepP; Xaa-Pro aminopeptidase	16.58	GAQ86299.1	0	DF237230.1	2e-17	XP_003082710.1	0	NC_014438.1	3e-175	41838	0	Chr_13	5e-159	59272	0	Chr_06	2e-176	44647	8e-124	scaffold_9	3e-109	Bathy04g02500	0	bathy_chrom_04	8e-171	KDD71560.1	3e-43	AYPS01004795.1	1e-41	XP_011397919.1	7e-50	NW_011934213.1	2e-129	XP_005847344.1	0	NW_005435077.1	3e-15	XP_005647728.1	0	NW_005178035.1	2e-17	Cre09.g408851.t1.1	2e-102	---	---
A3770_01p07880	ribosomal protein L17	Primary KO found	K02880	RP-L17e, RPL17; large subunit ribosomal protein L17e	112.44	GAQ77939.1	3e-90	DF236955.1	7e-33	XP_003079939.1	7e-77	NC_014431.1	1e-73	32234	6e-82	Chr_6	2e-73	93345	5e-91	Chr_02	2e-52	125524	5e-86	scaffold_11	5e-48	Bathy05g03260	5e-65	bathy_chrom_05	2e-58	KDD75563.1	8e-67	AYPS01000616.1	9e-60	XP_011401207.1	1e-84	NW_011934403.1	4e-34	XP_005850363.1	3e-79	NW_005435084.1	7e-28	XP_005646557.1	3e-90	NW_005178032.1	5e-43	Cre13.g568900.t1.2	2e-83	chromosome_13	4e-36
A3770_01p07890	translocase of outer mitochondrial membrane	No KO found			68.88	GAQ77649.1	7e-48	DF236951.1	3e-11	XP_003082381.1	5e-67	NC_014437.1	2e-51	7779	2e-58	Chr_12	2e-49	93018	2e-62	Chr_01	2e-38	50044	8e-58	scaffold_1	8e-46	Bathy07g02490	1e-55	bathy_chrom_07	5e-47	KDD75694.1	3e-41	AYPS01000546.1	7e-33	---	---	NW_011934253.1	3e-33	XP_005850433.1	6e-57	---	---	XP_005650167.1	5e-69	NW_005178039.1	1e-15	Cre12.g534600.t1.2	1e-48	chromosome_12	1e-11
A3770_01p07900	tubby-like protein	Secondary KO found	K19600	TULP1; tubby-related protein 1	0.34	GAQ79336.1	7e-86	DF237276.1	4e-11	XP_003082109.1	7e-41	NC_014436.1	2e-39	44336	9e-45	Chr_11	1e-36	63330	6e-101	Chr_12	4e-86	51450	2e-91	scaffold_10	2e-58	Bathy08g01320	3e-18	bathy_chrom_08	1e-17	---	---	AYPS01000484.1	1e-15	XP_011397923.1	9e-18	---	---	XP_005843570.1	2e-74	NW_005435059.1	2e-20	XP_005650205.1	6e-79	NW_005178040.1	2e-15	Cre12.g520650.t1.2	1e-95	chromosome_12	7e-39
A3770_01p07910	fructosamine/ketosamine-3-kinase	No KO found			14.19	GAQ88695.1	3e-73	---	---	XP_003079820.1	2e-75	NC_014431.1	4e-54	41216	7e-69	Chr_6	3e-53	84028	5e-87	Chr_08	8e-61	51864	1e-66	scaffold_11	4e-44	Bathy05g01890	1e-64	bathy_chrom_05	5e-48	---	---	---	---	XP_011402081.1	3e-56	NW_011934476.1	8e-38	XP_005846363.1	6e-88	NW_005435074.1	3e-29	XP_005648397.1	2e-84	NW_005178037.1	1e-15	Cre12.g542202.t1.1	3e-86	---	---
A3770_01p07920	DTW domain-containing protein	No KO found			10.86	GAQ88159.1	5e-20	---	---	---	---	---	---	---	---	---	---	99893	1e-18	Chr_04	1e-12	40120	6e-20	scaffold_6	1e-11	---	---	---	---	---	---	AYPS01002255.1	4e-14	XP_011399148.1	1e-22	---	---	XP_005843105.1	2e-18	---	---	XP_005643708.1	9e-38	---	---	---	---	---	---
A3770_01p07930	putative Golgi apparatus protein	Primary KO found	K06816	GLG1, ESL1; golgi apparatus protein 1	0.82	GAQ83411.1	5e-105	---	---	---	---	---	---	---	---	---	---	---	---	Chr_03	9e-64	56360	3e-48	scaffold_3	2e-22	---	---	---	---	---	---	---	---	---	---	---	---	XP_005850133.1	1e-86	---	---	XP_005649564.1	8e-134	NW_005178040.1	2e-11	Cre01.g005050.t1.1	5e-127	chromosome_12	7e-25
A3770_01p07940	ubiquitin conjugating enzyme	Primary KO found	K06689	UBE2D, UBC4, UBC5; ubiquitin-conjugating enzyme E2 D	238.58	GAQ84417.1	9e-95	DF236951.1	7e-20	XP_003079606.1	3e-66	NC_014439.1	5e-79	43750	7e-95	Chr_20	1e-79	109415	3e-95	Chr_13	4e-52	182218	3e-96	scaffold_6	2e-63	Bathy04g04420	2e-94	bathy_chrom_04	7e-80	KDD76672.1	4e-66	AYPS01000142.1	5e-62	XP_011398713.1	7e-103	NW_011934251.1	4e-43	XP_005846026.1	2e-103	NW_005435073.1	7e-37	XP_005650438.1	3e-104	NW_005178040.1	8e-57	Cre16.g693700.t1.2	6e-102	chromosome_16	5e-23
A3770_01p07950	ubiquitin conjugating enzyme	Primary KO found	K10576	UBE2H, UBC8; ubiquitin-conjugating enzyme E2 H	44.16	GAQ88747.1	5e-90	DF237405.1	6e-17	XP_003079285.1	4e-26	NC_014439.1	7e-24	31651	2e-25	Chr_5	3e-23	108256	1e-25	Chr_13	1e-70	193082	2e-28	scaffold_3	2e-25	Bathy12g02570	4e-27	bathy_chrom_12	1e-24	KDD74288.1	4e-78	AYPS01001428.1	1e-59	XP_011396851.1	3e-85	NW_011934189.1	7e-31	XP_005849389.1	3e-86	NW_005435073.1	2e-13	XP_005650676.1	1e-92	NW_005178040.1	3e-17	Cre01.g027200.t1.2	2e-82	chromosome_1	2e-16
A3770_01p07960	hypothetical protein	No KO found			6.59	GAQ90357.1	1e-64	DF237580.1	6e-58	XP_003082515.1	2e-67	NC_014429.1	2e-58	25378	6e-67	Chr_13	2e-60	63858	1e-36	Chr_13	4e-31	60089	3e-95	scaffold_8	5e-88	Bathy08g03400	2e-36	bathy_chrom_08	1e-31	---	---	---	---	---	---	---	---	---	---	---	---	XP_005649559.1	3e-32	NW_005178039.1	3e-30	---	---	---	---
A3770_01p07970	DUF382 domain-containing protein	Primary KO found	K12829	SF3B2, SAP145, CUS1; splicing factor 3B subunit 2	30.35	GAQ83827.1	1e-109	DF237113.1	3e-20	XP_003075238.1	2e-95	NC_014427.1	1e-79	119367	5e-95	Chr_2	6e-81	106896	1e-107	Chr_05	3e-89	177244	5e-103	scaffold_3	4e-87	Bathy03g01810	5e-99	bathy_chrom_03	5e-84	KDD74400.1	2e-97	AYPS01001342.1	2e-85	XP_011399848.1	3e-106	NW_011934296.1	8e-22	XP_005843121.1	4e-117	NW_005435053.1	1e-13	XP_005643738.1	6e-105	NW_005178023.1	3e-22	Cre12.g514450.t1.2	3e-110	chromosome_12	3e-24
A3770_01p07980	hypothetical protein	Primary KO found	K13539	LMLN; leishmanolysin-like peptidase	8.21	---	---	---	---	---	---	---	---	---	---	---	---	---	---	---	---	---	---	---	---	---	---	---	---	---	---	---	---	---	---	---	---	---	---	---	---	---	---	---	---	---	---	---	---
A3770_01p07990	hypothetical protein	Secondary KO found	K09592	EGLN, HPH; hypoxia-inducible factor prolyl hydroxylase	33.74	---	---	---	---	---	---	---	---	---	---	---	---	---	---	---	---	---	---	---	---	---	---	---	---	---	---	---	---	---	---	---	---	---	---	---	---	---	---	---	---	---	---	---	---
A3770_01p08000	hypothetical protein	No KO found			4.21	GAQ90357.1	2e-21	DF237338.1	9e-12	XP_003082515.1	4e-17	---	---	25378	8e-17	Chr_13	8e-14	63858	2e-16	---	---	193117	6e-29	scaffold_3	1e-20	Bathy07g01420	7e-11	---	---	---	---	---	---	---	---	---	---	---	---	---	---	---	---	---	---	---	---	---	---
A3770_01p08010	acetyl-CoA carboxylase	Primary KO found	K01962	accA; acetyl-CoA carboxylase carboxyl transferase subunit alpha	118.5	GAQ79582.1	5e-143	DF236982.1	4e-23	---	---	---	---	---	---	---	---	---	---	---	---	---	---	---	---	---	---	---	---	KDD76578.1	3e-140	AYPS01000175.1	2e-108	XP_011398758.1	3e-179	NW_011934251.1	1e-66	XP_005845985.1	0	NW_005435073.1	1e-24	XP_005650555.1	0	NW_005178040.1	5e-35	Cre12.g519100.t1.2	0	chromosome_12	5e-48
A3770_01p08020	minichromosome maintenance protein 4	Primary KO found	K02212	MCM4, CDC54; DNA replication licensing factor MCM4	9.53	GAQ79584.1	0	DF236982.1	2e-30	XP_003082911.1	0	NC_014439.1	0	51954	0	Chr_20	0	95766	0	Chr_13	0	195678	0	scaffold_15	0	Bathy12g03400	0	bathy_chrom_12	0	KDD77080.1	0	AYPS01002193.1	2e-77	XP_011401168.1	0	NW_011934426.1	5e-77	XP_005849551.1	0	NW_005435083.1	3e-21	XP_005649157.1	0	NW_005178038.1	5e-38	Cre07.g316850.t1.2	0	chromosome_7	2e-30
A3770_01p08030	hypothetical protein	No KO found			75.27	GAQ83412.1	1e-52	---	---	---	---	---	---	---	---	---	---	---	---	---	---	---	---	---	---	---	---	---	---	---	---	---	---	---	---	---	---	---	---	---	---	XP_005650071.1	8e-54	---	---	---	---	---	---
A3770_01p08040	hypothetical protein	No KO found			10.86	GAQ87908.1	2e-15	---	---	---	---	NC_014428.1	1e-15	92531	2e-16	Chr_3	3e-15	57959	9e-20	Chr_04	6e-19	58055	6e-14	scaffold_5	2e-13	Bathy04g00830	8e-18	bathy_chrom_04	2e-16	KDD76106.1	1e-14	---	---	XP_011399969.1	7e-12	---	---	XP_005845999.1	2e-22	---	---	---	---	---	---	Cre13.g571251.t1.1	9e-11	---	---
A3770_01p08050	hypothetical protein	Primary KO found	K18749	LSM14, RAP55, SCD6; protein LSM14	78.04	GAQ84879.1	7e-22	---	---	---	---	---	---	28052	3e-19	---	---	102818	2e-18	Chr_10	1e-15	214289	1e-21	---	---	---	---	---	---	---	---	---	---	XP_011400039.1	2e-12	---	---	XP_005843713.1	3e-18	---	---	XP_005643608.1	1e-23	---	---	Cre08.g378000.t1.2	3e-23	chromosome_8	2e-13
A3770_01p08060	mitogen-activated protein kinase 7	Primary and secondary KOs found	K08829	MAK; male germ cell-associated kinase	0	GAQ88634.1	7e-163	DF237854.1	8e-43	XP_003080614.1	6e-54	NC_014433.1	2e-51	35576	5e-53	Chr_8	2e-53	67483	3e-156	Chr_14	5e-137	21424	7e-149	scaffold_12	8e-135	Bathy02g04380	2e-48	bathy_chrom_02	3e-45	KDD74687.1	3e-49	AYPS01001424.1	4e-45	XP_011397514.1	4e-45	NW_011934321.1	2e-30	XP_005845651.1	7e-156	NW_005435074.1	3e-18	XP_005643584.1	1e-154	NW_005178023.1	7e-20	Cre16.g661100.t1.2	7e-174	chromosome_12	8e-33
A3770_01p08070	protein serine/threonine phosphatase 2C	Secondary KO found	K19477	PRKG2; cGMP-dependent protein kinase 2	0	GAQ83023.1	0	DF237082.1	1e-45	XP_003081891.1	2e-153	NC_014436.1	2e-79	4795	2e-99	Chr_11	8e-83	64355	5e-57	Chr_15	7e-56	53209	1e-56	scaffold_2	7e-41	Bathy04g02850	3e-35	bathy_chrom_04	2e-34	KDD75363.1	6e-55	AYPS01001790.1	1e-35	XP_011396967.1	6e-60	NW_011934330.1	9e-21	XP_005844126.1	1e-45	NW_005435076.1	5e-18	XP_005642846.1	4e-101	NW_005178027.1	1e-14	Cre10.g443550.t1.2	1e-171	chromosome_2	4e-32
A3770_01p08080	hypothetical protein	Secondary KO found	K19041	RNF38_44; E3 ubiquitin-protein ligase RNF38/44	39.1	---	---	---	---	---	---	---	---	---	---	---	---	57350	4e-16	Chr_03	2e-14	139203	7e-18	scaffold_17	2e-13	Bathy09g01510	7e-13	bathy_chrom_09	9e-12	KDD73481.1	3e-18	AYPS01002131.1	5e-16	XP_011395502.1	2e-18	---	---	XP_005846044.1	3e-29	NW_005435073.1	4e-12	XP_005650390.1	3e-23	NW_005178040.1	5e-12	---	---	chromosome_10	7e-11
A3770_01p08090	regulatory subunit of 26S proteasome	Primary KO found	K03028	PSMD2, RPN1; 26S proteasome regulatory subunit N1	35.19	GAQ81873.1	0	DF237042.1	3e-25	XP_003081101.1	0	NC_014434.1	0	33401	0	Chr_9	0	90309	0	Chr_03	0	32266	0	scaffold_3	0	Bathy10g03410	0	bathy_chrom_10	0	KDD74396.1	8e-24	AYPS01001344.1	4e-22	XP_011400410.1	0	NW_011934327.1	9e-87	XP_005845802.1	0	---	---	XP_005647310.1	0	NW_005178034.1	8e-18	Cre16.g676197.t1.1	0	chromosome_16	3e-23
A3770_01p08100	hypothetical protein	Secondary KO found	K17964	LRPPRC; leucine-rich PPR motif-containing protein, mitochondrial	20.49	---	---	---	---	---	---	---	---	---	---	---	---	---	---	---	---	---	---	---	---	---	---	---	---	---	---	---	---	---	---	---	---	---	---	---	---	---	---	---	---	---	---	---	---
A3770_01p08110	ubiquitin-conjugating enzyme	Primary KO found	K10573	UBE2A, UBC2, RAD6A; ubiquitin-conjugating enzyme E2 A	95.89	GAQ87279.1	2e-86	DF236951.1	1e-14	XP_003083131.1	1e-73	NC_014439.1	2e-72	8844	4e-81	Chr_20	6e-72	92203	2e-83	Chr_13	1e-64	27434	8e-85	scaffold_7	2e-56	Bathy12g02570	2e-83	bathy_chrom_12	1e-73	KDD75422.1	1e-73	AYPS01000142.1	4e-26	XP_011402096.1	6e-73	NW_011934187.1	8e-19	XP_005850258.1	3e-82	NW_005435084.1	3e-34	XP_005649700.1	6e-85	NW_005178032.1	4e-17	Cre06.g294850.t1.2	4e-84	chromosome_6	1e-27
A3770_01p08120	actin-related protein	Primary KO found	K16615	PARP7; actin-related protein 7, plant	17.18	GAQ87388.1	1e-76	DF237675.1	4e-14	XP_003083487.1	3e-38	NC_014441.1	3e-38	51545	2e-45	Chr_15	5e-40	90942	2e-46	Chr_06	2e-40	48012	3e-46	scaffold_9	9e-24	Bathy07g04710	3e-48	bathy_chrom_07	6e-43	KDD77166.1	4e-48	AYPS01000005.1	2e-42	XP_011401769.1	2e-46	NW_011934458.1	7e-19	XP_005850274.1	9e-49	NW_005435084.1	2e-13	XP_005649711.1	2e-75	NW_005178039.1	5e-19	Cre12.g545000.t1.2	2e-64	chromosome_12	1e-33
A3770_01p08130	hypothetical protein	Secondary KO found	K06245	LAMB4; laminin, beta 4	24.84	---	---	---	---	---	---	---	---	---	---	---	---	---	---	---	---	---	---	---	---	---	---	---	---	---	---	---	---	---	---	---	---	---	---	---	---	---	---	---	---	---	---	---	---
A3770_01p08140	subunit alpha of casein kinase II	Primary KO found	K03097	CSNK2A; casein kinase II subunit alpha	46.72	GAQ81057.1	1e-178	DF237018.1	6e-22	XP_003082408.1	6e-174	NC_014437.1	2e-155	13142	2e-174	Chr_12	2e-155	51087	2e-176	Chr_07	5e-157	148164	9e-177	scaffold_1	1e-157	Bathy07g01510	5e-169	bathy_chrom_07	4e-152	KDD74471.1	1e-150	AYPS01001288.1	2e-143	XP_011395958.1	3e-167	NW_011934141.1	2e-97	XP_005843603.1	1e-173	NW_005435059.1	7e-26	XP_005649975.1	4e-174	NW_005178039.1	4e-36	Cre16.g665600.t1.2	1e-160	chromosome_12	2e-23
A3770_01p08150	subunit alpha of casein kinase II	Primary KO found	K03097	CSNK2A; casein kinase II subunit alpha	35.54	GAQ81057.1	7e-175	DF237018.1	6e-21	XP_003082408.1	2e-171	NC_014437.1	6e-151	13142	8e-172	Chr_12	1e-150	51087	1e-175	Chr_07	8e-154	148164	2e-175	scaffold_1	3e-154	Bathy07g01510	5e-169	bathy_chrom_07	4e-149	KDD74471.1	3e-151	AYPS01001288.1	4e-142	XP_011395958.1	2e-166	NW_011934141.1	5e-97	XP_005843603.1	3e-174	NW_005435059.1	6e-26	XP_005649975.1	9e-173	NW_005178039.1	2e-31	Cre16.g665600.t1.2	3e-162	chromosome_12	2e-23
A3770_01p08160	pumilio RNA-binding domain-containing protein	Secondary KO found	K17943	PUM; pumilio RNA-binding family	45.43	GAQ85206.1	2e-126	DF237173.1	3e-39	XP_003083343.1	7e-135	NC_014440.1	2e-120	2772	3e-132	Chr_14	1e-120	86321	3e-139	Chr_11	1e-94	19397	2e-129	scaffold_8	1e-89	Bathy02g00910	7e-135	bathy_chrom_02	3e-120	KDD71892.1	7e-54	AYPS01004217.1	1e-64	XP_011400385.1	1e-126	NW_011934327.1	4e-37	XP_005843128.1	8e-38	---	---	XP_005650528.1	3e-154	NW_005178040.1	5e-31	Cre12.g544700.t1.1	3e-137	chromosome_17	6e-35
A3770_01p08170	hypothetical protein	Secondary KO found	K14780	DHX37, DHR1; ATP-dependent RNA helicase DHX37/DHR1	54.91	---	---	---	---	---	---	---	---	---	---	---	---	---	---	---	---	---	---	---	---	---	---	---	---	---	---	---	---	---	---	---	---	---	---	---	---	---	---	---	---	---	---	---	---
A3770_01p08180	spore coat protein CotH	No KO found			29.13	---	---	---	---	XP_003082385.1	3e-86	NC_014437.1	2e-81	26891	2e-92	Chr_12	2e-88	58554	5e-53	Chr_05	2e-51	56559	7e-47	scaffold_3	2e-51	Bathy07g02440	6e-72	bathy_chrom_07	5e-70	KDD75179.1	1e-60	AYPS01003499.1	7e-56	XP_011395790.1	8e-104	NW_011934129.1	6e-30	---	---	NW_005435083.1	2e-21	---	---	---	---	Cre02.g113500.t1.2	7e-80	---	---
A3770_01p08190	hypothetical protein	Secondary KO found	K12471	EPN; epsin	1.3	---	---	---	---	---	---	---	---	---	---	---	---	---	---	---	---	---	---	---	---	---	---	---	---	---	---	---	---	---	---	---	---	---	---	---	---	---	---	---	---	---	---	---	---
A3770_01p08200	hypothetical protein	Secondary KO found	K20353	SEC16; COPII coat assembly protein SEC16	21.25	---	---	---	---	---	---	---	---	---	---	---	---	---	---	---	---	---	---	---	---	---	---	---	---	---	---	---	---	---	---	---	---	---	---	---	---	---	---	---	---	---	---	---	---
A3770_01p08210	RING zinc finger protein	No KO found			4.74	GAQ87378.1	9e-58	---	---	XP_003079221.1	1e-14	---	---	92723	1e-14	---	---	61189	1e-63	Chr_09	5e-58	59609	2e-59	scaffold_7	3e-56	---	---	---	---	KDD76156.1	5e-46	AYPS01000334.1	3e-54	XP_011402091.1	1e-65	NW_011934476.1	1e-30	XP_005849989.1	2e-63	---	---	XP_005651469.1	6e-26	NW_005178039.1	2e-27	Cre12.g528400.t1.1	2e-45	chromosome_12	2e-24
A3770_01p08220	hypothetical protein	Secondary KO found	K09807	K09807; uncharacterized protein	39.23	---	---	---	---	---	---	---	---	---	---	---	---	---	---	---	---	---	---	---	---	---	---	---	---	---	---	---	---	---	---	---	---	---	---	---	---	---	---	---	---	---	---	---	---
A3770_01p08230	subunit b' of chloroplast F-type H+-transporting ATPase	Primary KO found	K02109	ATPF0B, atpF; F-type H+-transporting ATPase subunit b	168.49	GAQ80414.1	1e-30	DF237002.1	4e-20	XP_003074143.1	7e-23	NC_014426.1	2e-17	13609	1e-30	Chr_1	8e-18	104717	3e-28	Chr_01	1e-16	121027	6e-27	scaffold_2	6e-16	Bathy01g00780	1e-28	bathy_chrom_01	4e-21	---	---	---	---	XP_011395408.1	2e-22	NW_011934117.1	9e-17	XP_005844070.1	1e-33	NW_005435063.1	2e-15	XP_005648338.1	3e-32	NW_005178036.1	3e-16	Cre11.g481450.t1.2	9e-37	chromosome_11	5e-30
A3770_01p08240	hypothetical protein	Secondary KO found	K05875	tar; methyl-accepting chemotaxis protein II, aspartate sensor receptor	7.98	---	---	---	---	---	---	---	---	---	---	---	---	---	---	---	---	---	---	---	---	---	---	---	---	---	---	---	---	---	---	---	---	XP_005848390.1	5e-12	---	---	---	---	---	---	---	---	---	---
A3770_01p08250	myo-inositol-1-phosphate synthase	Primary KO found	K01858	INO1, ISYNA1; myo-inositol-1-phosphate synthase	102.98	GAQ90006.1	0	DF237538.1	7e-55	XP_003075149.1	0	NC_014427.1	0	36109	0	Chr_2	0	89687	0	Chr_01	0	31973	0	scaffold_2	0	Bathy14g01910	0	bathy_chrom_14	0	KDD74931.1	0	AYPS01000980.1	0	XP_011399560.1	0	NW_011934268.1	0	XP_005851530.1	0	NW_005435086.1	4e-39	XP_005643921.1	0	NW_005178024.1	7e-64	Cre03.g180250.t1.2	0	chromosome_3	9e-143
A3770_01p08260	hypothetical protein	Primary KO found	K16461	CEP135, CEP4; centrosomal protein CEP135	12.34	GAQ87444.1	1e-24	---	---	---	---	---	---	---	---	---	---	---	---	Chr_01	7e-11	70912	2e-19	---	---	---	---	---	---	---	---	---	---	---	---	---	---	---	---	---	---	---	---	---	---	Cre10.g418250.t1.2	4e-13	---	---
A3770_01p08270	hypothetical protein	Secondary KO found	K18753	ZFP36L; butyrate response factor	0	---	---	---	---	---	---	---	---	---	---	---	---	---	---	---	---	---	---	---	---	---	---	---	---	---	---	---	---	---	---	---	---	---	---	---	---	---	---	---	---	---	---	---	---
A3770_01p08280	BEACH domain-containing protein	Primary KO found	K18953	NSMAF, FAN; factor associated with neutral sphingomyelinase activation	0	GAQ81187.1	3e-113	DF237290.1	1e-49	XP_003079780.1	8e-86	NC_014431.1	2e-84	41455	8e-88	Chr_6	4e-84	55931	1e-108	Chr_04	4e-80	180272	3e-80	scaffold_9	1e-76	Bathy05g01540	3e-83	bathy_chrom_05	3e-81	KDD72785.1	8e-78	AYPS01002902.1	1e-75	XP_011400832.1	2e-103	NW_011934362.1	3e-74	XP_005847001.1	1e-111	NW_005435076.1	1e-29	XP_005651987.1	2e-134	NW_005178042.1	4e-25	Cre06.g274950.t1.1	3e-92	---	---
A3770_01p08290	putative calcium-binding protein	Primary KO found	K13448	CML; calcium-binding protein CML	99.64	GAQ82954.1	5e-34	DF237079.1	3e-20	---	---	---	---	---	---	---	---	107618	2e-14	Chr_01	9e-14	42310	3e-30	scaffold_12	6e-14	---	---	---	---	---	---	---	---	---	---	---	---	XP_005850665.1	2e-11	---	---	---	---	---	---	---	---	---	---
A3770_01p08300	hypothetical protein	No KO found			8.74	GAQ80166.1	3e-121	DF236997.1	1e-24	XP_003074397.1	7e-107	NC_014426.1	3e-87	86172	2e-115	Chr_1	8e-106	55467	4e-123	Chr_01	3e-94	126178	1e-113	scaffold_2	5e-87	Bathy01g04510	6e-91	bathy_chrom_01	3e-85	KDD75748.1	4e-102	AYPS01000518.1	4e-52	XP_011395895.1	6e-132	NW_011934139.1	4e-19	XP_005848791.1	1e-123	NW_005435081.1	3e-14	XP_005644087.1	1e-125	NW_005178025.1	3e-18	Cre03.g159400.t2.1	3e-127	chromosome_3	7e-11
A3770_01p08310	adenylate kinase	No KO found			0	GAQ90693.1	2e-67	DF237492.1	1e-16	XP_003074555.1	9e-42	NC_014426.1	5e-36	40028	9e-59	Chr_1	4e-48	88986	1e-63	Chr_16	3e-51	162811	6e-59	scaffold_13	3e-50	Bathy15g01080	5e-57	bathy_chrom_15	6e-47	KDD72671.1	1e-59	AYPS01003044.1	3e-51	XP_011400678.1	2e-49	---	---	XP_005843024.1	4e-58	NW_005435051.1	5e-12	XP_005646050.1	9e-72	NW_005178031.1	1e-18	Cre01.g029750.t1.1	6e-142	chromosome_1	3e-60
A3770_01p08320	flagellar-associated protein	No KO found			0.48	GAQ89289.1	3e-133	DF237456.1	1e-42	---	---	---	---	---	---	---	---	89606	2e-128	Chr_01	6e-30	70275	4e-129	scaffold_2	8e-65	---	---	---	---	---	---	AYPS01001643.1	5e-65	XP_011397844.1	1e-88	NW_011934213.1	4e-34	XP_005846634.1	2e-122	NW_005435075.1	2e-43	XP_005647291.1	9e-124	NW_005178034.1	6e-46	Cre07.g351650.t1.1	5e-128	chromosome_7	3e-41
A3770_01p08330	transcription elongation factor Spt6	Primary KO found	K11292	SUPT6H, SPT6; transcription elongation factor SPT6	81.27	GAQ89286.1	2e-105	---	---	XP_003082511.1	8e-92	NC_014438.1	4e-86	51236	5e-93	Chr_13	2e-90	105535	2e-114	Chr_05	3e-105	56835	3e-104	scaffold_3	6e-93	Bathy02g06160	1e-99	bathy_chrom_02	1e-92	---	---	---	---	XP_011397843.1	4e-30	NW_011934213.1	5e-23	XP_005846777.1	1e-90	---	---	XP_005647292.1	7e-140	---	---	Cre09.g403182.t1.1	6e-72	---	---
A3770_01p08340	subunit A of vacuolar ATP synthase	Primary KO found	K02145	ATPeV1A, ATP6A; V-type H+-transporting ATPase subunit A	80.06	GAQ86903.1	0	DF237268.1	6e-46	XP_003081742.1	0	NC_014435.1	0	50597	0	Chr_10	0	59806	0	Chr_07	0	43849	0	scaffold_1	0	Bathy11g03250	0	bathy_chrom_11	0	KDD74580.1	0	AYPS01001210.1	0	XP_011399845.1	0	NW_011934296.1	1e-101	XP_005843115.1	0	NW_005435053.1	8e-33	XP_005643606.1	0	NW_005178023.1	2e-34	Cre10.g461050.t1.2	0	chromosome_10	3e-55
A3770_01p08350	hypothetical protein	No KO found			16.26	GAQ79316.1	5e-38	---	---	XP_003079601.1	4e-21	NC_014430.1	3e-11	31926	7e-23	---	---	86817	3e-30	---	---	56378	5e-23	---	---	Bathy13g01990	2e-35	bathy_chrom_13	4e-20	---	---	---	---	XP_011399173.1	5e-15	---	---	XP_005848364.1	4e-14	---	---	XP_005645579.1	1e-14	---	---	Cre03.g177750.t1.1	8e-25	---	---
A3770_01p08360	subunit O of photosystem I	Primary KO found	K14332	psaO; photosystem I subunit PsaO	190.19	GAQ86332.1	2e-19	---	---	XP_003075355.1	3e-22	NC_014427.1	2e-20	14386	2e-20	Chr_2	1e-17	112733	3e-31	Chr_01	3e-17	64557	2e-30	scaffold_2	6e-19	Bathy14g01750	1e-28	bathy_chrom_14	4e-24	---	---	---	---	XP_011398024.1	7e-27	NW_011934214.1	1e-18	XP_005845862.1	8e-22	---	---	XP_005647319.1	6e-30	NW_005178034.1	4e-11	Cre07.g334550.t1.2	1e-30	---	---
A3770_01p08370	hypothetical protein	Secondary KO found	K16469	CROCC; rootletin	11.56	---	---	---	---	---	---	---	---	---	---	---	---	---	---	---	---	---	---	---	---	---	---	---	---	---	---	---	---	---	---	---	---	---	---	---	---	---	---	---	---	---	---	---	---
A3770_01p08380	hypothetical protein	Secondary KO found	K19355	MAN; mannan endo-1,4-beta-mannosidase	5.31	---	---	---	---	---	---	---	---	---	---	---	---	---	---	---	---	---	---	---	---	---	---	---	---	---	---	---	---	---	---	---	---	---	---	---	---	---	---	---	---	---	---	---	---
A3770_01p08390	hypothetical protein	Secondary KO found	K19519	TGFBI, BIGH3; transforming growth factor-beta-induced protein	72.2	---	---	---	---	---	---	---	---	---	---	---	---	---	---	---	---	---	---	---	---	---	---	---	---	---	---	---	---	---	---	---	---	---	---	---	---	---	---	---	---	Cre03.g166250.t1.2	6e-28	---	---
A3770_01p08400	sortilin-like receptor	Secondary KO found	K12388	SORT1; sortilin	5.17	GAQ88924.1	7e-91	---	---	XP_003080385.1	1e-62	NC_014432.1	6e-61	32702	2e-72	Chr_7	1e-69	105132	2e-83	Chr_02	3e-80	209938	4e-102	scaffold_4	3e-97	Bathy04g02900	4e-70	bathy_chrom_04	2e-68	KDD72009.1	2e-37	AYPS01004009.1	5e-37	XP_011399035.1	7e-80	NW_011934254.1	4e-55	XP_005843773.1	3e-35	---	---	XP_005648939.1	2e-143	NW_005178038.1	1e-11	Cre16.g662250.t1.1	4e-86	---	---
A3770_01p08410	hypothetical protein	Secondary KO found	K10421	CLIP1, RSN; CAP-Gly domain-containing linker protein 1	0.18	---	---	---	---	---	---	---	---	---	---	---	---	---	---	---	---	---	---	---	---	---	---	---	---	---	---	---	---	---	---	---	---	---	---	---	---	---	---	---	---	---	---	---	---
A3770_01p08420	hypothetical protein	Secondary KO found	K10591	NEDD4, RSP5; E3 ubiquitin-protein ligase NEDD4	16.02	---	---	---	---	---	---	---	---	---	---	---	---	---	---	---	---	---	---	---	---	---	---	---	---	---	---	---	---	---	---	---	---	---	---	---	---	---	---	---	---	---	---	---	---
A3770_01p08430	LMBR1 domain-containing protein	No KO found			19.83	GAQ89609.1	2e-59	---	---	XP_003082648.1	1e-18	NC_014438.1	6e-13	89876	2e-51	Chr_13	2e-40	59416	2e-43	Chr_06	1e-33	48143	2e-50	scaffold_9	4e-41	Bathy17g01650	3e-26	bathy_chrom_17	1e-18	---	---	---	---	XP_011400397.1	6e-58	NW_011934327.1	9e-19	XP_005845608.1	2e-57	---	---	XP_005651840.1	2e-34	NW_005178021.1	2e-14	Cre10.g453100.t1.2	1e-51	---	---
A3770_01p08440	hypothetical protein	No KO found			17.9	GAQ90787.1	4e-24	DF237634.1	2e-12	---	---	---	---	---	---	---	---	---	---	---	---	---	---	---	---	---	---	---	---	---	---	---	---	---	---	---	---	---	---	---	---	---	---	---	---	---	---	---	---
A3770_01p08450	hypothetical protein	Secondary KO found	K00905	BCKDK; [3-methyl-2-oxobutanoate dehydrogenase (acetyl-transferring)] kinase	30.86	---	---	---	---	---	---	---	---	---	---	---	---	---	---	---	---	42389	3e-14	---	---	---	---	---	---	---	---	---	---	---	---	---	---	---	---	---	---	---	---	---	---	---	---	---	---
A3770_01p08460	putative protein serine/threonine phosphatase 2C	Primary KO found	K17508	PTC7, PPTC7; protein phosphatase PTC7	79.47	GAQ82630.1	5e-45	DF237896.1	1e-25	XP_003078422.1	2e-31	NC_014428.1	1e-29	28852	3e-36	Chr_1	8e-34	55827	6e-30	Chr_01	2e-28	32935	9e-34	scaffold_1	4e-27	Bathy01g02440	2e-29	bathy_chrom_01	9e-28	---	---	---	---	XP_011397842.1	1e-54	NW_011934139.1	2e-33	XP_005846774.1	7e-59	NW_005435075.1	1e-23	XP_005647282.1	2e-54	NW_005178042.1	5e-15	Cre06.g256300.t2.1	1e-58	---	---
A3770_01p08470	hypothetical protein	Secondary KO found	K13094	RBM5_10; RNA-binding protein 5/10	0	---	---	---	---	---	---	---	---	---	---	---	---	57108	1e-14	Chr_03	4e-13	56350	2e-13	---	---	---	---	---	---	---	---	---	---	---	---	---	---	---	---	---	---	---	---	---	---	---	---	---	---
A3770_01p08480	WD repeat domain-containing protein	No KO found			0	GAQ83230.1	1e-150	DF237089.1	2e-20	XP_003074275.1	2e-56	NC_014426.1	4e-53	28823	5e-58	Chr_1	6e-55	83829	3e-78	Chr_01	5e-76	25391	2e-121	scaffold_2	4e-105	---	---	---	---	---	---	---	---	XP_011396119.1	2e-12	---	---	XP_005849328.1	3e-63	NW_005435080.1	1e-29	XP_005644576.1	2e-60	NW_005178033.1	1e-11	Cre12.g520950.t1.1	3e-110	chromosome_12	9e-48
A3770_01p08490	elongation factor 1-alpha	Primary KO found	K03231	EEF1A; elongation factor 1-alpha	193.93	GAQ80114.1	0	DF236952.1	1e-80	XP_003082562.1	1e-109	NC_014438.1	4e-101	29711	2e-108	Chr_13	1e-99	91047	1e-113	Chr_06	2e-104	178289	3e-111	scaffold_5	2e-102	Bathy04g02510	2e-115	bathy_chrom_04	3e-106	KDD76122.1	9e-103	AYPS01000346.1	8e-98	XP_011399024.1	1e-115	NW_011934376.1	1e-42	XP_005848761.1	4e-111	NW_005435086.1	2e-14	XP_005650451.1	0	NW_005178040.1	4e-71	Cre06.g263450.t1.2	5e-112	chromosome_6	3e-37
A3770_01p08500	vacuolar sorting protein	Primary KO found	K20183	VPS39, VAM6; Vam6/Vps39-like protein vacuolar protein sorting-associated protein 39	24.98	GAQ89389.1	7e-78	---	---	---	---	---	---	---	---	---	---	---	---	---	---	---	---	---	---	---	---	---	---	KDD71478.1	2e-26	AYPS01003894.1	1e-23	XP_011396816.1	6e-45	---	---	XP_005847817.1	8e-27	---	---	XP_005644041.1	9e-105	NW_005178024.1	1e-11	Cre06.g278124.t1.1	6e-18	---	---
A3770_01p08510	hypothetical protein	Secondary KO found	K08099	E3.1.1.14; chlorophyllase	13.8	---	---	---	---	---	---	---	---	---	---	---	---	---	---	---	---	---	---	---	---	---	---	---	---	---	---	---	---	---	---	---	---	---	---	---	---	---	---	---	---	---	---	---	---
A3770_01p08520	putative glycosyltransferase	No KO found			4.6	GAQ86323.1	4e-29	---	---	---	---	---	---	---	---	---	---	---	---	---	---	---	---	---	---	Bathy12g01940	9e-75	bathy_chrom_12	1e-62	---	---	---	---	---	---	---	---	---	---	---	---	---	---	---	---	---	---	---	---
A3770_01p08530	vacuolar transporter chaperone	No KO found			76.55	---	---	---	---	XP_003080582.1	1e-57	NC_014433.1	1e-53	32880	6e-44	Chr_8	1e-42	61436	4e-56	Chr_09	1e-54	50662	1e-43	scaffold_1	6e-43	Bathy04g00020	1e-48	bathy_chrom_04	5e-47	KDD74760.1	4e-54	AYPS01001090.1	1e-52	XP_011396433.1	2e-82	NW_011934162.1	3e-77	XP_005849213.1	2e-93	NW_005435082.1	8e-14	XP_005646401.1	4e-61	---	---	Cre09.g402775.t1.1	1e-55	---	---
A3770_01p08540	cyclophilin peptidyl-prolyl cis-trans isomerase	Primary KO found	K01802	E5.2.1.8; peptidylprolyl isomerase	90.25	GAQ83029.1	9e-88	DF236973.1	1e-17	XP_003080422.1	9e-65	NC_014434.1	5e-58	37985	1e-68	Chr_10	5e-62	106992	2e-93	Chr_07	3e-76	50452	3e-92	scaffold_5	3e-63	Bathy11g03680	5e-75	bathy_chrom_11	5e-65	KDD76700.1	3e-83	AYPS01000307.1	6e-41	XP_011400187.1	8e-90	NW_011934476.1	2e-39	XP_005845180.1	1e-84	NW_005435085.1	7e-12	XP_005647341.1	1e-77	NW_005178028.1	1e-33	Cre06.g284900.t1.2	2e-94	chromosome_6	1e-25
A3770_01p08550	hypothetical protein	Primary KO found	K01006	ppdK; pyruvate, orthophosphate dikinase	20.86	---	---	---	---	---	---	---	---	---	---	---	---	---	---	---	---	---	---	---	---	---	---	---	---	---	---	---	---	---	---	---	---	---	---	---	---	---	---	---	---	---	---	---	---
A3770_01p08560	major facilitator subfamily transporter	Secondary KO found	K05820	hcaT; MFS transporter, PPP family, 3-phenylpropionic acid transporter	22.37	GAQ79149.1	2e-23	---	---	XP_003080018.1	5e-14	---	---	32319	5e-17	---	---	101781	1e-14	---	---	---	---	---	---	Bathy05g04180	5e-17	bathy_chrom_05	4e-11	---	---	---	---	XP_011399112.1	7e-23	---	---	XP_005849147.1	2e-16	---	---	---	---	---	---	Cre03.g179350.t1.2	6e-20	---	---
A3770_01p08570	DNA/RNA non-specific endonuclease	Primary KO found	K01173	ENDOG; endonuclease G, mitochondrial	25.54	---	---	---	---	XP_003074552.1	1e-65	NC_014426.1	8e-66	6229	2e-64	Chr_1	9e-63	76020	7e-73	Chr_05	2e-73	---	---	---	---	Bathy01g02800	8e-35	bathy_chrom_01	2e-34	KDD73679.1	8e-91	AYPS01001933.1	9e-90	XP_011396372.1	5e-77	NW_011934159.1	1e-33	---	---	NW_005435077.1	4e-38	XP_005648352.1	2e-73	NW_005178036.1	1e-11	Cre08.g362750.t1.2	2e-76	---	---
A3770_01p08580	P-loop containing nucleoside triphosphate hydrolase	Primary KO found	K10706	SETX, ALS4; senataxin	31.46	GAQ84359.1	2e-117	DF236988.1	1e-39	XP_003075062.1	4e-79	NC_014427.1	1e-63	30189	7e-74	Chr_2	5e-65	61222	9e-108	Chr_09	1e-99	59572	6e-95	scaffold_3	2e-38	Bathy14g03070	1e-93	bathy_chrom_14	7e-82	KDD76956.1	2e-53	AYPS01005236.1	1e-26	XP_011397819.1	2e-101	NW_011934124.1	8e-13	XP_005845721.1	1e-75	NW_005435050.1	2e-12	XP_005645418.1	6e-40	NW_005178032.1	7e-15	Cre01.g040379.t1.2	9e-31	---	---
A3770_01p08590	adenylylsulfate kinase	Primary KO found	K00860	cysC; adenylylsulfate kinase	144.57	GAQ91445.1	1e-78	DF237736.1	2e-15	XP_003081290.1	4e-92	NC_014434.1	5e-83	19676	9e-91	Chr_9	1e-82	54830	1e-90	Chr_01	2e-50	125829	7e-89	scaffold_1	1e-79	Bathy10g01470	3e-89	bathy_chrom_10	4e-80	KDD76745.1	7e-39	AYPS01000120.1	3e-34	XP_011401993.1	1e-76	NW_011934475.1	9e-19	XP_005842851.1	8e-81	NW_005435057.1	6e-26	XP_005650798.1	3e-78	NW_005178041.1	1e-40	Cre16.g677500.t1.2	6e-80	chromosome_16	2e-72
A3770_01p08600	hypothetical protein	Primary KO found	K11649	SMARCC; SWI/SNF related-matrix-associated actin-dependent regulator of chromatin subfamily C	1.52	---	---	---	---	---	---	---	---	---	---	---	---	---	---	---	---	---	---	---	---	---	---	---	---	---	---	---	---	---	---	---	---	---	---	---	---	---	---	---	---	---	---	---	---
A3770_01p08610	metallo-dependent phosphatase	Primary KO found	K12350	SMPD1, ASM; sphingomyelin phosphodiesterase	5.49	GAQ87866.1	1e-46	---	---	---	---	---	---	---	---	---	---	---	---	---	---	---	---	---	---	---	---	---	---	---	---	---	---	---	---	---	---	---	---	---	---	---	---	---	---	---	---	---	---
A3770_01p08620	tetratricopeptide repeat domain-containing protein	No KO found			91.49	GAQ90836.1	5e-29	---	---	XP_003081898.1	3e-23	NC_014436.1	1e-23	43955	4e-25	Chr_11	1e-23	52494	5e-20	Chr_12	2e-18	62870	8e-25	scaffold_10	4e-19	Bathy13g02630	8e-22	bathy_chrom_13	5e-21	---	---	---	---	XP_011399090.1	3e-29	---	---	XP_005846451.1	2e-35	---	---	XP_005645723.1	2e-35	---	---	Cre02.g092550.t1.1	4e-27	---	---
A3770_01p08630	hypothetical protein	Secondary KO found	K17943	PUM; pumilio RNA-binding family	0	GAQ85459.1	3e-11	---	---	---	---	---	---	---	---	---	---	---	---	---	---	---	---	---	---	---	---	---	---	---	---	---	---	---	---	---	---	XP_005847239.1	5e-18	---	---	---	---	---	---	Cre12.g498950.t1.2	2e-19	---	---
A3770_01p08640	EXS domain-containing protein	No KO found			36.97	GAQ92844.1	6e-76	DF238113.1	7e-19	XP_003083286.1	5e-46	NC_014440.1	1e-44	6646	2e-36	Chr_14	1e-41	58231	2e-56	Chr_04	1e-46	56901	3e-61	scaffold_4	9e-48	Bathy02g01590	1e-46	bathy_chrom_02	2e-41	---	---	---	---	XP_011400655.1	1e-67	NW_011934357.1	6e-31	XP_005845303.1	1e-43	---	---	XP_005645606.1	5e-72	---	---	Cre01.g026400.t1.1	4e-46	chromosome_1	8e-11
A3770_01p08650	FMN-dependent dehydrogenase	Secondary KO found	K00101	lldD; L-lactate dehydrogenase (cytochrome)	32.62	GAQ86352.1	6e-70	---	---	XP_003084025.1	2e-125	NC_014442.1	3e-101	37603	8e-113	Chr_16	1e-91	98069	5e-133	Chr_11	9e-113	19011	3e-140	scaffold_8	1e-70	Bathy08g02030	5e-97	bathy_chrom_08	5e-80	KDD75237.1	4e-56	AYPS01000791.1	9e-28	XP_011400119.1	6e-42	NW_011934319.1	2e-11	XP_005844081.1	2e-46	---	---	XP_005649475.1	3e-63	NW_005178038.1	1e-13	Cre03.g171300.t1.2	1e-53	---	---
A3770_01p08660	glycolate dehydrogenase	Primary KO found	K18930	dld; D-lactate dehydrogenase	118.07	GAQ88748.1	6e-17	---	---	XP_003074362.1	0	NC_014426.1	0	13795	0	Chr_1	0	107252	0	Chr_15	0	29568	0	scaffold_14	0	Bathy08g01570	0	bathy_chrom_08	0	KDD71791.1	3e-105	AYPS01004390.1	1e-104	XP_011399156.1	0	NW_011934258.1	6e-66	XP_005852216.1	0	NW_005435087.1	4e-45	XP_005648725.1	0	NW_005178037.1	6e-33	Cre06.g288700.t1.2	0	chromosome_6	6e-43
A3770_01p08670	alanine aminotransferase	Primary KO found	K00814	GPT, ALT; alanine transaminase	39.31	GAQ77598.1	0	DF237056.1	2e-30	XP_003078195.1	0	NC_014428.1	3e-167	30612	0	Chr_3	1e-165	90107	0	Chr_02	0	175220	0	scaffold_1	0	Bathy09g02960	0	bathy_chrom_09	4e-166	KDD76740.1	2e-165	AYPS01000122.1	2e-135	XP_011398130.1	5e-171	NW_011934226.1	9e-104	XP_005852218.1	0	NW_005435077.1	3e-35	XP_005648726.1	0	NW_005178037.1	4e-23	Cre06.g284700.t1.2	0	chromosome_6	5e-23
A3770_01p08680	PUA domain-containing protein	Primary KO found	K07575	K07575; PUA domain protein	36.7	GAQ85203.1	2e-80	DF237173.1	6e-14	XP_003082949.1	3e-80	NC_014439.1	2e-71	43572	3e-81	Chr_20	2e-72	103809	3e-78	Chr_13	4e-70	191062	3e-82	scaffold_15	4e-75	Bathy12g02300	1e-60	bathy_chrom_12	5e-55	KDD75619.1	3e-76	AYPS01000589.1	3e-40	XP_011400469.1	1e-81	NW_011934330.1	2e-42	XP_005843294.1	5e-80	NW_005435055.1	3e-17	XP_005650485.1	5e-89	NW_005178040.1	1e-50	Cre50.g761397.t1.1	5e-53	scaffold_50	1e-22
A3770_01p08690	eukaryotic translation initiation factor 1A	Primary KO found	K03236	EIF1A; translation initiation factor 1A	81.15	GAQ89327.1	4e-73	DF237460.1	2e-17	---	---	NC_014438.1	1e-50	89884	4e-71	Chr_13	1e-51	94512	2e-68	Chr_06	1e-44	125467	3e-77	scaffold_9	1e-51	Bathy17g01960	1e-74	bathy_chrom_17	1e-51	KDD74575.1	5e-72	AYPS01001213.1	1e-44	XP_011402252.1	7e-77	NW_011934486.1	6e-35	XP_005850007.1	7e-75	NW_005435084.1	1e-16	XP_005651075.1	6e-81	NW_005178041.1	4e-26	Cre02.g103550.t1.2	3e-65	chromosome_2	4e-38
A3770_01p08700	beta subunit of glycine--tRNA ligase	Primary KO found	K14164	glyQS; glycyl-tRNA synthetase	52.58	GAQ90492.1	0	DF237596.1	7e-17	XP_003075304.1	0	NC_014427.1	0	29834	0	Chr_2	0	86357	0	Chr_11	0	171168	0	scaffold_8	0	Bathy02g00090	0	bathy_chrom_02	0	KDD76523.1	3e-123	AYPS01000195.1	4e-81	XP_011402086.1	0	NW_011934476.1	3e-26	XP_005850242.1	0	NW_005435084.1	2e-22	XP_005647165.1	0	NW_005178034.1	3e-23	Cre10.g433000.t1.1	0	chromosome_10	9e-24
A3770_01p08710	hypothetical protein	Secondary KO found	K19585	oqxB; multidrug efflux pump	48.17	---	---	---	---	---	---	---	---	---	---	---	---	---	---	---	---	---	---	---	---	---	---	---	---	---	---	---	---	---	---	---	---	---	---	---	---	---	---	---	---	---	---	---	---
A3770_01p08720	mitochondrial pyruvate carrier	No KO found			35.49	GAQ89118.1	2e-38	DF237438.1	4e-13	XP_003074097.1	6e-23	NC_014426.1	7e-16	39972	5e-34	Chr_1	2e-14	74510	7e-34	Chr_03	4e-30	151322	5e-40	scaffold_2	3e-33	Bathy01g00280	1e-42	bathy_chrom_01	1e-18	---	---	AYPS01005161.1	5e-15	XP_011397728.1	3e-21	NW_011934213.1	3e-15	XP_005845061.1	1e-36	NW_005435069.1	4e-23	XP_005644826.1	8e-44	NW_005178027.1	1e-16	Cre02.g113100.t1.2	1e-45	chromosome_2	8e-11
A3770_01p08730	hypothetical protein	Secondary KO found	K03685	rnc, DROSHA, RNT1; ribonuclease III	38.02	---	---	---	---	---	---	---	---	---	---	---	---	---	---	---	---	---	---	---	---	---	---	---	---	---	---	---	---	---	---	---	---	---	---	---	---	---	---	---	---	---	---	---	---
A3770_01p08740	phospholipase D	Primary KO found	K16860	PLD3_4; phospholipase D3/4	15.57	---	---	---	---	---	---	---	---	---	---	---	---	---	---	---	---	---	---	---	---	---	---	---	---	---	---	---	---	---	---	---	---	---	---	---	---	---	---	---	---	---	---	---	---
A3770_01p08750	hypothetical protein	Secondary KO found	K17975	KTN1; kinectin	0.07	---	---	---	---	---	---	---	---	---	---	---	---	---	---	---	---	---	---	---	---	---	---	---	---	---	---	---	---	---	---	---	---	---	---	---	---	---	---	---	---	---	---	---	---
A3770_01p08760	hypothetical protein	Secondary KO found	K12875	ACIN1, ACINUS; apoptotic chromatin condensation inducer in the nucleus	0.15	---	---	---	---	---	---	---	---	---	---	---	---	---	---	---	---	---	---	---	---	---	---	---	---	---	---	---	---	---	---	---	---	---	---	---	---	---	---	---	---	---	---	---	---
A3770_01p08770	hypothetical protein	No KO found			50.36	---	---	---	---	XP_003078161.1	5e-32	NC_014428.1	1e-23	30576	1e-34	Chr_3	1e-22	57648	2e-34	Chr_04	2e-23	52139	7e-12	---	---	---	---	---	---	---	---	---	---	---	---	---	---	---	---	---	---	---	---	---	---	Cre02.g077925.t1.1	2e-11	---	---
A3770_01p08780	hypothetical protein	No KO found			12.89	GAQ87156.1	1e-84	DF237284.1	9e-17	XP_003080281.1	2e-56	NC_014432.1	3e-43	2867	1e-56	Chr_7	1e-46	113994	8e-66	Chr_02	1e-51	57419	5e-65	scaffold_4	9e-52	Bathy02g03750	6e-67	bathy_chrom_02	4e-51	KDD75160.1	1e-32	AYPS01000836.1	3e-24	XP_011397433.1	1e-83	---	---	XP_005846970.1	4e-76	---	---	XP_005651768.1	8e-91	NW_005178042.1	3e-26	Cre08.g379300.t1.1	4e-52	---	---
A3770_01p08790	nucleic acid-binding protein	Primary and secondary KOs found	K01874	MARS, metG; methionyl-tRNA synthetase	9.32	GAQ85976.1	1e-63	DF237407.1	1e-11	XP_003081255.1	3e-58	NC_014434.1	2e-53	8479	9e-51	Chr_9	2e-51	58148	3e-42	Chr_14	8e-48	153032	4e-53	scaffold_3	9e-48	Bathy10g01870	6e-60	bathy_chrom_10	4e-55	KDD75141.1	2e-54	AYPS01003324.1	2e-26	XP_011398795.1	7e-56	NW_011934209.1	4e-28	XP_005844676.1	7e-30	NW_005435073.1	1e-18	XP_005646326.1	5e-43	NW_005178040.1	6e-15	Cre03.g145967.t1.1	2e-60	chromosome_1	6e-15
A3770_01p08800	hypothetical protein	Secondary KO found	K17453	PPP1R3F, R3F; protein phosphatase 1 regulatory subunit 3F	0	---	---	---	---	---	---	---	---	---	---	---	---	---	---	---	---	---	---	---	---	---	---	---	---	---	---	---	---	---	---	---	---	---	---	---	---	---	---	---	---	---	---	---	---
A3770_01p08810	chloroplast chaperonin Cpn10	Primary KO found	K04078	groES, HSPE1; chaperonin GroES	74.22	GAQ88973.1	9e-46	---	---	XP_003082927.1	9e-43	NC_014439.1	5e-39	43488	5e-64	Chr_20	2e-42	106433	2e-57	Chr_13	2e-32	48966	3e-49	scaffold_15	1e-32	Bathy12g03310	1e-59	bathy_chrom_12	5e-37	KDD76818.1	1e-30	AYPS01000095.1	2e-16	XP_011397323.1	2e-55	NW_011934206.1	8e-29	XP_005844908.1	7e-68	NW_005435068.1	2e-23	XP_005650619.1	1e-68	NW_005178040.1	3e-19	Cre12.g505850.t1.2	8e-60	---	---
A3770_01p08820	DNA-directed RNA polymerase	Primary KO found	K03009	RPB12, POLR2K; DNA-directed RNA polymerases I, II, and III subunit RPABC4	22.13	---	---	DF237158.1	1e-11	XP_003074994.1	9e-20	---	---	119610	8e-19	---	---	---	---	---	---	55164	9e-12	---	---	Bathy14g02500	1e-12	---	---	---	---	AYPS01000992.1	7e-19	XP_011400746.1	1e-19	NW_011934358.1	1e-16	XP_005851333.1	1e-22	NW_005435086.1	7e-21	XP_005652188.1	2e-22	NW_005178042.1	3e-19	Cre07.g342352.t1.1	1e-20	chromosome_7	4e-18
A3770_01p08830	hypothetical protein	Secondary KO found	K04676	SMAD1; mothers against decapentaplegic homolog 1	17.9	---	---	---	---	---	---	---	---	---	---	---	---	---	---	---	---	---	---	---	---	---	---	---	---	---	---	---	---	---	---	---	---	---	---	---	---	---	---	---	---	---	---	---	---
A3770_01p08840	protein kinase	Primary KO found	K08838	STK24_25_MST4; serine/threonine-protein kinase 24/25/MST4	11.9	GAQ87217.1	3e-40	---	---	XP_003075186.1	2e-30	NC_014427.1	3e-29	35807	4e-31	Chr_2	8e-29	82115	3e-37	Chr_05	1e-34	14804	2e-30	scaffold_3	4e-28	Bathy03g02410	3e-31	bathy_chrom_03	2e-30	KDD75632.1	7e-28	AYPS01003624.1	6e-31	XP_011398776.1	5e-29	NW_011934399.1	4e-17	XP_005846169.1	3e-37	---	---	XP_005646694.1	3e-40	---	---	Cre12.g544400.t1.2	7e-32	---	---
A3770_01p08850	WD repeat domain-containing protein	Primary KO found	K10599	PRPF19, PRP19; pre-mRNA-processing factor 19	32.47	GAQ83604.1	3e-101	---	---	XP_003078075.1	6e-84	NC_014428.1	2e-54	30495	8e-85	Chr_3	5e-54	56935	2e-100	Chr_03	3e-64	126105	8e-98	scaffold_2	3e-61	Bathy12g02680	2e-62	bathy_chrom_12	1e-41	KDD75836.1	5e-29	AYPS01000477.1	7e-19	XP_011396692.1	5e-67	NW_011934187.1	6e-36	XP_005843657.1	4e-104	---	---	XP_005643652.1	6e-107	NW_005178023.1	6e-12	Cre02.g073650.t1.2	9e-114	chromosome_2	7e-33
A3770_01p08860	beta type subunit of proteasome	Primary KO found	K02735	PSMB3; 20S proteasome subunit beta 3	52.87	GAQ77625.1	5e-102	DF236950.1	3e-15	XP_003074585.1	3e-85	NC_014426.1	4e-68	39963	2e-94	Chr_1	6e-69	91802	2e-98	Chr_10	2e-71	162840	9e-87	scaffold_13	2e-28	Bathy15g01350	8e-86	bathy_chrom_15	2e-69	KDD73458.1	2e-97	AYPS01002153.1	1e-36	XP_011401184.1	1e-103	NW_011934403.1	1e-45	XP_005850127.1	5e-113	NW_005435084.1	1e-17	XP_005646581.1	2e-111	NW_005178032.1	2e-21	Cre06.g267500.t1.2	4e-88	chromosome_6	2e-61
A3770_01p08870	ribosomal protein S18	Primary KO found	K02964	RP-S18e, RPS18; small subunit ribosomal protein S18e	204.89	GAQ77613.1	3e-68	DF236950.1	2e-38	---	---	NC_014439.1	5e-57	29591	5e-65	Chr_20	2e-57	109369	4e-65	Chr_13	4e-58	49747	8e-66	scaffold_15	1e-58	Bathy06g03170	8e-54	bathy_chrom_06	2e-49	KDD73975.1	4e-70	AYPS01001684.1	2e-38	XP_011398352.1	2e-67	NW_011934241.1	2e-36	XP_005850125.1	1e-69	NW_005435084.1	5e-17	XP_005649180.1	2e-72	NW_005178038.1	1e-23	Cre06.g272950.t1.1	8e-61	chromosome_6	4e-17
A3770_01p08880	glucose-methanol-choline oxidoreductase	No KO found			124.11	GAQ78305.1	2e-33	---	---	---	---	---	---	---	---	---	---	---	---	---	---	---	---	---	---	---	---	---	---	---	---	---	---	---	---	---	---	XP_005842992.1	6e-140	NW_005435051.1	4e-26	XP_005642926.1	1e-156	NW_005178019.1	2e-15	Cre12.g514200.t1.2	1e-142	chromosome_12	2e-11
A3770_01p08890	hypothetical protein	Secondary KO found	K05746	ENAH, MENA; enabled	59.66	---	---	---	---	---	---	---	---	---	---	---	---	---	---	---	---	---	---	---	---	---	---	---	---	---	---	---	---	---	---	---	---	---	---	---	---	---	---	---	---	---	---	---	---
A3770_01p08900	hypothetical protein	Secondary KO found	K07052	K07052; uncharacterized protein	24.9	---	---	---	---	XP_003083442.1	4e-17	NC_014440.1	2e-11	27669	7e-19	Chr_14	4e-12	---	---	---	---	191001	2e-17	---	---	Bathy08g00260	1e-17	bathy_chrom_08	5e-11	---	---	---	---	---	---	---	---	---	---	---	---	---	---	---	---	---	---	---	---
A3770_01p08910	regulatory subunit of 26S proteasome	Primary KO found	K03033	PSMD3, RPN3; 26S proteasome regulatory subunit N3	42.18	GAQ80635.1	8e-148	DF237007.1	2e-25	XP_003074100.1	5e-121	NC_014426.1	6e-95	39898	2e-136	Chr_1	1e-109	107913	8e-125	Chr_03	2e-100	151386	3e-113	scaffold_2	3e-90	Bathy01g00310	3e-122	bathy_chrom_01	9e-95	KDD74904.1	8e-17	---	---	XP_011398348.1	2e-74	NW_011934241.1	1e-25	XP_005850128.1	5e-123	NW_005435084.1	4e-15	XP_005649181.1	1e-146	NW_005178038.1	2e-24	Cre06.g275650.t1.2	6e-164	chromosome_6	7e-22
A3770_01p08920	HAD hydrolase	Primary KO found	K17618	UBLCP1; ubiquitin-like domain-containing CTD phosphatase 1	57.32	GAQ80779.1	9e-90	DF237011.1	1e-20	XP_003074353.1	5e-89	NC_014426.1	6e-80	6029	3e-86	Chr_1	6e-79	83025	2e-93	Chr_06	1e-81	205869	2e-90	scaffold_9	2e-79	Bathy08g01380	3e-73	bathy_chrom_08	3e-68	KDD74589.1	9e-67	AYPS01001203.1	7e-47	XP_011397013.1	1e-83	NW_011934200.1	1e-13	XP_005846933.1	1e-83	---	---	XP_005651900.1	2e-87	NW_005178042.1	5e-29	Cre04.g228900.t1.1	1e-66	---	---
A3770_01p08930	putative SCL-interacting locus protein	Primary KO found	K16724	STIL; SCL-interrupting locus protein	3.22	---	---	---	---	---	---	---	---	---	---	---	---	---	---	---	---	48992	9e-11	---	---	---	---	---	---	---	---	---	---	---	---	---	---	---	---	---	---	---	---	---	---	---	---	---	---
A3770_01p08940	mitochondrial carrier protein	No KO found			7.69	GAQ77631.1	4e-68	---	---	XP_003082063.1	1e-23	NC_014436.1	2e-18	39985	8e-30	Chr_1	4e-25	76127	2e-70	Chr_06	1e-59	60603	1e-61	scaffold_9	3e-49	Bathy13g01090	9e-19	bathy_chrom_01	1e-21	KDD74418.1	5e-19	AYPS01000360.1	1e-12	XP_011398430.1	1e-37	NW_011934241.1	2e-27	XP_005844262.1	3e-14	---	---	XP_005645456.1	1e-35	---	---	Cre06.g286250.t1.2	2e-34	---	---
A3770_01p08950	hypothetical protein	Secondary KO found	K00820	glmS, GFPT; glucosamine--fructose-6-phosphate aminotransferase (isomerizing)	40.51	---	---	---	---	---	---	---	---	---	---	---	---	---	---	---	---	---	---	---	---	---	---	---	---	---	---	---	---	---	---	---	---	---	---	---	---	---	---	---	---	---	---	---	---
A3770_01p08960	putative oxidoreductase	Secondary KO found	K00326	E1.6.2.2; cytochrome-b5 reductase	15.69	GAQ78755.1	1e-11	---	---	---	---	---	---	---	---	---	---	---	---	---	---	---	---	---	---	---	---	---	---	KDD75841.1	8e-12	---	---	---	---	---	---	---	---	---	---	XP_005645756.1	5e-11	---	---	---	---	---	---
A3770_01p08970	ribosomal protein S4	Primary KO found	K02987	RP-S4e, RPS4; small subunit ribosomal protein S4e	129.89	GAQ88753.1	1e-131	DF237405.1	1e-25	XP_003083897.1	1e-39	NC_014442.1	1e-68	18526	9e-131	Chr_16	2e-89	90851	1e-129	Chr_05	3e-51	182376	2e-130	scaffold_16	8e-117	Bathy12g00370	2e-103	bathy_chrom_12	2e-94	KDD75424.1	3e-135	AYPS01000691.1	3e-87	XP_011402198.1	2e-137	NW_011934482.1	7e-38	XP_005850141.1	2e-144	NW_005435084.1	2e-28	XP_005650091.1	6e-134	NW_005178039.1	1e-22	Cre06.g308250.t1.2	4e-138	chromosome_6	7e-29
A3770_01p08980	catalytic chain of chloroplast ferredoxin-thioredoxin reductase	Primary KO found	K17892	FTRC; ferredoxin-thioredoxin reductase catalytic chain	105.92	GAQ80001.1	8e-49	---	---	---	---	NC_014441.1	3e-48	18254	2e-54	Chr_15	3e-38	54290	5e-55	Chr_06	7e-48	63197	2e-53	scaffold_9	5e-37	Bathy07g04720	8e-52	bathy_chrom_07	1e-30	---	---	AYPS01000171.1	2e-36	XP_011399075.1	5e-59	NW_011934258.1	2e-28	XP_005846428.1	1e-52	NW_005435074.1	5e-25	XP_005646247.1	8e-56	NW_005178031.1	2e-21	Cre03.g193950.t1.2	1e-51	chromosome_3	9e-27
A3770_01p08990	hypothetical protein	Secondary KO found	K15278	SLC35B4, YEA4; solute carrier family 35 (UDP-xylose/UDP-N-acetylglucosamine transporter), member B4	5.17	---	---	---	---	---	---	---	---	---	---	---	---	---	---	---	---	---	---	---	---	---	---	---	---	---	---	---	---	---	---	---	---	---	---	---	---	---	---	---	---	---	---	---	---
A3770_01p09000	hypothetical protein	Secondary KO found	K16493	PCDHA; protocadherin alpha	24.41	---	---	---	---	---	---	---	---	---	---	---	---	---	---	---	---	---	---	---	---	---	---	---	---	---	---	---	---	---	---	---	---	---	---	---	---	---	---	---	---	---	---	---	---
A3770_01p09010	hypothetical protein	Secondary KO found	K12309	GLB1, ELNR1; beta-galactosidase	1.92	GAQ92607.1	9e-14	---	---	---	---	---	---	---	---	---	---	---	---	---	---	---	---	---	---	---	---	---	---	---	---	---	---	---	---	---	---	---	---	---	---	XP_005648109.1	8e-12	---	---	---	---	---	---
A3770_01p09020	regulatory subunit of 26S proteasome	Primary KO found	K03038	PSMD7, RPN8; 26S proteasome regulatory subunit N8	48.95	GAQ81772.1	3e-146	DF237039.1	2e-18	XP_003080028.1	4e-69	NC_014431.1	1e-62	41064	5e-118	Chr_6	4e-90	93499	9e-119	Chr_02	1e-80	70833	5e-119	scaffold_4	3e-71	Bathy05g04270	4e-101	bathy_chrom_05	2e-78	KDD73949.1	3e-78	AYPS01001705.1	1e-54	XP_011398227.1	3e-120	NW_011934228.1	2e-30	XP_005846486.1	1e-132	NW_005435074.1	4e-22	XP_005646120.1	8e-136	NW_005178031.1	1e-20	Cre06.g278256.t1.1	7e-129	chromosome_6	2e-19
A3770_01p09030	tRNA modification GTPase MnmE	Primary KO found	K03650	mnmE, trmE, MSS1; tRNA modification GTPase	24	GAQ83761.1	2e-99	DF237110.1	6e-11	XP_003074895.1	4e-104	NC_014427.1	2e-83	49818	5e-107	Chr_6	1e-87	60555	3e-81	Chr_08	1e-62	21154	1e-93	scaffold_11	5e-56	Bathy05g04490	5e-92	bathy_chrom_05	2e-72	KDD76777.1	8e-44	AYPS01000108.1	6e-34	XP_011396400.1	6e-57	NW_011934159.1	4e-21	XP_005850980.1	5e-128	NW_005435085.1	5e-33	XP_005643459.1	1e-113	NW_005178022.1	1e-18	Cre16.g681238.t1.1	2e-110	chromosome_16	8e-16
A3770_01p09040	hypothetical protein	No KO found			73.71	GAQ81108.1	4e-54	---	---	XP_003082555.1	8e-68	NC_014438.1	5e-62	27056	2e-73	Chr_13	4e-68	82345	2e-67	Chr_05	1e-61	153062	2e-56	scaffold_3	3e-28	Bathy02g05530	2e-68	bathy_chrom_02	1e-61	KDD75212.1	4e-36	AYPS01000807.1	1e-25	XP_011401855.1	3e-69	NW_011934467.1	7e-27	XP_005846994.1	1e-78	NW_005435076.1	8e-19	XP_005651981.1	1e-68	NW_005178042.1	5e-33	Cre06.g278117.t1.1	2e-62	---	---
A3770_01p09050	sialyltransferase	Primary KO found	K00780	SIAT4A; beta-galactoside alpha-2,3-sialyltransferase (sialyltransferase 4A)	0	GAQ81247.1	4e-22	DF237615.1	2e-12	---	---	---	---	---	---	---	---	---	---	---	---	---	---	---	---	Bathy02g03500	2e-54	bathy_chrom_02	4e-51	KDD71961.1	3e-13	---	---	---	---	---	---	---	---	---	---	---	---	---	---	---	---	---	---
A3770_01p09060	ABC1 domain-containing protein	Primary KO found	K08869	ADCK, ABC1; aarF domain-containing kinase	94.53	GAQ89863.1	1e-83	DF237059.1	2e-19	XP_003080175.1	2e-65	NC_014432.1	1e-61	2246	3e-59	Chr_7	2e-54	84609	2e-118	Chr_08	9e-153	24469	1e-66	scaffold_1	2e-29	Bathy17g01090	1e-44	bathy_chrom_17	5e-43	KDD71203.1	2e-16	AYPS01005571.1	3e-16	XP_011395404.1	2e-44	---	---	XP_005850659.1	9e-44	---	---	XP_005647406.1	1e-58	---	---	Cre03.g150600.t1.2	7e-48	chromosome_2	4e-24
A3770_01p09070	hypothetical protein	No KO found			15.84	GAQ82182.1	6e-29	---	---	XP_003082883.1	3e-16	NC_014439.1	6e-12	29379	8e-22	Chr_20	3e-18	63575	3e-14	---	---	157776	2e-17	scaffold_7	2e-13	Bathy02g02970	1e-26	bathy_chrom_02	7e-18	---	---	---	---	---	---	---	---	XP_005848090.1	4e-28	NW_005435079.1	7e-14	XP_005652337.1	4e-38	---	---	Cre02.g095133.t1.1	4e-19	---	---
A3770_01p09080	3-isopropylmalate dehydratase	Primary KO found	K01702	LEU1; 3-isopropylmalate dehydratase	49.67	GAQ88566.1	5e-25	---	---	XP_003078193.1	0	NC_014428.1	0	28677	0	Chr_1	0	96879	0	Chr_01	0	196778	0	scaffold_2	0	Bathy01g00570	0	bathy_chrom_01	0	KDD76061.1	1e-28	AYPS01000374.1	9e-32	XP_011401631.1	6e-21	NW_011934441.1	4e-15	XP_005850463.1	2e-47	---	---	XP_005650045.1	3e-48	NW_005178039.1	1e-12	Cre01.g004500.t1.2	7e-45	---	---
A3770_01p09090	myristoyl-CoA:protein N-myristoyltransferase	Primary KO found	K00671	NMT; glycylpeptide N-tetradecanoyltransferase	46.42	GAQ86275.1	2e-171	DF237229.1	4e-48	XP_003079365.1	5e-146	NC_014430.1	2e-138	31720	8e-158	Chr_5	2e-144	58555	4e-158	Chr_05	8e-143	152284	4e-147	scaffold_3	1e-133	Bathy03g03260	7e-137	bathy_chrom_03	2e-125	KDD73099.1	3e-42	AYPS01002539.1	6e-39	XP_011397287.1	3e-158	NW_011934206.1	1e-45	XP_005847907.1	2e-156	NW_005435079.1	9e-21	XP_005652330.1	2e-168	NW_005178042.1	2e-23	Cre06.g251100.t1.2	5e-163	chromosome_6	3e-31
A3770_01p09100	putative dynein attachment factor	Secondary KO found	K13993	HSP20; HSP20 family protein	0.12	GAQ83428.1	2e-26	---	---	XP_003084169.1	9e-12	---	---	28332	6e-12	Chr_17	4e-11	57378	3e-29	Chr_03	5e-27	132817	2e-30	scaffold_17	2e-20	---	---	---	---	---	---	---	---	---	---	---	---	---	---	---	---	---	---	---	---	---	---	---	---
A3770_01p09110	metal-dependent CAAX amino terminal protease	Primary KO found	K07052	K07052; uncharacterized protein	20.1	GAQ85936.1	1e-44	DF237211.1	9e-29	XP_003078834.1	7e-21	---	---	6079	2e-32	Chr_16	8e-26	85896	3e-53	Chr_10	3e-43	165089	1e-52	scaffold_16	2e-41	Bathy06g00750	8e-28	bathy_chrom_06	2e-18	---	---	---	---	XP_011401812.1	5e-29	NW_011934462.1	4e-21	XP_005848457.1	1e-24	NW_005435080.1	1e-16	XP_005646969.1	2e-33	NW_005178033.1	2e-13	Cre17.g712350.t1.1	9e-45	chromosome_17	1e-36
A3770_01p09120	CS domain-containing protein	No KO found			16.82	GAQ86325.1	3e-70	DF237231.1	4e-17	XP_003081373.1	4e-39	NC_014434.1	2e-36	34638	2e-45	Chr_9	4e-40	98326	2e-54	Chr_14	8e-46	15434	1e-46	scaffold_3	2e-40	Bathy10g00700	9e-48	bathy_chrom_10	1e-44	KDD76478.1	8e-54	AYPS01000212.1	5e-47	XP_011401808.1	4e-59	NW_011934462.1	1e-24	XP_005848268.1	3e-49	---	---	XP_005646971.1	2e-68	NW_005178033.1	7e-42	Cre17.g711650.t1.2	1e-57	chromosome_17	7e-11
A3770_01p09130	subunit 2 of DNA-directed RNA polymerase III	Primary KO found	K03021	RPC2, POLR3B; DNA-directed RNA polymerase III subunit RPC2	22.68	GAQ79190.1	0	DF236975.1	8e-50	XP_003074664.1	0	NC_014426.1	0	39835	0	Chr_1	0	86086	0	Chr_10	0	162789	0	scaffold_13	0	Bathy15g02180	0	bathy_chrom_15	0	KDD76893.1	3e-137	AYPS01000074.1	3e-106	XP_011397173.1	0	NW_011934204.1	9e-143	XP_005844337.1	0	NW_005435065.1	4e-46	XP_005651194.1	0	NW_005178041.1	9e-40	Cre12.g542800.t1.2	0	chromosome_12	3e-23
A3770_01p09140	hypothetical protein	No KO found			28.14	GAQ89897.1	7e-47	DF237523.1	4e-11	XP_003083652.1	1e-55	NC_014441.1	2e-51	18359	4e-57	Chr_15	2e-53	69278	9e-61	Chr_15	2e-59	36415	5e-60	scaffold_14	7e-56	Bathy16g01450	3e-52	bathy_chrom_16	2e-49	---	---	---	---	XP_011396223.1	3e-45	NW_011934146.1	4e-14	XP_005850479.1	3e-50	---	---	XP_005648095.1	4e-48	---	---	Cre13.g562750.t1.2	6e-52	---	---
A3770_01p09150	cytochrome b5 reductase	Secondary KO found	K10226	FADS2; acyl-CoA 6-desaturase (Delta-6 desaturase)	19.19	GAQ91960.1	3e-12	---	---	XP_003081534.1	2e-38	NC_014435.1	2e-32	26067	1e-44	Chr_10	5e-40	103833	6e-52	Chr_13	2e-48	15771	2e-43	scaffold_4	2e-39	Bathy02g01560	7e-49	bathy_chrom_02	5e-43	KDD75358.1	6e-11	---	---	---	---	---	---	---	---	---	---	XP_005649116.1	9e-19	---	---	Cre06.g303050.t1.2	8e-15	---	---
A3770_01p09160	myosin	Primary and secondary KOs found	K10357	MYO5; myosin V	1.18	GAQ77622.1	4e-134	DF236950.1	3e-11	XP_003079970.1	2e-120	NC_014431.1	8e-121	40911	1e-130	Chr_6	3e-125	106745	1e-120	Chr_04	6e-111	28890	6e-124	scaffold_4	6e-111	Bathy05g03550	6e-124	bathy_chrom_05	4e-121	KDD74293.1	7e-43	AYPS01004502.1	1e-41	XP_011398580.1	2e-125	NW_011934305.1	7e-51	XP_005845827.1	3e-108	NW_005435084.1	1e-12	XP_005647339.1	3e-125	NW_005178034.1	1e-21	Cre16.g658650.t1.1	4e-120	chromosome_13	3e-17
A3770_01p09170	hypothetical protein	Secondary KO found	K02230	cobN; cobaltochelatase CobN	0.6	---	---	---	---	XP_003074602.1	5e-46	NC_014426.1	2e-37	23960	5e-41	Chr_1	3e-34	62684	6e-50	Chr_11	6e-42	54177	6e-25	scaffold_17	9e-18	Bathy10g02380	3e-40	bathy_chrom_10	6e-40	---	---	---	---	---	---	---	---	---	---	---	---	---	---	---	---	Cre13.g578050.t1.1	5e-12	---	---
A3770_01p09180	ribosomal protein L19	Primary KO found	K02884	RP-L19, MRPL19, rplS; large subunit ribosomal protein L19	38.92	GAQ85609.1	1e-29	---	---	XP_003083022.1	2e-32	NC_014439.1	3e-29	8188	2e-29	Chr_20	2e-28	87955	3e-31	Chr_13	2e-28	164211	9e-33	scaffold_15	2e-29	Bathy12g01080	4e-30	bathy_chrom_12	4e-28	KDD74676.1	1e-32	---	---	---	---	---	---	XP_005850588.1	2e-19	---	---	XP_005651557.1	5e-25	NW_005178041.1	8e-12	Cre07.g322500.t1.2	2e-22	chromosome_7	1e-18
A3770_01p09190	hypothetical protein	Secondary KO found	K10360	MYO9; myosin IX	0.13	---	---	---	---	---	---	---	---	---	---	---	---	---	---	---	---	---	---	---	---	---	---	---	---	---	---	---	---	---	---	---	---	---	---	---	---	---	---	---	---	---	---	---	---
A3770_01p09200	zinc finger HIT domain-containing protein	No KO found			18.03	GAQ90932.1	3e-25	---	---	XP_003078043.1	4e-20	NC_014428.1	3e-13	30465	4e-22	Chr_3	8e-16	100038	5e-29	Chr_04	4e-23	162278	9e-28	scaffold_12	1e-22	---	---	---	---	---	---	---	---	---	---	---	---	XP_005847087.1	1e-35	---	---	---	---	---	---	---	---	---	---
A3770_01p09210	riboflavin biosynthesis protein	Primary KO found	K11752	ribD; diaminohydroxyphosphoribosylaminopyrimidine deaminase / 5-amino-6-(5-phosphoribosylamino)uracil reductase	21.05	GAQ81151.1	3e-148	DF237021.1	1e-14	XP_003080340.1	7e-140	NC_014432.1	4e-127	35630	1e-95	Chr_7	2e-126	78573	5e-135	Chr_02	3e-118	15833	3e-123	scaffold_4	5e-107	Bathy02g03150	8e-109	bathy_chrom_02	7e-100	---	---	AYPS01001476.1	1e-41	XP_011396960.1	2e-85	NW_011934200.1	2e-37	XP_005847156.1	4e-139	NW_005435076.1	1e-27	XP_005651793.1	3e-155	NW_005178042.1	2e-20	Cre17.g728950.t1.1	2e-87	chromosome_17	4e-12
A3770_01p09220	hypothetical protein	Secondary KO found	K17408	DAP3, MRPS29; small subunit ribosomal protein S29	15.39	GAQ79541.1	6e-15	---	---	XP_003079486.1	2e-20	NC_014430.1	1e-18	24594	1e-19	Chr_5	5e-21	58761	6e-17	Chr_05	2e-16	186985	7e-13	scaffold_6	2e-12	---	---	---	---	---	---	---	---	XP_011397383.1	2e-11	---	---	XP_005846344.1	5e-18	---	---	XP_005644159.1	6e-22	---	---	---	---	---	---
A3770_01p09230	hypothetical protein	Secondary KO found	K16280	RGLG; E3 ubiquitin-protein ligase RGLG	17.17	GAQ80264.1	3e-26	---	---	XP_003081030.1	2e-12	NC_014434.1	7e-12	9923	6e-14	Chr_9	6e-12	54846	1e-13	Chr_03	1e-12	---	---	scaffold_7	8e-12	Bathy10g03970	3e-11	bathy_chrom_10	8e-11	---	---	---	---	---	---	---	---	---	---	---	---	XP_005648833.1	7e-20	NW_005178033.1	6e-14	Cre09.g399550.t1.2	5e-25	chromosome_10	5e-12
A3770_01p09240	beta type subunit of proteasome	Primary KO found	K02738	PSMB6; 20S proteasome subunit beta 1	53.7	GAQ79311.1	1e-75	DF236977.1	3e-14	XP_003074368.1	2e-67	NC_014439.1	4e-59	39514	6e-73	Chr_20	2e-57	59004	3e-61	Chr_06	3e-30	44601	4e-62	scaffold_9	6e-14	Bathy08g01670	8e-69	bathy_chrom_04	1e-58	KDD76412.1	1e-87	AYPS01000234.1	1e-38	XP_011398014.1	3e-80	NW_011934258.1	1e-40	XP_005846562.1	2e-83	NW_005435075.1	6e-24	XP_005647805.1	9e-88	NW_005178035.1	6e-25	Cre12.g531100.t1.2	2e-76	chromosome_10	6e-14
A3770_01p09250	hypothetical protein	No KO found			94.18	GAQ86510.1	8e-31	---	---	XP_003082051.1	3e-30	NC_014436.1	3e-22	26564	5e-28	Chr_11	1e-20	---	---	Chr_12	1e-20	160352	2e-26	scaffold_10	3e-20	Bathy13g00990	5e-33	bathy_chrom_13	2e-25	---	---	---	---	XP_011400029.1	4e-29	NW_011934305.1	2e-15	XP_005851316.1	3e-40	---	---	XP_005645767.1	2e-45	---	---	Cre08.g372000.t1.2	8e-32	---	---
A3770_01p09260	tetratricopeptide repeat domain-containing protein	No KO found			38.96	GAQ87452.1	6e-26	DF237303.1	1e-18	XP_003083090.1	9e-13	NC_014439.1	1e-11	29575	1e-12	Chr_20	9e-18	63485	3e-28	Chr_13	6e-26	18652	3e-21	scaffold_7	2e-15	Bathy12g01850	4e-13	bathy_chrom_12	1e-12	---	---	---	---	XP_011401750.1	4e-33	NW_011934458.1	4e-12	XP_005844861.1	2e-38	NW_005435068.1	5e-11	XP_005647369.1	3e-43	NW_005178034.1	7e-14	Cre02.g075100.t1.2	3e-41	chromosome_2	5e-12
A3770_01p09270	hypothetical protein	Secondary KO found	K05000	KCNJ6; potassium inwardly-rectifying channel subfamily J member 6	10.8	---	---	---	---	---	---	---	---	---	---	---	---	---	---	---	---	---	---	---	---	---	---	---	---	---	---	---	---	---	---	---	---	---	---	---	---	---	---	---	---	Cre01.g021350.t1.2	8e-14	---	---
A3770_01p09280	ribosomal protein S27	Primary KO found	K02978	RP-S27e, RPS27; small subunit ribosomal protein S27e	128.25	GAQ81031.1	2e-46	DF237018.1	6e-16	XP_003083456.1	4e-49	NC_014441.1	3e-44	40438	3e-48	Chr_15	1e-17	108364	2e-48	Chr_06	4e-21	125433	5e-49	scaffold_9	5e-23	Bathy07g04560	1e-47	bathy_chrom_07	1e-41	KDD76606.1	2e-39	AYPS01000164.1	5e-33	XP_011396013.1	5e-42	NW_011934143.1	5e-15	XP_005847363.1	2e-44	NW_005435077.1	2e-15	XP_005651550.1	8e-47	NW_005178041.1	1e-15	Cre12.g529400.t1.2	2e-48	chromosome_2	4e-15
A3770_01p09290	DnaJ domain-containing protein	Primary KO found	K03686	dnaJ; molecular chaperone DnaJ	18.67	GAQ79940.1	5e-16	---	---	XP_003079124.1	1e-11	NC_014430.1	2e-11	38754	1e-11	Chr_5	3e-11	---	---	Chr_09	9e-11	53185	1e-11	scaffold_14	5e-11	Bathy16g00510	3e-11	---	---	KDD74213.1	4e-12	---	---	---	---	---	---	---	---	---	---	XP_005646476.1	1e-12	---	---	---	---	---	---
A3770_01p09300	hypothetical protein	Secondary KO found	K00286	proC; pyrroline-5-carboxylate reductase	4.01	GAQ83049.1	4e-19	---	---	XP_003082904.1	1e-15	NC_014439.1	4e-17	18982	1e-12	Chr_20	8e-17	63726	6e-18	Chr_13	8e-17	53568	3e-18	scaffold_15	2e-17	---	---	---	---	---	---	---	---	---	---	---	---	---	---	---	---	XP_005651764.1	6e-11	---	---	Cre13.g576500.t1.1	5e-14	---	---
A3770_01p09310	AP endonuclease 1	No KO found			21.74	GAQ78726.1	1e-26	---	---	XP_003079058.1	3e-11	---	---	5808	1e-15	Chr_17	8e-14	79714	2e-13	---	---	---	---	---	---	---	---	---	---	KDD74818.1	6e-14	---	---	XP_011402313.1	2e-15	---	---	XP_005848578.1	6e-17	---	---	XP_005644674.1	4e-11	---	---	Cre03.g175850.t1.1	2e-12	---	---
A3770_01p09320	putative ubiquitin thioesterase OTU1	Primary KO found	K13719	OTU1, YOD1; ubiquitin thioesterase OTU1	14	GAQ81675.1	3e-96	DF237036.1	3e-29	XP_003081202.1	4e-60	NC_014434.1	5e-60	16769	6e-68	Chr_9	6e-66	81100	2e-84	Chr_04	6e-76	7535	1e-91	scaffold_3	9e-81	Bathy10g02440	6e-65	bathy_chrom_10	3e-58	KDD73557.1	4e-55	AYPS01002057.1	3e-49	XP_011401504.1	2e-81	NW_011934426.1	6e-37	XP_005843374.1	1e-94	NW_005435056.1	7e-16	XP_005642758.1	8e-96	NW_005178018.1	4e-15	Cre09.g409050.t1.2	2e-84	---	---
A3770_01p09330	alcohol dehydrogenase	No KO found			9.27	---	---	---	---	---	---	---	---	---	---	---	---	---	---	---	---	---	---	---	---	---	---	---	---	---	---	---	---	---	---	---	---	---	---	---	---	XP_005648090.1	8e-75	NW_005178036.1	1e-17	Cre06.g305600.t1.2	1e-58	chromosome_6	4e-12
A3770_01p09340	hypothetical protein	No KO found			74.17	GAQ84749.1	1e-27	---	---	XP_003082447.1	4e-14	NC_014437.1	2e-13	26951	1e-16	Chr_12	1e-15	78996	3e-25	Chr_02	1e-21	183848	7e-18	scaffold_1	5e-16	Bathy09g04520	1e-22	bathy_chrom_09	5e-21	---	---	---	---	XP_011396388.1	1e-18	---	---	---	---	---	---	XP_005647390.1	8e-29	NW_005178034.1	1e-11	Cre06.g257900.t1.1	1e-13	---	---
A3770_01p09350	Mut7-like exonuclease	Primary KO found	K09122	K09122; uncharacterized protein	6.66	GAQ89194.1	3e-22	---	---	---	---	---	---	30755	4e-11	---	---	62854	7e-19	Chr_12	3e-18	50947	1e-14	scaffold_10	4e-14	---	---	---	---	KDD74084.1	8e-32	AYPS01001585.1	6e-17	XP_011398660.1	1e-13	---	---	XP_005846651.1	5e-24	---	---	XP_005647293.1	4e-11	---	---	Cre02.g083900.t1.1	2e-14	---	---
A3770_01p09360	eukaryotic initiation factor	Primary KO found	K03239	EIF2B1; translation initiation factor eIF-2B subunit alpha	56.37	GAQ87864.1	8e-96	DF237332.1	2e-19	XP_003079527.1	2e-12	NC_014430.1	3e-12	42770	3e-11	Chr_8	7e-11	84208	7e-13	---	---	---	---	---	---	Bathy02g03370	5e-11	bathy_chrom_02	9e-11	KDD73156.1	1e-87	AYPS01002476.1	9e-84	XP_011402107.1	2e-91	NW_011934476.1	8e-37	XP_005850732.1	7e-103	NW_005435085.1	2e-12	XP_005646324.1	8e-103	NW_005178032.1	4e-11	Cre16.g687518.t1.1	5e-101	---	---
A3770_01p09370	putative subunit 2 of microsomal signal peptidase complex	Secondary KO found	K12947	SPCS2, SPC2; signal peptidase complex subunit 2	140.86	GAQ81603.1	6e-17	---	---	---	---	---	---	---	---	---	---	---	---	---	---	---	---	---	---	---	---	---	---	---	---	---	---	---	---	---	---	---	---	---	---	XP_005646981.1	2e-11	---	---	---	---	---	---
A3770_01p09380	hypothetical protein	No KO found			45.33	GAQ93737.1	4e-20	---	---	---	---	NC_014441.1	6e-28	9568	4e-29	Chr_1	1e-27	74169	6e-35	Chr_10	8e-29	9020	1e-34	scaffold_13	2e-29	Bathy15g00880	9e-35	bathy_chrom_15	4e-27	---	---	---	---	XP_011401992.1	2e-36	NW_011934475.1	8e-17	XP_005843475.1	8e-32	---	---	XP_005647655.1	7e-31	NW_005178035.1	3e-18	Cre16.g656100.t1.1	3e-19	---	---
A3770_01p09390	hypothetical protein	No KO found			2.08	GAQ81702.1	1e-27	DF237037.1	2e-19	---	---	---	---	---	---	---	---	52126	4e-26	Chr_03	6e-23	69402	8e-21	scaffold_6	8e-23	---	---	---	---	---	---	---	---	---	---	---	---	---	---	---	---	---	---	---	---	Cre17.g720261.t1.1	2e-40	---	---
A3770_01p09400	AP2-like ethylene-responsive transcription factor	Primary KO found	K09284	AP2; AP2-like factor, euAP2 lineage	99.4	GAQ90567.1	6e-37	---	---	XP_003078132.1	3e-28	NC_014428.1	6e-17	34044	3e-25	Chr_8	2e-34	60783	3e-45	Chr_08	3e-34	58247	2e-48	scaffold_7	4e-25	Bathy01g05740	6e-38	bathy_chrom_01	9e-30	KDD76461.1	3e-45	AYPS01000217.1	3e-32	XP_011396011.1	7e-42	NW_011934143.1	5e-30	XP_005847221.1	1e-24	---	---	XP_005646169.1	6e-31	---	---	Cre01.g009575.t1.1	8e-36	---	---
A3770_01p09410	ribokinase xylose isomerase	Secondary KO found	K00852	rbsK, RBKS; ribokinase	8.24	GAQ79613.1	3e-51	---	---	XP_003082666.1	5e-143	NC_014438.1	2e-85	36777	2e-48	Chr_13	2e-120	60122	3e-147	Chr_07	4e-124	50234	3e-161	scaffold_1	1e-134	Bathy02g00010	2e-101	bathy_chrom_02	4e-73	KDD76001.1	3e-30	AYPS01000401.1	6e-17	XP_011402351.1	8e-33	---	---	XP_005851485.1	3e-69	NW_005435086.1	5e-69	XP_005648664.1	8e-42	---	---	Cre12.g531150.t1.1	3e-69	chromosome_12	8e-23
A3770_01p09420	hypothetical protein	Secondary KO found	K14546	UTP5, WDR43; U3 small nucleolar RNA-associated protein 5	36.91	GAQ91423.1	3e-15	---	---	---	---	---	---	---	---	Chr_8	2e-12	60767	4e-12	Chr_08	2e-11	204762	3e-16	scaffold_5	2e-11	---	---	---	---	---	---	---	---	---	---	NW_011934321.1	8e-12	---	---	---	---	XP_005643354.1	2e-20	---	---	Cre12.g538500.t1.1	3e-17	---	---
A3770_01p09430	Arf GTPase activating protein	Primary KO found	K12493	ARFGAP2_3; ADP-ribosylation factor GTPase-activating protein 2/3	66.77	GAQ81606.1	5e-63	DF237016.1	1e-14	XP_003078268.1	8e-17	NC_014430.1	4e-14	23957	6e-33	Chr_1	1e-29	109642	9e-62	Chr_16	1e-35	22083	5e-42	scaffold_13	7e-37	Bathy15g01450	4e-40	bathy_chrom_15	7e-26	KDD72330.1	2e-11	AYPS01003505.1	5e-22	XP_011395970.1	2e-29	NW_011934143.1	4e-24	XP_005843830.1	1e-31	---	---	XP_005643841.1	2e-32	NW_005178037.1	2e-14	Cre17.g715350.t2.1	7e-56	chromosome_6	3e-14
A3770_01p09440	hypothetical protein	No KO found			114.31	GAQ81840.1	2e-26	---	---	XP_003075235.1	3e-29	NC_014427.1	4e-26	14124	5e-26	Chr_2	7e-21	106894	2e-27	Chr_05	4e-25	56686	8e-27	scaffold_3	3e-23	Bathy03g01850	4e-28	bathy_chrom_03	7e-24	---	---	---	---	XP_011397450.1	1e-16	NW_011934209.1	3e-12	XP_005846979.1	1e-22	NW_005435076.1	5e-13	XP_005646774.1	8e-25	NW_005178033.1	1e-13	Cre06.g251150.t1.2	4e-28	---	---
A3770_01p09450	hypothetical protein	Secondary KO found	K04987	PKD1L1; polycystin 1L1	0	GAQ79059.1	5e-37	---	---	---	---	---	---	---	---	---	---	104083	4e-12	---	---	56093	6e-12	scaffold_3	6e-12	---	---	---	---	---	---	---	---	---	---	---	---	XP_005846992.1	4e-50	---	---	---	---	---	---	Cre12.g508650.t1.1	2e-15	---	---
A3770_01p09460	hypothetical protein	Secondary KO found	K04494	CHD8, HELSNF1; chromodomain helicase DNA binding protein 8	4.28	---	---	---	---	---	---	---	---	---	---	---	---	---	---	---	---	---	---	---	---	---	---	---	---	---	---	---	---	---	---	---	---	---	---	---	---	---	---	---	---	---	---	---	---
A3770_01p09470	tRNA (cytidine(32)/guanosine(34)-2'-O)-methyltransferase	Primary KO found	K14864	FTSJ1, TRM7; tRNA (cytidine32/guanosine34-2'-O)-methyltransferase	9.96	GAQ79871.1	4e-135	DF237844.1	7e-17	XP_003079451.1	2e-105	NC_014430.1	6e-103	12560	4e-134	Chr_5	2e-102	85499	2e-117	Chr_10	2e-105	14938	1e-126	scaffold_3	2e-111	Bathy03g04320	4e-124	bathy_chrom_03	1e-111	KDD74688.1	5e-82	AYPS01001133.1	6e-76	XP_011395492.1	7e-59	NW_011934118.1	4e-36	XP_005849828.1	5e-131	NW_005435083.1	1e-33	XP_005646929.1	1e-133	NW_005178033.1	3e-55	Cre03.g145907.t1.1	2e-111	chromosome_3	1e-14
A3770_01p09480	signal peptide peptidase	Primary KO found	K09597	SPPL2B; signal peptide peptidase-like 2B	85.63	GAQ79878.1	6e-46	---	---	---	---	---	---	31074	7e-58	Chr_4	6e-54	108763	2e-48	Chr_08	1e-45	209879	6e-48	scaffold_4	3e-43	Bathy18g00340	1e-47	bathy_chrom_18	1e-45	KDD74042.1	2e-26	AYPS01001627.1	1e-22	XP_011400353.1	1e-31	NW_011934327.1	1e-14	XP_005848452.1	5e-49	NW_005435080.1	1e-12	XP_005643775.1	8e-12	NW_005178033.1	5e-14	Cre07.g332786.t1.2	4e-52	chromosome_7	2e-15
A3770_01p09490	hypothetical protein	Secondary KO found	K04962	RYR2; ryanodine receptor 2	46.83	---	---	---	---	---	---	---	---	---	---	---	---	---	---	---	---	---	---	---	---	---	---	---	---	---	---	---	---	---	---	---	---	---	---	---	---	---	---	---	---	---	---	---	---
A3770_01p09500	ribosomal protein L3	Primary KO found	K02925	RP-L3e, RPL3; large subunit ribosomal protein L3e	231.54	GAQ92505.1	0	DF237982.1	2e-27	XP_003074108.1	0	NC_014426.1	1e-143	23838	0	Chr_1	4e-147	89851	0	Chr_01	3e-151	150025	0	scaffold_2	3e-150	Bathy01g00360	0	bathy_chrom_01	2e-149	KDD74530.1	6e-158	AYPS01001250.1	1e-150	XP_011400349.1	0	NW_011934327.1	9e-106	XP_005848255.1	0	NW_005435080.1	1e-23	XP_005646813.1	0	NW_005178033.1	8e-31	Cre10.g417700.t1.2	0	chromosome_10	3e-57
A3770_01p09510	DnaJ-like protein	Primary KO found	K09510	DNAJB4; DnaJ homolog subfamily B member 4	28.53	GAQ90910.1	7e-87	DF237650.1	4e-41	XP_003079124.1	3e-38	NC_014437.1	9e-50	26706	1e-49	Chr_12	3e-46	64560	5e-86	Chr_15	1e-49	127472	2e-28	scaffold_10	1e-34	Bathy16g00510	5e-76	bathy_chrom_16	2e-66	KDD74213.1	1e-41	AYPS01001486.1	4e-39	XP_011395640.1	4e-67	NW_011934327.1	2e-41	XP_005848444.1	8e-85	NW_005435080.1	3e-18	XP_005646816.1	8e-88	NW_005178033.1	2e-12	Cre10.g420100.t1.2	8e-91	chromosome_1	6e-25
A3770_01p09520	hypothetical protein	No KO found			28.57	GAQ88627.1	1e-54	---	---	---	---	---	---	---	---	---	---	---	---	---	---	---	---	---	---	---	---	---	---	KDD75134.1	7e-32	AYPS01000850.1	1e-15	XP_011399212.1	9e-36	---	---	---	---	---	---	XP_005643712.1	5e-44	---	---	Cre03.g191150.t1.2	8e-26	chromosome_3	1e-11
A3770_01p09530	bicarbonate transporter	No KO found			54.79	GAQ87198.1	1e-41	---	---	XP_003078837.1	5e-35	NC_014429.1	2e-28	38528	9e-85	Chr_5	9e-74	104739	3e-153	Chr_03	4e-120	49415	6e-144	scaffold_4	4e-114	Bathy03g04870	1e-73	bathy_chrom_03	2e-65	---	---	---	---	---	---	---	---	XP_005850992.1	5e-32	---	---	XP_005644950.1	6e-43	---	---	Cre10.g443900.t1.1	3e-28	---	---
A3770_01p09540	hypothetical protein	Secondary KO found	K14780	DHX37, DHR1; ATP-dependent RNA helicase DHX37/DHR1	0.1	---	---	---	---	---	---	---	---	---	---	---	---	---	---	---	---	---	---	---	---	---	---	---	---	---	---	---	---	---	---	---	---	---	---	---	---	---	---	---	---	---	---	---	---
A3770_01p09550	TLD domain-containing protein	No KO found			11.65	GAQ81974.1	3e-22	---	---	---	---	---	---	---	---	---	---	---	---	---	---	---	---	---	---	---	---	---	---	---	---	---	---	---	---	---	---	---	---	---	---	XP_005644295.1	2e-23	---	---	Cre10.g436950.t1.2	1e-12	---	---
A3770_01p09560	hypothetical protein	No KO found			1.77	---	---	---	---	---	---	---	---	---	---	---	---	109565	4e-26	Chr_15	5e-23	190803	1e-23	scaffold_14	3e-20	---	---	---	---	---	---	---	---	---	---	---	---	---	---	---	---	---	---	---	---	Cre06.g283100.t1.2	2e-22	---	---
A3770_01p09570	iron-sulfur subunit of mitochondrial succinate dehydrogenase	Primary KO found	K00235	SDHB, SDH2; succinate dehydrogenase (ubiquinone) iron-sulfur subunit	55.99	GAQ77750.1	8e-121	DF236952.1	6e-81	XP_003083208.1	3e-74	NC_014440.1	1e-66	43363	3e-135	Chr_14	3e-120	105014	2e-129	Chr_16	1e-110	213600	3e-129	scaffold_9	1e-39	Bathy02g02470	3e-127	bathy_chrom_02	5e-110	KDD74954.1	2e-111	AYPS01000965.1	9e-96	XP_011401894.1	7e-131	NW_011934473.1	6e-101	XP_005847909.1	9e-112	NW_005435079.1	3e-59	XP_005647665.1	8e-130	NW_005178035.1	2e-35	Cre06.g264200.t1.2	6e-135	chromosome_6	5e-24
A3770_01p09580	hypothetical protein	Secondary KO found	K19539	SECISBP2, SBP2; selenocysteine insertion sequence-binding protein 2	26.22	---	---	---	---	XP_003079049.1	3e-31	NC_014429.1	5e-21	87137	1e-32	Chr_4	4e-20	108533	9e-23	Chr_07	7e-19	70891	5e-23	scaffold_4	7e-20	Bathy08g04760	8e-32	bathy_chrom_08	6e-23	---	---	---	---	---	---	---	---	---	---	---	---	XP_005649367.1	4e-20	---	---	---	---	---	---
A3770_01p09590	hypothetical protein	Secondary KO found	K11647	SMARCA2_4; SWI/SNF-related matrix-associated actin-dependent regulator of chromatin subfamily A member 2/4	16.58	---	---	---	---	---	---	---	---	---	---	---	---	---	---	---	---	---	---	---	---	---	---	---	---	---	---	---	---	---	---	---	---	---	---	---	---	---	---	---	---	---	---	---	---
A3770_01p09600	hypothetical protein	Primary KO found	K11765	ARID2; AT-rich interactive domain-containing protein 2	22.47	---	---	---	---	---	---	---	---	---	---	---	---	---	---	---	---	---	---	---	---	---	---	---	---	---	---	---	---	---	---	---	---	---	---	---	---	---	---	---	---	---	---	---	---
A3770_01p09610	hypothetical protein	Secondary KO found	K11498	CENPE; centromeric protein E	72.03	GAQ88434.1	3e-13	---	---	---	---	---	---	---	---	---	---	57193	3e-14	---	---	165291	4e-16	---	---	---	---	---	---	---	---	---	---	XP_011396993.1	5e-16	---	---	XP_005847103.1	1e-19	---	---	XP_005651962.1	4e-16	---	---	Cre12.g519850.t1.2	2e-12	---	---
A3770_01p09620	calcium-dependent protein kinase	Primary KO found	K13412	CPK; calcium-dependent protein kinase	26.49	GAQ85418.1	4e-57	DF237727.1	6e-34	XP_003078254.1	3e-53	NC_014428.1	6e-47	24253	5e-55	Chr_3	3e-49	97075	1e-69	Chr_02	2e-60	126004	7e-58	scaffold_1	9e-48	Bathy09g03620	1e-63	bathy_chrom_09	2e-57	KDD75616.1	7e-51	AYPS01002499.1	4e-49	XP_011397825.1	1e-50	NW_011934124.1	1e-28	XP_005844292.1	6e-52	NW_005435073.1	1e-19	XP_005651152.1	3e-60	NW_005178023.1	1e-12	Cre02.g114750.t1.2	1e-51	chromosome_12	4e-12
A3770_01p09630	hypothetical protein	Secondary KO found	K15026	EIF2A; translation initiation factor 2A	46.94	GAQ86823.1	3e-34	---	---	XP_003083779.1	1e-20	NC_014442.1	5e-20	7291	5e-30	Chr_16	3e-28	86078	7e-22	Chr_10	5e-33	53752	8e-19	scaffold_16	8e-17	Bathy06g01830	4e-27	bathy_chrom_06	3e-25	---	---	---	---	XP_011398584.1	2e-38	NW_011934249.1	5e-14	XP_005851077.1	5e-45	---	---	XP_005643204.1	2e-17	---	---	Cre08.g375950.t1.1	5e-24	---	---
A3770_01p09640	cold shock domain-containing protein	Secondary KO found	K19721	COL5AS; collagen, type V/XI/XXIV/XXVII, alpha	10.93	GAQ85231.1	2e-31	---	---	XP_003078544.1	1e-12	NC_014429.1	1e-12	30929	7e-18	Chr_4	4e-17	---	---	---	---	---	---	---	---	Bathy05g04780	2e-15	bathy_chrom_05	1e-14	---	---	---	---	XP_011395505.1	1e-11	---	---	XP_005846048.1	5e-11	---	---	XP_005643201.1	2e-33	---	---	---	---	---	---
A3770_01p09650	hypothetical protein	Secondary KO found	K16732	PRC1; protein regulator of cytokinesis 1	36.56	---	---	---	---	---	---	---	---	---	---	---	---	---	---	---	---	---	---	---	---	---	---	---	---	---	---	---	---	---	---	---	---	---	---	---	---	---	---	---	---	---	---	---	---
A3770_01p09660	alcohol dehydrogenase	Primary and secondary KOs found	K00083	E1.1.1.195; cinnamyl-alcohol dehydrogenase	0.94	GAQ83793.1	3e-93	DF237079.1	3e-16	XP_003083880.1	2e-71	NC_014442.1	1e-65	13349	1e-69	Chr_16	2e-64	69704	3e-70	Chr_04	1e-65	161042	4e-56	scaffold_10	2e-28	Bathy14g02980	7e-40	bathy_chrom_14	5e-40	KDD75168.1	7e-91	AYPS01000831.1	8e-85	XP_011401264.1	2e-83	NW_011934406.1	1e-64	XP_005848149.1	3e-90	NW_005435079.1	3e-11	XP_005652266.1	7e-78	---	---	Cre03.g207800.t1.2	2e-85	chromosome_3	4e-21
A3770_01p09670	ribosomal RNA small subunit methyltransferase	Primary KO found	K14191	DIM1; 18S rRNA (adenine1779-N6/adenine1780-N6)-dimethyltransferase	25.28	GAQ83792.1	1e-153	DF237111.1	2e-39	XP_003080857.1	1e-138	NC_014433.1	1e-124	42375	1e-137	Chr_8	3e-127	84159	8e-137	Chr_08	1e-122	58407	2e-140	scaffold_5	6e-125	Bathy01g07100	3e-145	bathy_chrom_01	2e-128	KDD72308.1	6e-128	AYPS01003536.1	4e-126	XP_011396634.1	1e-147	NW_011934185.1	2e-35	XP_005847372.1	1e-141	NW_005435077.1	5e-19	XP_005649824.1	8e-155	NW_005178039.1	1e-69	Cre01.g042900.t1.2	1e-133	chromosome_1	4e-26
A3770_01p09680	ribosomal RNA small subunit methyltransferase	Primary KO found	K14191	DIM1; 18S rRNA (adenine1779-N6/adenine1780-N6)-dimethyltransferase	18.02	GAQ83792.1	2e-75	DF237111.1	8e-26	XP_003080857.1	2e-69	NC_014433.1	9e-64	42375	7e-67	Chr_8	1e-63	84159	1e-60	Chr_08	2e-55	58407	2e-64	scaffold_5	7e-58	Bathy01g07100	2e-67	bathy_chrom_01	1e-60	KDD72308.1	9e-56	AYPS01003536.1	6e-54	XP_011396634.1	4e-69	NW_011934185.1	4e-31	XP_005847372.1	3e-65	NW_005435077.1	5e-21	XP_005649824.1	2e-76	NW_005178039.1	8e-44	Cre01.g042900.t1.2	2e-57	chromosome_1	3e-23
A3770_01p09690	hydantoinase/oxoprolinase	Primary and secondary KOs found	K01469	OPLAH, OXP1, oplAH; 5-oxoprolinase (ATP-hydrolysing)	19.23	GAQ91252.1	4e-111	---	---	XP_003079844.1	1e-106	NC_014431.1	2e-82	12616	8e-109	Chr_6	2e-101	113348	2e-107	Chr_08	2e-100	51932	5e-96	scaffold_11	4e-53	Bathy05g02210	1e-105	bathy_chrom_05	1e-96	KDD76224.1	6e-53	AYPS01000309.1	4e-48	XP_011402146.1	3e-95	NW_011934477.1	2e-18	XP_005847925.1	3e-85	---	---	XP_005651983.1	9e-103	---	---	Cre07.g325748.t1.1	2e-82	---	---
A3770_01p09700	hypothetical protein	Secondary KO found	K13127	RNF113A, CWC24; RING finger protein 113A	35.58	---	---	---	---	---	---	---	---	---	---	---	---	---	---	---	---	---	---	---	---	---	---	---	---	---	---	---	---	XP_011396508.1	4e-14	---	---	XP_005846903.1	1e-13	---	---	---	---	---	---	---	---	---	---
A3770_01p09710	carboxylesterase	Secondary KO found	K03929	pnbA; para-nitrobenzyl esterase	34.38	---	---	---	---	---	---	---	---	---	---	---	---	---	---	---	---	---	---	---	---	---	---	---	---	---	---	---	---	---	---	---	---	---	---	---	---	---	---	---	---	Cre02.g105900.t1.2	1e-34	---	---
A3770_01p09720	hypothetical protein	Secondary KO found	K00266	gltD; glutamate synthase (NADPH/NADH) small chain	46.33	---	---	---	---	---	---	---	---	---	---	---	---	---	---	---	---	---	---	---	---	---	---	---	---	---	---	---	---	---	---	---	---	---	---	---	---	---	---	---	---	---	---	---	---
A3770_01p09730	hypothetical protein	Secondary KO found	K05769	ARHGEF4_29, ASEF1_2; Rho guanine nucleotide exchange factor 4/29	84.65	---	---	---	---	---	---	---	---	---	---	---	---	---	---	---	---	---	---	---	---	---	---	---	---	---	---	---	---	---	---	---	---	---	---	---	---	---	---	---	---	---	---	---	---
A3770_01p09740	gamma subunit of translation initiation factor eIF-2	Primary KO found	K03242	EIF2S3; translation initiation factor 2 subunit 3	92.27	GAQ84803.1	0	DF237155.1	8e-42	XP_003080039.1	0	NC_014431.1	0	32338	0	Chr_6	0	97729	0	Chr_08	0	213809	0	scaffold_11	0	Bathy05g04370	0	bathy_chrom_05	0	KDD74983.1	0	AYPS01000946.1	1e-135	XP_011401352.1	0	NW_011934407.1	1e-110	XP_005847045.1	0	NW_005435076.1	2e-50	XP_005648353.1	0	NW_005178036.1	1e-35	Cre02.g098450.t1.2	0	chromosome_2	3e-59
A3770_01p09750	subunit alpha of coatomer	Primary KO found	K05236	COPA, RET1; coatomer subunit alpha	71.16	GAQ80086.1	0	DF236994.1	3e-172	XP_003078687.1	0	NC_014429.1	0	24382	0	Chr_4	0	106869	0	Chr_04	0	193272	0	scaffold_4	0	Bathy18g00420	0	bathy_chrom_18	0	KDD75879.1	0	AYPS01000457.1	8e-117	XP_011398207.1	0	NW_011934226.1	2e-145	XP_005851353.1	1e-142	NW_005435086.1	3e-23	XP_005651719.1	0	NW_005178042.1	8e-65	Cre13.g565850.t1.1	0	chromosome_13	3e-84
A3770_01p09760	serine/threonine protein kinase	Primary KO found	K03083	GSK3B; glycogen synthase kinase 3 beta	101.61	GAQ87528.1	2e-137	DF237241.1	5e-35	XP_003078569.1	1e-126	NC_014429.1	6e-114	49296	5e-125	Chr_4	2e-112	104950	8e-129	Chr_09	2e-116	30445	3e-130	scaffold_18	4e-88	Bathy18g00850	9e-109	bathy_chrom_18	3e-99	KDD74989.1	9e-128	AYPS01000942.1	3e-98	XP_011399805.1	9e-106	NW_011934321.1	7e-29	XP_005845516.1	1e-141	NW_005435074.1	4e-20	XP_005650737.1	5e-139	NW_005178040.1	5e-30	Cre12.g511850.t1.2	5e-145	chromosome_12	4e-96
A3770_01p09770	hypothetical protein	Primary KO found	K10758	QSOX; thiol oxidase	0	---	---	---	---	---	---	---	---	---	---	---	---	---	---	---	---	---	---	---	---	Bathy11g03210	4e-13	bathy_chrom_11	1e-12	---	---	---	---	---	---	---	---	---	---	---	---	XP_005643232.1	5e-11	---	---	---	---	---	---
A3770_01p09780	sulfhydryl oxidase	Primary KO found	K10758	QSOX; thiol oxidase	0.72	GAQ90771.1	2e-36	---	---	XP_003081739.1	3e-32	NC_014435.1	2e-31	26259	4e-24	Chr_10	2e-23	101279	1e-32	Chr_07	6e-31	38131	7e-27	scaffold_1	4e-26	Bathy11g03210	1e-18	bathy_chrom_11	3e-18	---	---	---	---	XP_011396522.1	3e-25	NW_011934162.1	2e-16	XP_005847088.1	2e-26	NW_005435076.1	8e-17	XP_005643232.1	3e-33	---	---	Cre04.g230928.t1.1	2e-16	---	---
A3770_01p09790	sulfhydryl oxidase	Primary KO found	K10758	QSOX; thiol oxidase	75.01	GAQ90771.1	4e-43	---	---	XP_003081739.1	7e-35	NC_014435.1	4e-34	26259	5e-33	Chr_10	5e-32	101279	1e-40	Chr_07	7e-39	38131	1e-23	scaffold_1	6e-23	Bathy11g03210	8e-16	bathy_chrom_11	2e-15	---	---	---	---	XP_011396522.1	3e-26	---	---	XP_005847088.1	2e-16	NW_005435076.1	9e-12	XP_005643232.1	7e-37	---	---	Cre04.g230928.t1.1	6e-21	---	---
A3770_01p09800	structural maintenance of chromosomes protein	Primary KO found	K06669	SMC3, CSPG6; structural maintenance of chromosome 3 (chondroitin sulfate proteoglycan 6)	33.54	GAQ90676.1	0	DF237621.1	4e-38	XP_003081202.1	0	NC_014434.1	0	46490	0	Chr_9	0	85842	0	Chr_10	0	25650	0	scaffold_3	0	Bathy10g02430	0	bathy_chrom_10	0	KDD72780.1	1e-72	AYPS01000056.1	1e-23	XP_011400896.1	8e-128	NW_011934370.1	1e-23	XP_005847023.1	2e-15	NW_005435086.1	8e-23	XP_005643222.1	0	NW_005178021.1	5e-30	Cre10.g445650.t1.2	0	chromosome_10	2e-15
A3770_01p09810	hypothetical protein	Secondary KO found	K16686	SAV1, Sav; scaffold protein salvador	0.14	GAQ78993.1	3e-13	---	---	---	---	---	---	---	---	---	---	103791	4e-12	Chr_13	3e-11	126845	2e-14	scaffold_7	7e-14	---	---	---	---	---	---	---	---	---	---	---	---	---	---	---	---	---	---	---	---	Cre10.g444450.t1.1	3e-15	---	---
A3770_01p09820	hypothetical protein	Secondary KO found	K12478	EEA1; early endosome antigen 1	2.24	---	---	---	---	---	---	---	---	---	---	---	---	---	---	---	---	---	---	---	---	---	---	---	---	---	---	---	---	---	---	---	---	---	---	---	---	---	---	---	---	---	---	---	---
A3770_01p09830	hypothetical protein	No KO found			11.65	---	---	---	---	XP_003078464.1	2e-68	NC_014428.1	4e-58	---	---	Chr_3	1e-51	70936	8e-63	Chr_01	2e-49	46084	2e-66	scaffold_1	7e-54	Bathy07g00310	1e-62	bathy_chrom_07	4e-48	---	---	---	---	---	---	---	---	---	---	---	---	---	---	---	---	---	---	---	---
A3770_01p09840	signal peptide peptidase	Primary KO found	K09595	HM13; minor histocompatibility antigen H13	30.97	GAQ83835.1	4e-77	DF236986.1	9e-11	XP_003081312.1	2e-67	NC_014434.1	5e-64	88279	8e-80	Chr_9	2e-73	108763	3e-18	Chr_10	5e-87	192959	8e-87	scaffold_3	1e-79	Bathy10g01220	1e-92	bathy_chrom_10	7e-85	KDD75671.1	4e-79	AYPS01000559.1	6e-73	XP_011399828.1	8e-76	NW_011934296.1	5e-12	XP_005845681.1	1e-103	---	---	XP_005643775.1	1e-90	NW_005178023.1	5e-22	Cre07.g332550.t1.2	6e-93	chromosome_7	7e-39
A3770_01p09850	hypothetical protein	No KO found			26.28	---	---	---	---	---	---	---	---	---	---	---	---	107779	1e-20	Chr_02	5e-12	---	---	---	---	Bathy02g05380	6e-12	bathy_chrom_02	2e-11	KDD72770.1	4e-15	---	---	XP_011395725.1	9e-16	---	---	---	---	---	---	XP_005648750.1	6e-19	---	---	---	---	---	---
A3770_01p09860	hypothetical protein	Secondary KO found	K06812	CDH22; cadherin 22	14.48	---	---	---	---	---	---	---	---	---	---	---	---	---	---	Chr_02	2e-19	---	---	scaffold_4	1e-18	---	---	---	---	---	---	---	---	---	---	---	---	---	---	---	---	---	---	---	---	Cre17.g738400.t1.2	2e-23	---	---
A3770_01p09870	hypothetical protein	Primary KO found	K07056	rsmI; 16S rRNA (cytidine1402-2'-O)-methyltransferase	9.65	GAQ80877.1	2e-41	---	---	XP_003082866.1	2e-51	NC_014439.1	1e-42	6302	6e-44	Chr_20	5e-40	101770	6e-38	Chr_08	2e-31	21165	1e-44	scaffold_11	5e-28	Bathy04g04440	6e-38	bathy_chrom_04	5e-33	KDD75432.1	6e-36	AYPS01000687.1	6e-15	XP_011401360.1	6e-24	NW_011934407.1	8e-14	XP_005846544.1	2e-48	NW_005435074.1	8e-22	XP_005651524.1	3e-48	---	---	Cre13.g572000.t1.2	7e-41	---	---
A3770_01p09880	hypothetical protein	Primary KO found	K07443	ybaZ; methylated-DNA-protein-cysteine methyltransferase related protein	30.27	---	---	---	---	---	---	---	---	---	---	---	---	---	---	---	---	---	---	---	---	---	---	---	---	---	---	---	---	---	---	---	---	---	---	---	---	---	---	---	---	---	---	---	---
[truncated: 7,651 more rows]
[truncated: 8 more columns]
