# Supplementary material for: A streamlined and predominantly diploid genome in the tiny marine green alga Chloropicon primus
Source: Nat Commun. 2019 Sep 6;10:4061. doi: 10.1038/s41467-019-12014-x (PMC6731263; doi:10.1038/s41467-019-12014-x)
Supplement: Supplementary file 6 — Supplementary Data 3 [file 41467_2019_12014_MOESM6_ESM.xlsx]

## Sheet: Supplementary_Data_3
Supplementary Data 3 Polyketide synthase genes in the Chloropicon genome.
Chloropicon annotation		GhostKoala			Klebsormidium flaccidum		Ostrococcus tauri		Ostreococcus lucimarinus		Micromonas sp. RCC299		Micromonas pusilla		Batyococcus prasinos		Helicosporidium sp.		Auxenochlorella protothecoides		Chlorella variabilis		Coccomyxa subellipsoidea		Chlamydomonas reinhardtii		Gonium pectorale		Volvox carteri
Locus	Product	Ontology	Definition	Average RNAseq depth	Locus	E-value	Locus	E-value	Locus	E-value	Locus	E-value	Locus	E-value	Locus	E-value	Locus	E-value	Locus	E-value	Locus	E-value	Locus	E-value	Locus	E-value	Locus	E-value	Locus	E-value
Type I PKS
A3770_03p26990	polyketide synthase			23.92	GAQ86591.1	1e-13	XP_003074743.1	5e-105	29828	3e-112	107347	7e-114	55217	1e-105	---	---	KDD72384.1	1e-30	XP_011401890.1	9e-105	XP_005847912.1	2e-121	XP_005650993.1	4e-110	Cre10.g449750.t1.1	1e-93	KXZ46216.1	1e-88	---	---
A3770_03p26980	polyketide synthase	K12436	pks12; polyketide synthase 12	32.13	GAQ86591.1	3e-17	XP_003074830.1	2e-113	30000	2e-162	107347	4e-150	55217	5e-111	Bathy02g04290	2e-13	KDD72384.1	1e-24	XP_011401890.1	0	XP_005847912.1	0	XP_005650993.1	0	Cre10.g449750.t1.1	2e-169	KXZ46216.1	4e-96	---	---
A3770_05p39910	polyketide synthase			3.05	GAQ80736.1	2e-62	XP_003075267.1	2e-121	29828	6e-119	107347	5e-130	181985	9e-119	Bathy15g02200	3e-31	KDD72376.1	4e-108	XP_011401890.1	2e-118	XP_005847910.1	8e-130	XP_005650993.1	1e-114	Cre10.g449750.t1.1	4e-88	KXZ46216.1	3e-108	Vocar.0001s0023.1.p	1e-29
A3770_05p39900	polyketide synthase			36.04	GAQ87172.1	2e-17	XP_003074830.1	0	30000	3e-164	107347	1e-180	55217	5e-129	Bathy14g02260	8e-13	KDD72384.1	2e-29	XP_011401890.1	0	XP_005847912.1	0	XP_005650993.1	3e-121	Cre10.g449750.t1.1	2e-115	KXZ46216.1	1e-119	Vocar.0055s0043.1.p	3e-16
A3770_06p45120	polyketide synthase	K16397	epoD; epothilone polyketide synthase D	4.59	GAQ81434.1	7e-11	XP_003074830.1	4e-80	29828	1e-87	107347	2e-82	55217	5e-75	Bathy02g00020	4e-10	KDD72384.1	3e-21	XP_011400250.1	6e-90	XP_005847912.1	5e-86	XP_005650993.1	7e-96	Cre10.g449750.t1.1	2e-59	KXZ46216.1	6e-57	---	---
A3770_08p53330	polyketide synthase	K12436	pks12; polyketide synthase 12	13.36	GAQ90489.1	2e-73	XP_003075309.1	4e-144	29828	4e-155	107347	9e-167	150808	3e-121	Bathy01g03360	7e-19	KDD72376.1	7e-95	XP_011401890.1	4e-109	XP_005847910.1	4e-121	XP_005650993.1	1e-100	Cre10.g449750.t1.1	2e-80	KXZ46216.1	9e-95	Vocar.0013s0189.2.p	5e-33
A3770_08p53320	polyketide synthase	K16397	epoD; epothilone polyketide synthase D	2.51	GAQ86591.1	2e-14	XP_003074830.1	6e-99	30000	1e-141	55049	1e-87	55217	9e-93	---	---	KDD72384.1	1e-25	XP_011401890.1	3e-117	XP_005847912.1	4e-129	XP_005650993.1	1e-87	Cre10.g449750.t1.1	3e-61	KXZ46216.1	4e-78	---	---
A3770_08p53310	polyketide synthase	K16397	epoD; epothilone polyketide synthase D	2.41	---	---	XP_003074830.1	3e-98	30000	4e-104	107347	6e-110	55217	8e-113	Bathy02g00020	4e-11	KDD72384.1	2e-28	XP_011401890.1	2e-80	XP_005847912.1	9e-113	XP_005650993.1	3e-110	Cre10.g449750.t1.1	1e-89	KXZ46216.1	1e-75	---	---
A3770_08p53300	polyketide synthase	K12436	pks12; polyketide synthase 12	2.07	---	---	XP_003074830.1	3e-112	30000	1e-155	107347	2e-162	55217	1e-85	Bathy02g00020	1e-10	KDD72384.1	1e-24	XP_011401890.1	9e-175	XP_005847912.1	1e-125	XP_005650993.1	3e-101	Cre10.g449750.t1.1	1e-86	KXZ46216.1	7e-95	---	---
A3770_08p53290	polyketide synthase	K16397	epoD; epothilone polyketide synthase D	2.19	GAQ81434.1	2e-10	XP_003074830.1	9e-108	30000	5e-166	55049	2e-111	55217	1e-86	Bathy02g00020	2e-10	KDD72384.1	3e-26	XP_011401890.1	0	XP_005847912.1	0	XP_005650993.1	3e-108	Cre10.g449750.t1.1	2e-81	KXZ46216.1	8e-102	---	---
A3770_08p53280	polyketide synthase	K16397	epoD; epothilone polyketide synthase D	3.6	GAQ86591.1	2e-13	XP_003074830.1	3e-108	30000	6e-145	107347	4e-93	55217	3e-69	---	---	KDD72384.1	6e-27	XP_011401890.1	3e-67	XP_005847912.1	6e-167	XP_005650993.1	3e-108	Cre10.g449750.t1.1	7e-80	KXZ46216.1	7e-98	---	---
A3770_08p53260	polyketide synthase	K16397	epoD; epothilone polyketide synthase D	22.66	---	---	XP_003074743.1	2e-41	29828	1e-42	107347	7e-40	55217	7e-47	---	---	---	---	XP_011401890.1	7e-43	XP_005847912.1	6e-45	XP_005650993.1	1e-49	Cre10.g449750.t1.1	2e-28	KXZ46216.1	3e-37	---	---
Fragmented PKS
A3770_03p27050	hypothetical protein	K16410	stiF; stigmatellin polyketide synthase StiF	19.91	---	---	---	---	---	---	---	---	---	---	---	---	---	---	---	---	---	---	---	---	---	---	---	---	---	---
A3770_03p27070	polyketide synthase			11.97	---	---	XP_003075309.1	3e-32	29828	1e-32	107347	1e-28	55217	4e-35	---	---	KDD71272.1	2e-15	XP_011401890.1	7e-34	XP_005847912.1	3e-33	XP_005650993.1	5e-32	Cre10.g449750.t1.1	8e-20	KXZ46216.1	2e-28	---	---
A3770_16p76460	polyketide synthase	K16397	epoD; epothilone polyketide synthase D	52.33	---	---	XP_003075309.1	7e-30	30000	1e-26	107347	3e-25	55217	5e-27	---	---	KDD71272.1	4e-14	XP_011401890.1	3e-28	XP_005847912.1	2e-25	XP_005650993.1	2e-25	Cre10.g449750.t1.1	2e-18	KXZ46216.1	8e-25	---	---
A3770_16p76490	polyketide synthase	K16397	epoD; epothilone polyketide synthase D	51.54	---	---	XP_003075309.1	7e-30	30000	1e-26	107347	3e-25	55217	5e-27	---	---	KDD71272.1	4e-14	XP_011401890.1	3e-28	XP_005847912.1	2e-25	XP_005650993.1	2e-25	Cre10.g449750.t1.1	2e-18	KXZ46216.1	8e-25	---	---
A3770_16p76520	polyketide synthase	K16397	epoD; epothilone polyketide synthase D	30.45	---	---	XP_003075309.1	1e-22	30000	7e-19	107347	2e-20	13780	8e-21	---	---	KDD71272.1	7e-14	XP_011401890.1	2e-18	XP_005847912.1	5e-21	XP_005650993.1	2e-19	Cre10.g449750.t1.1	3e-13	KXZ46216.1	2e-15	---	---
A3770_16p76540	polyketide synthase	K16397	epoD; epothilone polyketide synthase D	51.98	---	---	XP_003075309.1	7e-30	30000	1e-26	107347	3e-25	55217	5e-27	---	---	KDD71272.1	4e-14	XP_011401890.1	3e-28	XP_005847912.1	2e-25	XP_005650993.1	2e-25	Cre10.g449750.t1.1	2e-18	KXZ46216.1	8e-25	---	---
For each gene is indicated the following information: genomic locus, gene product predicted by GhostKOALA and BLASTP searches, expression data, and presence/absence of homologs in other green algae (E-value cutoff = 1.0E-10) along with recorded E-values. The gene products highlighted in green were identified as orthologs of the corresponding Chloropicon proteins by GhostKOALA.
