# Supplementary material for: A streamlined and predominantly diploid genome in the tiny marine green alga Chloropicon primus
Source: Nat Commun. 2019 Sep 6;10:4061. doi: 10.1038/s41467-019-12014-x (PMC6731263; doi:10.1038/s41467-019-12014-x)
Supplement: Supplementary file 7 — Supplementary Data 4 [file 41467_2019_12014_MOESM7_ESM.xlsx]

## Sheet: Supplementary_Data_4
Supplementary Data 4 Sialyltransferase and sialidase genes in the Chloropicon genome.
Chloropicon annotation		GhostKoala		Localisation Predictions			Klebsormidium flaccidum		Ostreococcus tauri		Ostreococcus lucimarinus		Micromonas sp. RCC299		Micromonas pusilla		Bathycoccus prasinos		Helicosporidium sp.		Auxenochlorella protothecoides		Chlorella variabilis		Coccomyxa subellipsoidea		Chlamydomonas reinhardtii		Gonium pectorale		Volvox carteri
Locus	Product	Ontology	Definition	TargetP	PredAlgo	Average RNAseq depth	Locus	E-value	Locus	E-value	Locus	E-value	Locus	E-value	Locus	E-value	Locus	E-value	Locus	E-value	Locus	E-value	Locus	E-value	Locus	E-value	Locus	E-value	Locus	E-value	Locus	E-value
CAZy family GT29
A3770_01p01240	sialyltransferase	K06252	TN; tenascin	M	SP	0.06	GAQ90641.1	3e-19	---	---	---	---	---	---	---	---	Bathy08g03460	2e-11	---	---	---	---	---	---	---	---	---	---	---	---	---	---
A3770_01p02390	sialyltransferase	K00780	SIAT4A; beta-galactoside alpha-2,3-sialyltransferase (sialyltransferase 4A)	_	SP	0	GAQ82304.1	1e-19	---	---	---	---	---	---	---	---	Bathy14g00960	1e-46	KDD71961.1	3e-27	XP_011396463.1	3e-22	---	---	---	---	---	---	---	---	---	---
A3770_01p04850	sialyltransferase			M	SP	6.94	GAQ81247.1	6e-29	---	---	---	---	---	---	---	---	Bathy01g01700	4e-58	---	---	---	---	---	---	---	---	---	---	---	---	---	---
A3770_01p09050	sialyltransferase	K00780	SIAT4A; beta-galactoside alpha-2,3-sialyltransferase (sialyltransferase 4A)	S	SP	0	GAQ81247.1	4e-22	---	---	---	---	---	---	---	---	Bathy02g03500	2e-54	KDD71961.1	3e-13	---	---	---	---	---	---	---	---	---	---	---	---
A3770_02p15090	sialyltransferase	K00780	SIAT4A; beta-galactoside alpha-2,3-sialyltransferase (sialyltransferase 4A)	C	C	0	GAQ82304.1	1e-17	---	---	---	---	---	---	---	---	Bathy17g02140	6e-28	KDD71961.1	2e-10	---	---	---	---	---	---	---	---	---	---	---	---
A3770_02p15760	sialyltransferase	K00780	SIAT4A; beta-galactoside alpha-2,3-sialyltransferase (sialyltransferase 4A)	M	SP	0.17	GAQ82304.1	8e-22	---	---	---	---	---	---	---	---	Bathy14g00960	8e-75	KDD71961.1	3e-27	XP_011396463.1	2e-24	---	---	---	---	---	---	---	---	---	---
A3770_02p16080	sialyltransferase			S	M	0	GAQ90641.1	1e-51	---	---	---	---	---	---	---	---	Bathy16g02160	2e-38	KDD71961.1	2e-11	---	---	---	---	---	---	---	---	---	---	---	---
A3770_03p20590	hypothetical protein			M	SP	1.5	---	---	---	---	---	---	---	---	---	---	Bathy02g05820	4e-97	---	---	---	---	---	---	---	---	---	---	---	---	---	---
A3770_03p21380	sialyltransferase	K03374	SIAT7D, ST6GalNAc IV; N-acetylgalactosaminide alpha-2,6-sialyltransferase (sialyltransferase 7D)	M	SP	2.4	GAQ81247.1	3e-28	---	---	---	---	---	---	---	---	Bathy10g03430	2e-24	---	---	---	---	---	---	---	---	---	---	---	---	---	---
A3770_03p22190	hypothetical protein	K06822	PLXND; plexin D	M	SP	0.52	GAQ84776.1	3e-10	---	---	---	---	---	---	---	---	Bathy03g05350	3e-21	KDD71961.1	9e-10	XP_011396463.1	6e-06	---	---	---	---	---	---	---	---	---	---
A3770_03p27180	hypothetical protein			_	SP	11.8	GAQ78900.1	7e-12	---	---	---	---	---	---	---	---	Bathy08g02940	3e-39	---	---	---	---	---	---	---	---	---	---	---	---	---	---
A3770_04p28610	sialyltransferase	K00780	SIAT4A; beta-galactoside alpha-2,3-sialyltransferase (sialyltransferase 4A)	M	SP	0	GAQ84953.1	4e-19	---	---	---	---	---	---	---	---	Bathy02g00330	5e-40	KDD71961.1	1e-13	XP_011396463.1	5e-13	---	---	---	---	---	---	---	---	---	---
A3770_04p28900	sialyltransferase			M	SP	0.05	GAQ81247.1	9e-21	---	---	---	---	---	---	---	---	Bathy06g02370	6e-34	---	---	---	---	---	---	---	---	---	---	---	---	---	---
A3770_04p30860	sialyltransferase	K03374	SIAT7D, ST6GalNAc IV; N-acetylgalactosaminide alpha-2,6-sialyltransferase (sialyltransferase 7D)	_	O	0	GAQ81247.1	7e-25	---	---	---	---	---	---	---	---	Bathy02g03500	1e-35	---	---	---	---	---	---	---	---	Cre08.g364751.t1.1	1e-10	---	---	---	---
A3770_04p31430	sialyltransferase	K00780	SIAT4A; beta-galactoside alpha-2,3-sialyltransferase (sialyltransferase 4A)	M	SP	13.16	GAQ81247.1	2e-29	---	---	---	---	---	---	---	---	Bathy14g02010	2e-60	---	---	---	---	---	---	---	---	---	---	---	---	---	---
A3770_04p31440	sialyltransferase	K00780	SIAT4A; beta-galactoside alpha-2,3-sialyltransferase (sialyltransferase 4A)	S	SP	0.1	GAQ81247.1	3e-30	---	---	---	---	---	---	---	---	Bathy10g03430	8e-36	---	---	---	---	---	---	---	---	---	---	---	---	---	---
A3770_04p33430	sialyltransferase			M	O	0	GAQ81247.1	2e-38	---	---	---	---	---	---	---	---	Bathy10g03430	5e-84	---	---	---	---	---	---	---	---	---	---	---	---	---	---
A3770_04p33760	sialyltransferase			_	SP	0.28	GAQ84953.1	8e-19	---	---	---	---	---	---	---	---	Bathy01g00040	6e-38	KDD71961.1	5e-14	---	---	---	---	---	---	---	---	---	---	---	---
A3770_04p33870	sialyltransferase	K06615	SIAT8F; alpha-N-acetyl-neuraminate alpha-2,8-sialyltransferase (sialyltransferase 8F)	S	SP	0.6	GAQ84953.1	3e-20	---	---	---	---	---	---	---	---	Bathy14g00960	4e-53	KDD71961.1	2e-26	XP_011396463.1	2e-24	---	---	---	---	---	---	---	---	---	---
A3770_04p33880	sialyltransferase	K00778	SIAT1, ST6GAL1; beta-galactoside alpha-2,6-sialyltransferase (sialyltransferase 1)	S	SP	0.52	GAQ84953.1	6e-18	---	---	---	---	---	---	---	---	Bathy14g00960	9e-51	KDD71961.1	6e-25	XP_011396463.1	5e-24	---	---	---	---	---	---	---	---	---	---
A3770_04p34520	sialyltransferase	K03368	SIAT4B; beta-galactoside alpha-2,3-sialyltransferase (sialyltransferase 4B)	S	SP	10.45	---	---	---	---	---	---	---	---	---	---	Bathy08g02300	7e-90	---	---	---	---	---	---	---	---	---	---	---	---	---	---
A3770_05p38890	sialyltransferase	K00778	SIAT1, ST6GAL1; beta-galactoside alpha-2,6-sialyltransferase (sialyltransferase 1)	M	SP	1.01	GAQ82304.1	1e-50	---	---	---	---	---	---	---	---	Bathy16g00850	2e-81	KDD71961.1	1e-17	XP_011396463.1	2e-12	---	---	---	---	---	---	---	---	---	---
A3770_06p41600	sialyltransferase	K03368	SIAT4B; beta-galactoside alpha-2,3-sialyltransferase (sialyltransferase 4B)	M	C	0.09	GAQ84953.1	2e-62	---	---	---	---	---	---	---	---	Bathy10g02190	6e-60	KDD71961.1	6e-11	---	---	---	---	---	---	---	---	---	---	---	---
A3770_06p41830	sialyltransferase	K00780	SIAT4A; beta-galactoside alpha-2,3-sialyltransferase (sialyltransferase 4A)	S	SP	0	GAQ81247.1	1e-16	---	---	---	---	---	---	---	---	Bathy16g02160	4e-107	---	---	---	---	---	---	---	---	---	---	---	---	---	---
A3770_06p42540	sialyltransferase			M	SP	8.54	---	---	---	---	---	---	---	---	---	---	Bathy16g02160	1e-17	---	---	---	---	---	---	---	---	---	---	---	---	---	---
A3770_06p44990	sialyltransferase	K06612	SIAT8B; alpha-N-acetyl-neuraminate alpha-2,8-sialyltransferase (sialyltransferase 8B)	M	SP	0	GAQ81247.1	4e-30	---	---	---	---	---	---	---	---	Bathy06g02370	3e-51	---	---	---	---	---	---	---	---	---	---	---	---	---	---
A3770_07p46140	hypothetical protein	K06614	SIAT8D; alpha-N-acetyl-neuraminate alpha-2,8-sialyltransferase (sialyltransferase 8D)	_	SP	0	---	---	---	---	---	---	---	---	---	---	Bathy08g02940	8e-41	---	---	---	---	---	---	---	---	---	---	---	---	---	---
A3770_07p46300	sialyltransferase	K00778	SIAT1, ST6GAL1; beta-galactoside alpha-2,6-sialyltransferase (sialyltransferase 1)	_	SP	0.82	GAQ90641.1	1e-130	---	---	---	---	---	---	---	---	Bathy16g02160	2e-36	KDD71961.1	6e-11	XP_011396463.1	7e-12	---	---	---	---	---	---	---	---	---	---
A3770_07p46370	hypothetical protein	K00780	SIAT4A; beta-galactoside alpha-2,3-sialyltransferase (sialyltransferase 4A)	_	SP	0.02	GAQ84953.1	3e-19	---	---	---	---	---	---	---	---	Bathy14g00960	1e-112	KDD71961.1	2e-36	XP_011396463.1	6e-43	---	---	---	---	---	---	---	---	---	---
A3770_07p47350	sialyltransferase	K06612	SIAT8B; alpha-N-acetyl-neuraminate alpha-2,8-sialyltransferase (sialyltransferase 8B)	M	C	0.31	GAQ84953.1	6e-22	---	---	---	---	---	---	---	---	Bathy03g05350	8e-86	---	---	---	---	---	---	---	---	---	---	---	---	---	---
A3770_08p50940	hypothetical protein	K00780	SIAT4A; beta-galactoside alpha-2,3-sialyltransferase (sialyltransferase 4A)	M	SP	0.17	GAQ82304.1	4e-13	---	---	---	---	---	---	---	---	Bathy17g02140	6e-59	---	---	---	---	---	---	---	---	---	---	---	---	---	---
A3770_09p55690	hypothetical protein	K00780	SIAT4A; beta-galactoside alpha-2,3-sialyltransferase (sialyltransferase 4A)	S	SP	0	---	---	---	---	---	---	---	---	---	---	---	---	---	---	---	---	---	---	---	---	---	---	---	---	---	---
A3770_09p55900	sialyltransferase	K03368	SIAT4B; beta-galactoside alpha-2,3-sialyltransferase (sialyltransferase 4B)	_	O	87.63	GAQ90641.1	2e-20	---	---	---	---	---	---	---	---	Bathy11g02100	1e-35	---	---	---	---	---	---	---	---	---	---	---	---	---	---
A3770_09p55920	hypothetical protein			M	O	0	GAQ82304.1	1e-14	---	---	---	---	---	---	---	---	Bathy12g03250	5e-38	KDD71961.1	3e-11	---	---	---	---	---	---	---	---	---	---	---	---
A3770_09p56590	sialyltransferase			_	O	6.1	GAQ90641.1	2e-23	---	---	---	---	---	---	---	---	Bathy03g00100	1e-69	KDD71961.1	8e-16	XP_011396463.1	1e-18	---	---	---	---	---	---	---	---	---	---
A3770_10p58250	hypothetical protein	K06051	DLL; delta	M	SP	13.93	GAQ90641.1	9e-22	---	---	29474	6e-10	63389	6e-10	---	---	Bathy08g03460	2e-64	KDD71961.1	5e-11	XP_011396463.1	2e-11	---	---	---	---	---	---	---	---	---	---
A3770_10p59200	sialyltransferase	K03368	SIAT4B; beta-galactoside alpha-2,3-sialyltransferase (sialyltransferase 4B)	_	SP	0	GAQ81247.1	2e-28	---	---	---	---	---	---	---	---	Bathy16g01100	5e-66	---	---	---	---	---	---	---	---	---	---	---	---	---	---
A3770_10p59580	hypothetical protein	K06616	SIAT7B, ST6GalNAc II; alpha-N-acetylgalactosaminide alpha-2,6-sialyltransferase (sialyltransferase 7B)	_	SP	0	---	---	---	---	---	---	---	---	---	---	Bathy07g01170	3e-64	---	---	---	---	---	---	---	---	---	---	---	---	---	---
A3770_10p59930	hypothetical protein	K03368	SIAT4B; beta-galactoside alpha-2,3-sialyltransferase (sialyltransferase 4B)	M	SP	0.14	---	---	---	---	---	---	---	---	---	---	Bathy03g03560	3e-72	---	---	---	---	---	---	---	---	---	---	---	---	---	---
A3770_10p59970	hypothetical protein			S	SP	0	---	---	---	---	---	---	---	---	---	---	Bathy02g02420	4e-35	---	---	---	---	---	---	---	---	---	---	---	---	---	---
A3770_10p60290	sialyltransferase	K00780	SIAT4A; beta-galactoside alpha-2,3-sialyltransferase (sialyltransferase 4A)	_	SP	0	---	---	---	---	---	---	---	---	---	---	Bathy03g02190	1e-88	---	---	---	---	---	---	---	---	---	---	---	---	---	---
A3770_10p60640	sialyltransferase	K03368	SIAT4B; beta-galactoside alpha-2,3-sialyltransferase (sialyltransferase 4B)	M	SP	0.05	GAQ84953.1	2e-80	---	---	---	---	---	---	---	---	Bathy01g05530	3e-74	KDD71961.1	5e-11	---	---	---	---	---	---	---	---	---	---	---	---
A3770_11p61870	sialyltransferase			S	O	7.51	GAQ82304.1	2e-13	---	---	---	---	---	---	---	---	Bathy08g03250	1e-18	KDD71961.1	7e-11	---	---	---	---	---	---	---	---	---	---	---	---
A3770_11p62320	sialyltransferase			S	SP	2.16	GAQ90641.1	2e-20	---	---	---	---	---	---	---	---	Bathy11g02100	4e-34	---	---	---	---	---	---	---	---	---	---	---	---	---	---
A3770_11p63470	sialyltransferase	K03374	SIAT7D, ST6GalNAc IV; N-acetylgalactosaminide alpha-2,6-sialyltransferase (sialyltransferase 7D)	M	SP	5.97	GAQ81247.1	5e-23	---	---	---	---	---	---	---	---	Bathy02g03500	5e-33	---	---	---	---	---	---	---	---	---	---	---	---	---	---
A3770_11p64660	sialyltransferase	K00779	SIAT2, ST6GAL2; beta-galactoside alpha-2,6-sialyltransferase (sialyltransferase 2)	M	O	0	GAQ84953.1	1e-18	---	---	---	---	---	---	---	---	Bathy01g00040	9e-72	KDD71961.1	2e-14	XP_011396463.1	1e-12	---	---	---	---	---	---	---	---	---	---
A3770_12p67180	sialyltransferase	K00779	SIAT2, ST6GAL2; beta-galactoside alpha-2,6-sialyltransferase (sialyltransferase 2)	S	SP	0.38	GAQ82304.1	1e-17	---	---	---	---	---	---	---	---	Bathy12g03250	5e-34	KDD71961.1	2e-12	XP_011396463.1	1e-11	---	---	---	---	---	---	---	---	---	---
A3770_13p68080	sialyltransferase	K00780	SIAT4A; beta-galactoside alpha-2,3-sialyltransferase (sialyltransferase 4A)	S	SP	9.38	GAQ84953.1	2e-21	---	---	---	---	---	---	---	---	Bathy05g05030	1e-22	KDD71961.1	1e-13	---	---	---	---	---	---	---	---	---	---	---	---
A3770_13p68260	sialyltransferase	K00778	SIAT1, ST6GAL1; beta-galactoside alpha-2,6-sialyltransferase (sialyltransferase 1)	S	SP	0.21	GAQ81247.1	6e-50	---	---	---	---	---	---	---	---	Bathy06g03780	3e-46	---	---	---	---	---	---	---	---	---	---	---	---	---	---
A3770_13p69800	hypothetical protein	K00780	SIAT4A; beta-galactoside alpha-2,3-sialyltransferase (sialyltransferase 4A)	_	SP	0	GAQ90641.1	2e-26	---	---	---	---	---	---	---	---	Bathy08g02220	6e-73	---	---	---	---	---	---	---	---	---	---	---	---	---	---
A3770_14p71120	hypothetical protein			_	O	0.08	GAQ84953.1	1e-14	---	---	---	---	---	---	---	---	Bathy03g00100	3e-87	KDD71961.1	1e-11	XP_011396463.1	3e-14	---	---	---	---	---	---	---	---	---	---
A3770_14p72920	hypothetical protein	K06614	SIAT8D; alpha-N-acetyl-neuraminate alpha-2,8-sialyltransferase (sialyltransferase 8D)	M	M	0	GAQ78900.1	3e-11	---	---	---	---	---	---	---	---	Bathy08g02940	2e-38	---	---	---	---	---	---	---	---	---	---	---	---	---	---
A3770_14p73170	sialyltransferase	K03792	SIAT10, ST3GAL6; neolactotetraosylceramide alpha-2,3-sialyltransferase (sialyltransferase 10)	S	SP	0	GAQ82304.1	7e-18	---	---	---	---	---	---	---	---	Bathy11g00970	1e-58	KDD71961.1	4e-17	XP_011396463.1	7e-12	---	---	---	---	---	---	---	---	---	---
A3770_14p73250	sialyltransferase	K00779	SIAT2, ST6GAL2; beta-galactoside alpha-2,6-sialyltransferase (sialyltransferase 2)	S	SP	9.27	GAQ90641.1	2e-15	---	---	---	---	---	---	---	---	Bathy12g01270	1e-69	KDD71961.1	7e-21	XP_011396463.1	3e-17	---	---	---	---	---	---	---	---	---	---
A3770_17p78740	sialyltransferase	K06612	SIAT8B; alpha-N-acetyl-neuraminate alpha-2,8-sialyltransferase (sialyltransferase 8B)	S	O	12.73	GAQ90641.1	6e-15	---	---	---	---	---	---	---	---	Bathy03g02190	3e-67	---	---	---	---	---	---	---	---	---	---	---	---	---	---
A3770_17p78770	sialyltransferase	K06612	SIAT8B; alpha-N-acetyl-neuraminate alpha-2,8-sialyltransferase (sialyltransferase 8B)	S	O	13.14	GAQ90641.1	6e-15	---	---	---	---	---	---	---	---	Bathy03g02190	3e-67	---	---	---	---	---	---	---	---	---	---	---	---	---	---
A3770_17p80540	sialyltransferase	K00780	SIAT4A; beta-galactoside alpha-2,3-sialyltransferase (sialyltransferase 4A)	S	SP	0	GAQ90641.1	2e-141	---	---	---	---	---	---	---	---	Bathy16g02160	1e-31	---	---	---	---	---	---	---	---	---	---	---	---	---	---
A3770_19p83660	hypothetical protein	K06613	SIAT8C; alpha-N-acetyl-neuraminate alpha-2,8-sialyltransferase (sialyltransferase 8C)	S	SP	1.15	---	---	---	---	---	---	---	---	---	---	Bathy07g01170	8e-40	---	---	---	---	---	---	---	---	---	---	---	---	---	---
A3770_20p84930	hypothetical protein	K00780	SIAT4A; beta-galactoside alpha-2,3-sialyltransferase (sialyltransferase 4A)	M	SP	0.61	GAQ82304.1	1e-13	---	---	---	---	---	---	---	---	Bathy14g00960	9e-23	KDD71961.1	3e-18	XP_011396463.1	2e-12	---	---	---	---	---	---	---	---	---	---
CAZy family GH33
A3770_01p00300	sialidase			_	O	11.78	---	---	---	---	---	---	---	---	---	---	Bathy17g00380	2e-129	---	---	---	---	XP_005847383.1	1e-13	XP_005649733.1	8e-19	---	---	---	---	---	---
A3770_01p00940	sialidase			S	SP	0.04	GAQ78984.1	3e-10	---	---	---	---	---	---	---	---	Bathy04g01130	2e-61	KDD76304.1	1e-11	XP_011396659.1	3e-10	XP_005847383.1	2e-12	---	---	---	---	---	---	---	---
A3770_02p11390	sialidase			M	O	6.83	GAQ78984.1	3e-21	---	---	---	---	---	---	---	---	Bathy16g00710	4e-48	KDD76304.1	5e-17	XP_011396659.1	2e-18	XP_005847383.1	5e-22	XP_005649733.1	2e-26	---	---	---	---	---	---
A3770_02p19230	sialidase	K05989	ramA; alpha-L-rhamnosidase	M	C	4.47	GAQ78984.1	8e-36	---	---	---	---	---	---	---	---	Bathy09g00330	3e-74	KDD76304.1	2e-13	XP_011396659.1	8e-14	XP_005847383.1	4e-18	XP_005649733.1	1e-30	---	---	---	---	---	---
A3770_03p20240	sialidase			M	SP	30.1	---	---	---	---	---	---	---	---	---	---	Bathy08g04480	7e-108	---	---	---	---	XP_005847383.1	7e-12	XP_005649733.1	9e-16	---	---	---	---	---	---
A3770_03p23490	sialidase			S	SP	1.2	GAQ78984.1	3e-72	---	---	---	---	---	---	---	---	Bathy10g03050	4e-53	KDD76304.1	3e-20	XP_011396659.1	3e-29	XP_005847383.1	4e-23	XP_005649733.1	4e-38	---	---	---	---	---	---
A3770_04p29450	sialidase	K05989	ramA; alpha-L-rhamnosidase	M	SP	0	GAQ78984.1	1e-20	---	---	---	---	---	---	---	---	Bathy10g03050	9e-24	---	---	XP_011396659.1	4e-16	XP_005847383.1	7e-19	XP_005649733.1	2e-22	---	---	---	---	---	---
A3770_06p43010	sialidase	K01186	NEU1; sialidase-1	_	O	0	GAQ78984.1	1e-35	---	---	---	---	---	---	---	---	Bathy16g00710	9e-60	KDD76304.1	4e-17	XP_011396659.1	2e-17	XP_005847383.1	9e-22	XP_005649733.1	5e-37	---	---	---	---	---	---
A3770_09p56020	sialidase			_	C	0	GAQ78984.1	8e-25	---	---	---	---	---	---	---	---	Bathy16g00710	7e-41	KDD76304.1	7e-19	XP_011396659.1	8e-25	XP_005847383.1	7e-36	XP_005649733.1	6e-64	---	---	---	---	---	---
For each gene is indicated the following information: genomic locus, gene product predicted by GhostKOALA and BLASTP searches, expression data, predictions of cellular localisation, and presence/absence of homologs in other green algae (E-value cutoff = 1.0E-10) along with recorded E-values. The gene products highlighted in green were identified as orthologs of the corresponding Chloropicon prote…
