# Supplementary material for: A streamlined and predominantly diploid genome in the tiny marine green alga Chloropicon primus
Source: Nat Commun. 2019 Sep 6;10:4061. doi: 10.1038/s41467-019-12014-x (PMC6731263; doi:10.1038/s41467-019-12014-x)
Supplement: Supplementary file 8 — Supplementary Data 5 [file 41467_2019_12014_MOESM8_ESM.xlsx]

## Sheet: Supplementary_Data_5
Supplementary Data 5 Guanylyl cyclase genes in the Chloropicon genome.
Chloropicon annotation		GhostKoala			Klebsormidium flaccidum		Ostrococcus tauri		Ostreococcus lucimarinus		Micromonas sp. RCC299		Micromonas pusilla		Batyococcus prasinos		Helicosporidium sp.		Auxenochlorella protothecoides		Chlorella variabilis		Coccomyxa subellipsoidea		Chlamydomonas reinhardtii		Gonium pectorale		Volvox carteri
Locus	Product	Ontology	Definition	Average RNAseq depth	Locus	E-value	Locus	E-value	Locus	E-value	Locus	E-value	Locus	E-value	Locus	E-value	Locus	E-value	Locus	E-value	Locus	E-value	Locus	E-value	Locus	E-value	Locus	E-value	Locus	E-value
A3770_01p02680	guanylate cyclase	K12323	ANPRA, NPR1; atrial natriuretic peptide receptor A	44.06	GAQ88354.1	7e-31	---	---	---	---	62793	6e-18	59862	3e-21	---	---	---	---	---	---	---	---	---	---	Cre14.g612950.t1.1	4e-46	KXZ41700.1	5e-44	Vocar.0019s0263.1.p	1e-39
A3770_02p11320	guanylate cyclase	K11858	USP48; ubiquitin carboxyl-terminal hydrolase 48	36.44	GAQ88354.1	4e-34	---	---	---	---	62793	1e-16	59862	1e-21	---	---	---	---	---	---	---	---	---	---	Cre02.g117000.t1.1	6e-42	KXZ41700.1	3e-43	Vocar.0019s0263.1.p	6e-42
A3770_04p34550	guanylate cyclase	K12323	ANPRA, NPR1; atrial natriuretic peptide receptor A	83.89	GAQ88354.1	3e-30	XP_003082276.1	1e-29	39208	3e-29	62964	6e-30	147656	2e-29	Bathy07g03530	3e-23	KDD74299.1	4e-21	XP_011399762.1	7e-26	XP_005850318.1	2e-24	XP_005649323.1	3e-29	Cre01.g020850.t1.1	1e-38	KXZ52523.1	5e-39	Vocar.0035s0008.1.p	2e-36
A3770_05p37430	guanylate cyclase	K12319	GUCY1B; guanylate cyclase soluble subunit beta	31.06	GAQ84541.1	3e-24	---	---	---	---	62793	1e-13	59862	7e-14	---	---	---	---	---	---	---	---	---	---	Cre03.g199250.t1.1	4e-27	KXZ56609.1	1e-36	Vocar.0037s0012.1.p	5e-33
A3770_07p50120	guanylate cyclase	K12319	GUCY1B; guanylate cyclase soluble subunit beta	81.92	GAQ88354.1	1e-39	---	---	---	---	62793	4e-24	59862	3e-27	---	---	---	---	---	---	---	---	---	---	Cre16.g682552.t1.1	2e-57	KXZ54068.1	3e-59	Vocar.0007s0209.1.p	8e-63
A3770_07p50130	guanylate cyclase	K12319	GUCY1B; guanylate cyclase soluble subunit beta	43.84	GAQ88354.1	1e-42	---	---	---	---	62793	2e-23	59862	7e-27	---	---	---	---	---	---	---	---	---	---	Cre12.g548050.t1.1	1e-59	KXZ50828.1	3e-55	Vocar.0007s0209.1.p	2e-61
A3770_08p50990	guanylate cyclase	K12321	GUCY2D_E; guanylate cyclase 2D/E	45.52	GAQ88354.1	3e-37	XP_003081896.1	1e-28	3085	1e-30	62964	4e-31	20161	3e-32	Bathy08g04670	1e-26	KDD73320.1	2e-25	XP_011396324.1	2e-25	XP_005850216.1	4e-23	XP_005649323.1	7e-30	Cre12.g489900.t1.1	6e-50	KXZ49839.1	6e-53	Vocar.0011s0263.1.p	5e-54
A3770_08p51480	guanylate cyclase	K12319	GUCY1B; guanylate cyclase soluble subunit beta	27.86	GAQ88354.1	1e-20	---	---	---	---	62793	2e-12	---	---	---	---	---	---	---	---	---	---	---	---	Cre03.g199250.t1.1	9e-30	KXZ55659.1	2e-33	Vocar.0006s0046.1.p	9e-23
A3770_09p54960	guanylate cyclase	K12323	ANPRA, NPR1; atrial natriuretic peptide receptor A	18.23	GAQ88354.1	3e-33	---	---	---	---	62793	4e-20	59862	7e-21	---	---	---	---	---	---	---	---	---	---	Cre02.g146450.t1.1	6e-45	KXZ41700.1	1e-43	Vocar.0018s0175.1.p	4e-52
A3770_09p56310	guanylate cyclase			37.64	GAQ88354.1	1e-25	---	---	---	---	62793	6e-19	59862	1e-16	---	---	---	---	---	---	---	---	---	---	Cre01.g030500.t1.2	3e-36	KXZ50158.1	1e-39	Vocar.0001s0941.1.p	9e-36
A3770_09p56970	guanylate cyclase	K12319	GUCY1B; guanylate cyclase soluble subunit beta	24.08	GAQ88354.1	2e-32	---	---	---	---	62793	4e-16	59862	5e-19	---	---	---	---	---	---	---	---	---	---	Cre13.g606250.t1.1	7e-40	KXZ50098.1	4e-42	Vocar.0041s0091.1.p	2e-41
A3770_09p57020	guanylate cyclase			11.45	GAQ81728.1	1e-41	XP_003079357.1	1e-31	3085	8e-27	108063	2e-32	147656	8e-32	Bathy03g03140	2e-31	KDD73320.1	2e-29	XP_011401372.1	3e-22	XP_005849701.1	4e-23	XP_005647218.1	5e-24	Cre01.g020850.t1.1	1e-48	KXZ44373.1	2e-45	Vocar.0031s0083.1.p	1e-47
A3770_11p61810	guanylate cyclase			67.23	GAQ88354.1	3e-30	---	---	---	---	62793	2e-15	59862	2e-20	---	---	---	---	---	---	---	---	---	---	Cre05.g246150.t1.1	4e-32	KXZ46775.1	3e-37	Vocar.0023s0099.1.p	8e-36
A3770_11p62310	guanylate cyclase	K12319	GUCY1B; guanylate cyclase soluble subunit beta	53.87	GAQ84541.1	8e-16	---	---	---	---	62793	7e-15	59862	2e-19	---	---	---	---	---	---	---	---	---	---	Cre13.g606250.t1.1	2e-37	KXZ44063.1	5e-37	Vocar.0037s0012.1.p	6e-38
A3770_12p66350	guanylate cyclase	K12323	ANPRA, NPR1; atrial natriuretic peptide receptor A	34.44	GAQ88354.1	5e-23	---	---	---	---	62793	9e-15	59862	6e-16	---	---	---	---	---	---	---	---	---	---	Cre14.g612950.t1.1	2e-34	KXZ46775.1	1e-34	Vocar.0034s0056.1.p	2e-33
A3770_12p66460	guanylate cyclase	K12319	GUCY1B; guanylate cyclase soluble subunit beta	49.27	GAQ88354.1	3e-17	---	---	---	---	---	---	59862	1e-12	---	---	---	---	---	---	---	---	---	---	Cre12.g520100.t1.1	2e-33	KXZ41700.1	7e-41	Vocar.0001s1723.1.p	1e-25
A3770_12p67450	guanylate cyclase	K12323	ANPRA, NPR1; atrial natriuretic peptide receptor A	155.9	GAQ88354.1	4e-29	---	---	---	---	62793	9e-21	59862	1e-21	---	---	---	---	---	---	---	---	---	---	Cre02.g117000.t1.1	1e-40	KXZ41700.1	9e-40	Vocar.0034s0056.1.p	3e-39
A3770_15p75140	guanylate cyclase	K12323	ANPRA, NPR1; atrial natriuretic peptide receptor A	85.02	GAQ88354.1	2e-27	---	---	---	---	62793	4e-17	59862	1e-17	---	---	---	---	---	---	---	---	---	---	Cre16.g688638.t1.1	4e-43	KXZ49412.1	3e-36	Vocar.0018s0175.1.p	4e-39
A3770_15p75190	guanylate cyclase	K12323	ANPRA, NPR1; atrial natriuretic peptide receptor A	84.48	GAQ88354.1	8e-27	---	---	---	---	62793	3e-17	59862	1e-17	---	---	---	---	---	---	---	---	---	---	Cre16.g688638.t1.1	1e-42	KXZ55689.1	3e-41	Vocar.0018s0175.1.p	4e-39
A3770_15p75220	guanylate cyclase	K12323	ANPRA, NPR1; atrial natriuretic peptide receptor A	85.03	GAQ88354.1	8e-27	---	---	---	---	62793	3e-17	59862	1e-17	---	---	---	---	---	---	---	---	---	---	Cre16.g688638.t1.1	1e-42	KXZ55689.1	3e-41	Vocar.0018s0175.1.p	4e-39
A3770_15p75340	guanylate cyclase	K12319	GUCY1B; guanylate cyclase soluble subunit beta	36.12	GAQ84541.1	2e-29	---	---	---	---	62793	1e-17	59862	4e-20	---	---	---	---	---	---	---	---	---	---	Cre02.g074800.t1.1	1e-37	KXZ41700.1	2e-37	Vocar.0003s0150.1.p	9e-39
A3770_16p76830	guanylate cyclase	K12319	GUCY1B; guanylate cyclase soluble subunit beta	120.11	GAQ88354.1	3e-19	---	---	---	---	---	---	59862	6e-11	---	---	---	---	---	---	---	---	---	---	Cre02.g093550.t1.1	1e-22	KXZ54068.1	6e-29	Vocar.0034s0056.1.p	3e-29
A3770_17p78810	guanylate cyclase	K12323	ANPRA, NPR1; atrial natriuretic peptide receptor A	30.69	GAQ84541.1	3e-29	---	---	---	---	62793	5e-17	59862	8e-22	---	---	---	---	---	---	---	---	---	---	Cre14.g612950.t1.1	1e-44	KXZ41700.1	3e-44	Vocar.0002s0443.1.p	6e-40
A3770_18p81010	guanylate cyclase			0.04	GAQ88354.1	1e-37	---	---	---	---	62793	5e-16	59862	2e-16	---	---	---	---	---	---	---	---	---	---	Cre09.g387200.t1.1	1e-39	KXZ56253.1	2e-38	Vocar.0059s0011.1.p	7e-36
A3770_04p27600	adenylate cyclase	K01769	E4.6.1.2; guanylate cyclase, other	0.34	GAQ84541.1	9e-29	---	---	---	---	62793	4e-23	59862	5e-23	---	---	---	---	---	---	---	---	---	---	Cre09.g387200.t1.1	8e-41	KXZ51758.1	1e-29	Vocar.0059s0011.1.p	1e-41
A3770_07p49910	nucleotide cyclase	K12321	GUCY2D_E; guanylate cyclase 2D/E	122.77	GAQ88354.1	1e-26	---	---	---	---	62793	5e-17	59862	4e-16	---	---	---	---	---	---	---	---	---	---	Cre01.g030500.t1.2	2e-38	KXZ50158.1	1e-41	Vocar.0001s0941.1.p	9e-38
A3770_07p49930	nucleotide cyclase	K12321	GUCY2D_E; guanylate cyclase 2D/E	122.42	GAQ88354.1	8e-27	---	---	---	---	62793	1e-16	59862	6e-16	---	---	---	---	---	---	---	---	---	---	Cre01.g030500.t1.2	2e-38	KXZ50158.1	1e-41	Vocar.0001s0941.1.p	9e-38
A3770_11p64620	nucleotide cyclase	K12319	GUCY1B; guanylate cyclase soluble subunit beta	0	GAQ84541.1	1e-30	XP_003075179.1	8e-12	---	---	62793	4e-14	59862	2e-18	Bathy04g01910	7e-10	KDD73798.1	2e-11	XP_011395575.1	2e-10	XP_005843557.1	5e-16	XP_005649855.1	3e-13	Cre14.g612200.t1.1	5e-29	KXZ56253.1	4e-33	Vocar.0021s0165.1.p	3e-32
A3770_01p00170	guanylyl cyclase			0	GAQ84541.1	1e-33	---	---	---	---	62793	1e-20	59862	1e-20	---	---	---	---	---	---	---	---	XP_005650804.1	2e-11	Cre07.g320700.t1.1	1e-38	KXZ54307.1	9e-41	Vocar.0001s0349.1.p	5e-35
A3770_08p51660	guanylyl cyclase			17.84	GAQ91159.1	3e-55	---	---	---	---	50423	3e-59	182470	1e-49	Bathy06g03230	2e-30	KDD74958.1	1e-39	---	---	---	---	XP_005651001.1	2e-60	Cre10.g457450.t1.1	2e-61	KXZ46980.1	2e-20	Vocar.0020s0143.1.p	1e-66
For each gene is indicated the following information: genomic locus, gene product predicted by GhostKOALA and BLASTP searches, expression data, and presence/absence of homologs in other green algae (E-value cutoff = 1.0E-10) along with recorded E-values. The gene products highlighted in green were identified as orthologs of the corresponding Chloropicon proteins by GhostKOALA.
