# Supplementary material for: A streamlined and predominantly diploid genome in the tiny marine green alga Chloropicon primus
Source: Nat Commun. 2019 Sep 6;10:4061. doi: 10.1038/s41467-019-12014-x (PMC6731263; doi:10.1038/s41467-019-12014-x)
Supplement: Supplementary file 9 — Supplementary Data 6 [file 41467_2019_12014_MOESM9_ESM.xlsx]

## Sheet: Supplementary_Data_6
Supplementary Data 6 Putative transposase genes in the Chloropicon genome.
Chloropicon annotation		GhostKoala			Klebsormidium flaccidum		Ostrococcus tauri		Ostreococcus lucimarinus		Micromonas commoda		Micromonas pusilla		Batyococcus prasinos		Helicosporidium sp.		Auxenochlorella protothecoides		Chlorella variabilis		Coccomyxa subellipsoidea		Chlamydomonas reinhardtii		Gonium pectorale		Volvox carteri
Locus	Product	Ontology	Definition	Average RNAseq depth	Locus	E-value	Locus	E-value	Locus	E-value	Locus	E-value	Locus	E-value	Locus	E-value	Locus	E-value	Locus	E-value	Locus	E-value	Locus	E-value	Locus	E-value	Locus	E-value	Locus	E-value
A3770_01p00980	putative IS605 transposase	K07496	K07496; putative transposase	57.49	GAQ92077.1	3e-46	---	---	---	---	---	---	---	---	---	---	---	---	---	---	---	---	---	---	---	---	---	---	---	---
A3770_01p03810	putative IS605 transposase	K07496	K07496; putative transposase	64.53	GAQ92077.1	3e-44	XP_003083760.1	5e-10	---	---	---	---	---	---	---	---	---	---	---	---	---	---	---	---	---	---	---	---	---	---
A3770_01p07830	putative IS605 transposase	K07496	K07496; putative transposase	86.63	GAQ92077.1	4e-45	---	---	---	---	---	---	---	---	---	---	---	---	---	---	---	---	---	---	---	---	---	---	---	---
A3770_02p11460	putative transposase	K07496	K07496; putative transposase	61.86	GAQ92077.1	4e-45	---	---	---	---	---	---	---	---	---	---	---	---	---	---	---	---	---	---	---	---	---	---	---	---
A3770_02p19320	putative IS605 transposase	K07496	K07496; putative transposase	44.4	GAQ92077.1	8e-45	---	---	---	---	---	---	---	---	---	---	---	---	---	---	---	---	---	---	---	---	---	---	---	---
A3770_03p22240	putative IS605 transposase	K07496	K07496; putative transposase	87.74	GAQ92077.1	2e-44	XP_003083760.1	5e-10	---	---	---	---	---	---	---	---	---	---	---	---	---	---	---	---	---	---	---	---	---	---
A3770_04p30970	putative IS605 transposase	K07496	K07496; putative transposase	68.42	GAQ92077.1	4e-45	---	---	---	---	---	---	---	---	---	---	---	---	---	---	---	---	---	---	---	---	---	---	---	---
A3770_04p33840	putative IS605 transposase	K07496	K07496; putative transposase	74.7	GAQ92077.1	4e-44	---	---	---	---	---	---	---	---	---	---	---	---	---	---	---	---	---	---	---	---	---	---	---	---
A3770_04p34150	putative IS605 transposase	K07496	K07496; putative transposase	64.49	GAQ92077.1	9e-46	---	---	---	---	---	---	---	---	---	---	---	---	---	---	---	---	---	---	---	---	---	---	---	---
A3770_05p36700	putative IS605 transposase	K07496	K07496; putative transposase	49.69	GAQ92077.1	2e-44	---	---	---	---	---	---	---	---	---	---	---	---	---	---	---	---	---	---	---	---	---	---	---	---
A3770_05p40210	putative IS605 transposase	K07496	K07496; putative transposase	28.2	GAQ92077.1	2e-44	---	---	---	---	---	---	---	---	---	---	---	---	---	---	---	---	---	---	---	---	---	---	---	---
A3770_06p44890	putative IS605 transposase	K07496	K07496; putative transposase	32.29	GAQ92077.1	2e-45	---	---	---	---	---	---	---	---	---	---	---	---	---	---	---	---	---	---	---	---	---	---	---	---
A3770_07p49120	putative IS605 transposase	K07496	K07496; putative transposase	46.91	GAQ92077.1	6e-45	XP_003083760.1	4e-10	---	---	---	---	---	---	---	---	---	---	---	---	---	---	---	---	---	---	---	---	---	---
A3770_09p55530	putative IS605 transposase	K07496	K07496; putative transposase	46.1	GAQ92077.1	5e-45	XP_003083760.1	4e-10	---	---	---	---	---	---	---	---	---	---	---	---	---	---	---	---	---	---	---	---	---	---
A3770_11p61160	putative IS605 transposase	K07496	K07496; putative transposase	46.08	GAQ92077.1	1e-46	---	---	---	---	---	---	---	---	---	---	---	---	---	---	---	---	---	---	---	---	---	---	---	---
A3770_11p61890	putative IS605 transposase	K07496	K07496; putative transposase	51.84	GAQ92077.1	3e-44	---	---	---	---	---	---	---	---	---	---	---	---	---	---	---	---	---	---	---	---	---	---	---	---
A3770_12p67520	putative IS605 transposase	K07496	K07496; putative transposase	33.97	GAQ92077.1	1e-44	---	---	---	---	---	---	---	---	---	---	---	---	---	---	---	---	---	---	---	---	---	---	---	---
A3770_13p69620	putative IS605 transposase	K07496	K07496; putative transposase	37.88	GAQ92077.1	6e-45	---	---	---	---	---	---	---	---	---	---	---	---	---	---	---	---	---	---	---	---	---	---	---	---
A3770_13p69700	putative IS605 transposase	K07496	K07496; putative transposase	0.71	GAQ92011.1	1e-20	---	---	---	---	---	---	---	---	---	---	---	---	---	---	---	---	---	---	---	---	---	---	---	---
A3770_15p75320	putative IS605 transposase	K07496	K07496; putative transposase	59.99	GAQ92077.1	5e-46	---	---	---	---	---	---	---	---	---	---	---	---	---	---	---	---	---	---	---	---	---	---	---	---
A3770_15p75540	putative IS605 transposase	K07496	K07496; putative transposase	69.53	GAQ92077.1	5e-46	---	---	---	---	---	---	---	---	---	---	---	---	---	---	---	---	---	---	---	---	---	---	---	---
A3770_15p75680	putative IS605 transposase	K07496	K07496; putative transposase	7.05	GAQ87932.1	4e-18	---	---	---	---	---	---	---	---	---	---	---	---	---	---	---	---	---	---	---	---	---	---	---	---
A3770_17p80210	putative IS605 transposase	K07496	K07496; putative transposase	19.34	GAQ92077.1	6e-46	---	---	---	---	---	---	---	---	---	---	---	---	---	---	---	---	---	---	---	---	---	---	---	---
A3770_20p85660	putative IS605 transposase	K07496	K07496; putative transposase	26.97	GAQ92077.1	9e-47	---	---	---	---	---	---	---	---	---	---	---	---	---	---	---	---	---	---	---	---	---	---	---	---
A3770_20p86000	putative IS605 transposase	K07496	K07496; putative transposase	41.5	GAQ92077.1	4e-45	---	---	---	---	---	---	---	---	---	---	---	---	---	---	---	---	---	---	---	---	---	---	---	---
For each gene is indicated the following information: genomic locus, gene product predicted by GhostKOALA and BLASTP searches, expression data, and presence/absence of homologs in other green algae (E-value cutoff = 1.0E-10) along with recorded E-values. The gene products highlighted in green were identified as orthologs of the corresponding Chloropicon proteins by GhostKOALA.
