# Supplementary material for: A streamlined and predominantly diploid genome in the tiny marine green alga Chloropicon primus
Source: Nat Commun. 2019 Sep 6;10:4061. doi: 10.1038/s41467-019-12014-x (PMC6731263; doi:10.1038/s41467-019-12014-x)
Supplement: Supplementary file 10 — Supplementary Data 7 [file 41467_2019_12014_MOESM10_ESM.xlsx]

## Sheet: Supplementary_Data_7
Supplementary Data 7 Positions and allelic frequencies of SNPs and small indels (≤ 43 bp) in the Chloropicon genome.
Contig	Position	Reference	Alternative base	Allelic Frequency	Type	Locus_tag	Product
Chromosome_1	2084	A	C	0.5197	CDS	A3770_01p00010	hypothetical protein
Chromosome_1	2785	CATGGATTG	C	0.2952	intergenic	N/A	N/A
Chromosome_1	4916	C	T	0.5	CDS	A3770_01p00030	hypothetical protein
Chromosome_1	8597	C	T	0.4429	intergenic	N/A	N/A
Chromosome_1	10883	A	C	0.5	CDS	A3770_01p00070	chloride channel protein
Chromosome_1	13706	A	G	0.4906	intergenic	N/A	N/A
Chromosome_1	20905	C	T	0.5	intergenic	N/A	N/A
Chromosome_1	21010	C	CCCAGTGT	0.3969	intergenic	N/A	N/A
Chromosome_1	28541	T	C	0.5699	CDS	A3770_01p00120	hypothetical protein
Chromosome_1	31980	G	A	0.5244	CDS	A3770_01p00140	hypothetical protein
Chromosome_1	37017	C	T	0.4323	intergenic	N/A	N/A
Chromosome_1	41062	G	A	0.4971	intergenic	N/A	N/A
Chromosome_1	41905	C	T	0.5244	CDS	A3770_01p00190	hypothetical protein
Chromosome_1	42157	G	T	0.4824	CDS	A3770_01p00200	hypothetical protein
Chromosome_1	44042	AATGAGG	A	0.3232	intergenic	N/A	N/A
Chromosome_1	46187	T	C	0.5244	CDS	A3770_01p00220	GPI inositol-deacylase
Chromosome_1	49001	C	T	0.519	CDS	A3770_01p00240	hypothetical protein
Chromosome_1	52241	CAG	C	0.4468	intergenic	N/A	N/A
Chromosome_1	52968	A	G	0.4224	CDS	A3770_01p00270	phosphatidylinositol N-acetylglucosaminyltransferase
Chromosome_1	52974	G	T	0.422	CDS	A3770_01p00270	phosphatidylinositol N-acetylglucosaminyltransferase
Chromosome_1	58447	A	G	0.4227	CDS	A3770_01p00300	sialidase
Chromosome_1	58841	A	C	0.4766	CDS	A3770_01p00300	sialidase
Chromosome_1	59792	A	C	0.4839	intergenic	N/A	N/A
Chromosome_1	61602	C	G	0.4747	CDS	A3770_01p00320	TAP42-like TOR regulation protein
Chromosome_1	70828	G	C	0.4857	CDS	A3770_01p00370	putative lysine decarboxylase
Chromosome_1	71003	A	G	0.4898	CDS	A3770_01p00370	putative lysine decarboxylase
Chromosome_1	78097	AGCCAAGGCCAAG	A	0.285	intergenic	N/A	N/A
Chromosome_1	80813	G	T	0.5104	intergenic	N/A	N/A
Chromosome_1	81608	G	A	0.65	CDS	A3770_01p00430	putative concanavalin A-like glucanase
Chromosome_1	82982	T	C	0.3922	CDS	A3770_01p00430	putative concanavalin A-like glucanase
Chromosome_1	83758	A	C	0.3789	CDS	A3770_01p00430	putative concanavalin A-like glucanase
Chromosome_1	84542	C	T	0.5042	intergenic	N/A	N/A
Chromosome_1	87361	A	G	0.528	CDS	A3770_01p00450	deoxyhypusine synthase
Chromosome_1	87544	A	G	0.5038	CDS	A3770_01p00450	deoxyhypusine synthase
Chromosome_1	96440	G	A	0.4167	intergenic	N/A	N/A
Chromosome_1	97315	CCTCCTCAGG	C	0.3299	CDS	A3770_01p00510	ApaG domain-containing protein
Chromosome_1	97722	GA	G	0.5373	intergenic	N/A	N/A
Chromosome_1	97741	G	A	0.5154	intergenic	N/A	N/A
Chromosome_1	98030	TTCG	T	0.519	CDS	A3770_01p00520	putative transmembrane amino acid transporter
Chromosome_1	98434	C	T	0.386	CDS	A3770_01p00520	putative transmembrane amino acid transporter
Chromosome_1	99772	G	GT	0.4881	intergenic	N/A	N/A
Chromosome_1	106097	C	T	0.5167	intergenic	N/A	N/A
Chromosome_1	113996	T	C	0.4808	CDS	A3770_01p00590	hypothetical protein
Chromosome_1	115613	A	G	0.5	CDS	A3770_01p00600	hypothetical protein
Chromosome_1	116164	C	T	0.4432	CDS	A3770_01p00610	hypothetical protein
Chromosome_1	119109	G	C	0.4925	CDS	A3770_01p00620	P-loop nucleoside triphosphate hydrolase
Chromosome_1	119110	G	A	0.4853	CDS	A3770_01p00620	P-loop nucleoside triphosphate hydrolase
Chromosome_1	119191	C	T	0.5156	CDS	A3770_01p00620	P-loop nucleoside triphosphate hydrolase
Chromosome_1	120266	A	G	0.4118	CDS	A3770_01p00620	P-loop nucleoside triphosphate hydrolase
Chromosome_1	121413	T	C	0.4436	intergenic	N/A	N/A
Chromosome_1	121580	T	C	0.472	intergenic	N/A	N/A
Chromosome_1	121973	T	G	0.5227	CDS	A3770_01p00630	P-loop nucleoside triphosphate helicase
Chromosome_1	123924	A	C	0.4483	CDS	A3770_01p00630	P-loop nucleoside triphosphate helicase
Chromosome_1	126558	T	C	0.4812	intergenic	N/A	N/A
Chromosome_1	127543	G	T	0.4865	intergenic	N/A	N/A
Chromosome_1	127601	G	T	0.5429	intergenic	N/A	N/A
Chromosome_1	129317	A	T	0.5354	CDS	A3770_01p00660	S-adenosyl-L-methionine-dependent methyltransferase
Chromosome_1	130963	C	T	0.4874	CDS	A3770_01p00660	S-adenosyl-L-methionine-dependent methyltransferase
Chromosome_1	132845	G	A	0.5	CDS	A3770_01p00670	peptidyl-prolyl cis-trans isomerase
Chromosome_1	133538	A	T	0.4333	intron	A3770_01p00680	thymidylate kinase
Chromosome_1	133619	G	A	0.5044	CDS	A3770_01p00680	thymidylate kinase
Chromosome_1	134492	A	G	0.5072	CDS	A3770_01p00690	hypothetical protein
Chromosome_1	135447	C	T	0.5	intergenic	N/A	N/A
Chromosome_1	136600	C	G	0.525	intergenic	N/A	N/A
Chromosome_1	137217	G	A	0.3986	intron	A3770_01p00710	light-harvesting complex II chlorophyll a-b binding protein M3
Chromosome_1	142236	G	A	0.495	CDS	A3770_01p00750	U4/U6 small nuclear ribonucleoprotein Prp31
Chromosome_1	142266	T	C	0.5376	CDS	A3770_01p00750	U4/U6 small nuclear ribonucleoprotein Prp31
Chromosome_1	144759	T	G	0.4434	CDS	A3770_01p00760	NADH:ubiquinone oxidoreductase intermediate-associated protein
Chromosome_1	147007	G	C	0.5798	CDS	A3770_01p00780	phytoene synthase
Chromosome_1	152632	T	A	0.5686	CDS	A3770_01p00820	Dol-P-Man:Man(7)GlcNAc(2)-PP-Dol alpha-1,6-mannosyltransferase
Chromosome_1	160190	T	C	0.4725	CDS	A3770_01p00870	hypothetical protein
Chromosome_1	162329	T	G	0.4444	CDS	A3770_01p00890	putative S-acyltransferase
Chromosome_1	165919	A	AG	0.9224	intron	A3770_01p00920	subunit 1 of oligomeric Golgi complex
Chromosome_1	169825	C	A	0.3874	CDS	A3770_01p00940	sialidase
Chromosome_1	181918	AG	A	0.4472	intergenic	N/A	N/A
Chromosome_1	181927	GA	G	0.4553	intergenic	N/A	N/A
Chromosome_1	181986	A	G	0.4921	CDS	A3770_01p01040	glutathione peroxidase
Chromosome_1	284237	AAGAGAG	A	0.2308	intergenic	N/A	N/A
Chromosome_1	285502	T	G	0.48	CDS	A3770_01p01670	hypothetical protein
Chromosome_1	326132	C	A	0.5341	intergenic	N/A	N/A
Chromosome_1	375656	A	G	0.3444	CDS	A3770_01p02180	polyubiquitin
Chromosome_1	375662	G	A	0.2581	CDS	A3770_01p02180	polyubiquitin
Chromosome_1	375884	A	G	0.2464	CDS	A3770_01p02180	polyubiquitin
Chromosome_1	376112	A	G	0.4085	CDS	A3770_01p02180	polyubiquitin
Chromosome_1	376340	A	G	0.4177	CDS	A3770_01p02180	polyubiquitin
Chromosome_1	376568	A	G	0.2809	CDS	A3770_01p02180	polyubiquitin
Chromosome_1	425426	T	C	0.4175	CDS	A3770_01p02400	FANCI solenoid domain-containing protein
Chromosome_1	483312	G	A	0.46	CDS	A3770_01p02680	guanylate cyclase
Chromosome_1	514676	G	T	0.4969	intergenic	N/A	N/A
Chromosome_1	515040	T	C	0.4304	intergenic	N/A	N/A
Chromosome_1	515044	T	G	0.4416	intergenic	N/A	N/A
Chromosome_1	515163	G	A	0.4651	intergenic	N/A	N/A
Chromosome_1	515380	T	G	0.4478	CDS	A3770_01p02910	protein arginine N-methyltransferase
Chromosome_1	515902	A	G	0.4264	CDS	A3770_01p02910	protein arginine N-methyltransferase
Chromosome_1	515992	C	G	0.376	CDS	A3770_01p02910	protein arginine N-methyltransferase
Chromosome_1	519620	GTCA	G	0.3245	intergenic	N/A	N/A
Chromosome_1	526969	A	T	0.471	intergenic	N/A	N/A
Chromosome_1	537130	C	T	0.5	CDS	A3770_01p03060	alpha subunit D of 20S proteasome
Chromosome_1	542413	C	T	0.4225	CDS	A3770_01p03100	hypothetical protein
Chromosome_1	547330	C	G	0.5616	intergenic	N/A	N/A
Chromosome_1	548180	C	T	0.4857	CDS	A3770_01p03140	intraflagellar transport particle protein 88
Chromosome_1	549212	G	A	0.4264	CDS	A3770_01p03140	intraflagellar transport particle protein 88
Chromosome_1	549365	A	C	0.4634	CDS	A3770_01p03140	intraflagellar transport particle protein 88
Chromosome_1	550286	GCTCTCTCTCTCT	G	0.3148	intergenic	N/A	N/A
Chromosome_1	553360	CCT	C	0.4459	intergenic	N/A	N/A
Chromosome_1	553512	A	G	0.5168	intergenic	N/A	N/A
Chromosome_1	554372	C	CA	0.4851	intergenic	N/A	N/A
Chromosome_1	556436	TTC	T	0.4505	intergenic	N/A	N/A
Chromosome_1	558235	A	AC	0.4085	intergenic	N/A	N/A
Chromosome_1	561689	G	A	0.4729	CDS	A3770_01p03230	kinesin-domain-containing protein
Chromosome_1	566928	T	TG	0.4963	intron	A3770_01p03250	NADH dehydrogenase [ubiquinone] flavoprotein 2
Chromosome_1	567092	C	T	0.5128	CDS	A3770_01p03250	NADH dehydrogenase [ubiquinone] flavoprotein 2
Chromosome_1	570472	G	A	0.4419	CDS	A3770_01p03270	putative polyketide hydroxylase
Chromosome_1	579550	T	C	0.5128	intergenic	N/A	N/A
Chromosome_1	581217	T	C	0.5676	CDS	A3770_01p03310	putative acyltransferase
Chromosome_1	584339	C	T	0.5077	intergenic	N/A	N/A
Chromosome_1	584755	C	G	0.6033	intergenic	N/A	N/A
Chromosome_1	588805	AATCATCATCATCATCATCATCATCATCATCATCATCATCATC	A	0.2288	intergenic	N/A	N/A
Chromosome_1	595324	T	C	0.46	intergenic	N/A	N/A
Chromosome_1	597646	C	T	0.5669	intron	A3770_01p03420	metallophosphoesterase
Chromosome_1	602174	T	G	0.547	CDS	A3770_01p03470	hypothetical protein
Chromosome_1	607175	C	T	0.5152	intergenic	N/A	N/A
Chromosome_1	607449	A	C	0.4412	CDS	A3770_01p03500	anoctamin
Chromosome_1	608090	G	C	0.5	CDS	A3770_01p03500	anoctamin
Chromosome_1	613341	C	A	0.5	intergenic	N/A	N/A
Chromosome_1	616465	A	T	0.4722	intron	A3770_01p03540	hypothetical protein
Chromosome_1	616835	G	A	0.4342	intergenic	N/A	N/A
Chromosome_1	617352	CGAAAA	C	0.3923	intron	A3770_01p03550	SGF29 tudor-like domain-containing protein
Chromosome_1	619193	CCTCTCT	C	0.3679	intergenic	N/A	N/A
Chromosome_1	624453	A	G	0.5079	CDS	A3770_01p03610	serine/threonine protein kinase
Chromosome_1	627158	C	CA	0.4167	intergenic	N/A	N/A
Chromosome_1	632002	T	G	0.5	intergenic	N/A	N/A
Chromosome_1	634989	T	C	0.4953	CDS	A3770_01p03660	DNA (cytosine-5)-methyltransferase
Chromosome_1	637762	T	A	0.451	CDS	A3770_01p03680	Golgi-body localization domain-containing protein
Chromosome_1	639202	G	T	0.5094	CDS	A3770_01p03680	Golgi-body localization domain-containing protein
Chromosome_1	643839	C	G	0.5614	CDS	A3770_01p03690	DUF829 domain-containing protein
Chromosome_1	649645	T	C	0.4551	CDS	A3770_01p03730	hypothetical protein
Chromosome_1	649810	ATCG	A	0.2016	CDS	A3770_01p03730	hypothetical protein
Chromosome_1	650718	G	A	0.5636	intergenic	N/A	N/A
Chromosome_1	651810	T	C	0.4831	intergenic	N/A	N/A
Chromosome_1	653415	C	T	0.5658	CDS	A3770_01p03750	serine/threonine-protein phosphatase
Chromosome_1	653961	T	C	0.4598	CDS	A3770_01p03750	serine/threonine-protein phosphatase
Chromosome_1	654711	C	T	0.4416	CDS	A3770_01p03750	serine/threonine-protein phosphatase
Chromosome_1	655893	A	T	0.4752	intron	A3770_01p03760	UPF0029 domain-containing protein
Chromosome_1	658511	G	A	0.241	intergenic	N/A	N/A
Chromosome_1	658596	C	T	0.3636	intergenic	N/A	N/A
Chromosome_1	659630	G	A	0.4231	intergenic	N/A	N/A
Chromosome_1	660534	A	G	0.4775	CDS	A3770_01p03790	hypothetical protein
Chromosome_1	665616	A	G	0.5165	CDS	A3770_01p03830	putative RibB-like alpha/beta DHBP synthase
Chromosome_1	667132	C	T	0.4074	CDS	A3770_01p03830	putative RibB-like alpha/beta DHBP synthase
Chromosome_1	669951	T	C	0.382	CDS	A3770_01p03840	hypothetical protein
Chromosome_1	672337	A	C	0.487	intron	A3770_01p03850	heme peroxidase
Chromosome_1	675464	C	A	0.4231	CDS	A3770_01p03870	TspO/MBR-like protein
Chromosome_1	676321	T	G	0.5581	CDS	A3770_01p03880	hypothetical protein
Chromosome_1	676800	T	C	0.5044	CDS	A3770_01p03880	hypothetical protein
Chromosome_1	679433	A	C	0.4741	intergenic	N/A	N/A
Chromosome_1	679665	T	C	0.4598	intron	A3770_01p03900	putative mitochondrial import protein
Chromosome_1	682605	C	G	0.5185	CDS	A3770_01p03920	hypothetical protein
Chromosome_1	683435	T	C	0.4156	CDS	A3770_01p03920	hypothetical protein
Chromosome_1	683572	T	A	0.5357	CDS	A3770_01p03920	hypothetical protein
Chromosome_1	686508	T	C	0.5263	CDS	A3770_01p03940	hypothetical protein
Chromosome_1	688467	T	A	0.3853	CDS	A3770_01p03950	serine/threonine protein kinase
Chromosome_1	692012	C	T	0.5	CDS	A3770_01p03980	ATP-dependent metallopeptidase
Chromosome_1	693492	C	G	0.5096	CDS	A3770_01p03980	ATP-dependent metallopeptidase
Chromosome_1	697539	G	T	0.5802	intron	A3770_01p04000	hypothetical protein
Chromosome_1	697912	C	G	0.5738	CDS	A3770_01p04000	hypothetical protein
Chromosome_1	698260	A	G	0.5625	intergenic	N/A	N/A
Chromosome_1	698374	G	GA	0.5185	intergenic	N/A	N/A
Chromosome_1	698429	A	G	0.5044	intergenic	N/A	N/A
Chromosome_1	698863	T	G	0.4851	CDS	A3770_01p04010	hypothetical protein
Chromosome_1	701679	C	A	0.438	CDS	A3770_01p04020	aminopeptidase M1
Chromosome_1	701860	T	C	0.5338	intergenic	N/A	N/A
Chromosome_1	703070	A	G	0.5426	CDS	A3770_01p04040	adenylate kinase
Chromosome_1	707470	G	T	0.5529	intergenic	N/A	N/A
Chromosome_1	707834	A	G	0.4889	CDS	A3770_01p04070	ankyrin repeat domain-containing protein
Chromosome_1	708803	T	C	0.5076	CDS	A3770_01p04080	MAGE domain-containing protein
Chromosome_1	708855	T	C	0.4309	CDS	A3770_01p04080	MAGE domain-containing protein
Chromosome_1	708960	G	A	0.4878	intron	A3770_01p04080	MAGE domain-containing protein
Chromosome_1	709008	C	T	0.475	intron	A3770_01p04080	MAGE domain-containing protein
Chromosome_1	709079	T	C	0.4649	CDS	A3770_01p04080	MAGE domain-containing protein
Chromosome_1	709224	A	G	0.5119	intron	A3770_01p04080	MAGE domain-containing protein
Chromosome_1	709258	C	A	0.4881	CDS	A3770_01p04080	MAGE domain-containing protein
Chromosome_1	712673	TGC	T	0.4486	intergenic	N/A	N/A
Chromosome_1	713508	C	A	0.4245	CDS	A3770_01p04120	hypothetical protein
Chromosome_1	716937	TCC	T	0.4909	intergenic	N/A	N/A
Chromosome_1	717022	G	GAAA	0.3934	intergenic	N/A	N/A
Chromosome_1	717044	A	AG	0.4098	intergenic	N/A	N/A
Chromosome_1	718083	G	C	0.52	CDS	A3770_01p04150	protoporphyrinogen oxidase
Chromosome_1	718200	G	C	0.4667	CDS	A3770_01p04150	protoporphyrinogen oxidase
Chromosome_1	719580	C	T	1	intergenic	N/A	N/A
Chromosome_1	719581	T	C	1	intergenic	N/A	N/A
Chromosome_1	720354	AGT	A	0.533	intron	A3770_01p04170	hypothetical protein
Chromosome_1	721531	T	C	0.5079	CDS	A3770_01p04170	hypothetical protein
Chromosome_1	721673	G	A	0.5862	intergenic	N/A	N/A
Chromosome_1	723314	A	G	0.5652	CDS	A3770_01p04190	nucleotide-diphospho-sugar transferase
Chromosome_1	723878	A	G	0.3976	CDS	A3770_01p04190	nucleotide-diphospho-sugar transferase
Chromosome_1	723896	C	T	0.3864	CDS	A3770_01p04190	nucleotide-diphospho-sugar transferase
Chromosome_1	725553	C	CG	0.5093	intron	A3770_01p04200	serine/threonine-protein phosphatase
Chromosome_1	726818	T	A	0.4464	intergenic	N/A	N/A
Chromosome_1	726911	AT	A	0.4754	intergenic	N/A	N/A
Chromosome_1	727321	C	G	0.4196	CDS	A3770_01p04210	ankyrin repeat domain-containing protein
Chromosome_1	727541	T	C	0.4672	intron	A3770_01p04210	ankyrin repeat domain-containing protein
Chromosome_1	727832	C	CCT	0.4615	intergenic	N/A	N/A
Chromosome_1	730940	C	G	0.5278	CDS	A3770_01p04230	chromosome condensation regulation protein
Chromosome_1	731834	C	T	0.4875	CDS	A3770_01p04230	chromosome condensation regulation protein
Chromosome_1	733267	C	T	0.5105	CDS	A3770_01p04240	dienelactone hydrolase
Chromosome_1	734093	A	G	0.4783	CDS	A3770_01p04240	dienelactone hydrolase
Chromosome_1	734188	G	C	0.4545	intergenic	N/A	N/A
Chromosome_1	734712	C	CAT	0.4274	intergenic	N/A	N/A
Chromosome_1	736226	T	A	0.3689	CDS	A3770_01p04270	hypothetical protein
Chromosome_1	736228	A	G	0.4019	CDS	A3770_01p04270	hypothetical protein
Chromosome_1	736229	C	A	0.3868	CDS	A3770_01p04270	hypothetical protein
Chromosome_1	736231	T	A	0.3981	CDS	A3770_01p04270	hypothetical protein
Chromosome_1	736232	C	T	0.3889	CDS	A3770_01p04270	hypothetical protein
Chromosome_1	736234	A	G	0.3981	CDS	A3770_01p04270	hypothetical protein
Chromosome_1	736235	T	C	0.4019	CDS	A3770_01p04270	hypothetical protein
Chromosome_1	736238	G	C	0.4038	intergenic	N/A	N/A
Chromosome_1	736239	T	C	0.402	intergenic	N/A	N/A
Chromosome_1	736240	C	T	0.4257	intergenic	N/A	N/A
Chromosome_1	736276	T	C	0.4712	intergenic	N/A	N/A
Chromosome_1	736278	G	A	0.4762	intergenic	N/A	N/A
Chromosome_1	736328	AGCT	A	0.5333	CDS	A3770_01p04280	acetyl-CoA biotin carboxyl carrier
Chromosome_1	737773	G	C	0.4381	CDS	A3770_01p04290	DUF2453 domain-containing transmembrane protein
Chromosome_1	738249	C	T	0.5474	CDS	A3770_01p04290	DUF2453 domain-containing transmembrane protein
Chromosome_1	738911	A	G	0.5533	CDS	A3770_01p04300	DEAH-box nuclear pre-mRNA splicing factor
Chromosome_1	742362	T	A	0.3679	CDS	A3770_01p04310	mitochondrial substrate/solute carrier
Chromosome_1	743060	A	C	0.486	intergenic	N/A	N/A
Chromosome_1	743130	T	C	0.5	intergenic	N/A	N/A
Chromosome_1	743330	T	A	0.5859	intron	A3770_01p04320	hypothetical protein
Chromosome_1	743484	G	A	0.5222	CDS	A3770_01p04320	hypothetical protein
Chromosome_1	743655	A	C	0.5149	CDS	A3770_01p04320	hypothetical protein
Chromosome_1	743944	A	AGG	0.4804	intergenic	N/A	N/A
Chromosome_1	743955	GCT	G	0.4563	intergenic	N/A	N/A
Chromosome_1	744405	T	C	0.5243	CDS	A3770_01p04330	hypothetical protein
Chromosome_1	745556	T	C	0.4783	CDS	A3770_01p04340	hypothetical protein
Chromosome_1	746203	T	C	0.5299	CDS	A3770_01p04350	guanylate kinase
Chromosome_1	746801	C	A	0.3802	intron	A3770_01p04350	guanylate kinase
Chromosome_1	747379	G	A	0.52	intergenic	N/A	N/A
Chromosome_1	747421	G	T	0.5028	intergenic	N/A	N/A
Chromosome_1	747732	GCT	G	0.4737	intron	A3770_01p04360	P-loop-containing nucleoside triphosphate hydrolase
Chromosome_1	747847	C	T	0.4586	CDS	A3770_01p04360	P-loop-containing nucleoside triphosphate hydrolase
Chromosome_1	748851	C	G	0.3981	intergenic	N/A	N/A
Chromosome_1	751972	T	C	0.5034	intron	A3770_01p04380	hypothetical protein
Chromosome_1	752005	T	A	0.5071	CDS	A3770_01p04380	hypothetical protein
Chromosome_1	754738	ACTCTCTCTCTCTCTCTCTCT	A	0.4177	intron	A3770_01p04410	translation elongation factor Ts
Chromosome_1	755937	T	C	0.5128	CDS	A3770_01p04410	translation elongation factor Ts
Chromosome_1	757397	G	A	0.4341	CDS	A3770_01p04410	translation elongation factor Ts
Chromosome_1	760263	G	C	0.6058	intergenic	N/A	N/A
Chromosome_1	760301	C	T	0.5682	intergenic	N/A	N/A
Chromosome_1	762008	A	T	0.5079	intergenic	N/A	N/A
Chromosome_1	764200	C	T	0.4646	CDS	A3770_01p04460	calcium-translocating P-type ATPase
Chromosome_1	767140	G	A	0.4352	intergenic	N/A	N/A
Chromosome_1	767184	C	A	0.4105	intergenic	N/A	N/A
Chromosome_1	767808	T	G	0.4054	CDS	A3770_01p04470	hypothetical protein
Chromosome_1	769957	C	T	0.4932	intergenic	N/A	N/A
Chromosome_1	776160	C	T	0.4906	CDS	A3770_01p04520	putative intraflagellar transport protein
Chromosome_1	780673	T	A	0.4808	intergenic	N/A	N/A
Chromosome_1	781873	CCTCT	C	0.2645	intergenic	N/A	N/A
Chromosome_1	787232	G	A	0.4872	CDS	A3770_01p04560	putative subunit of eukaryotic translation initiation factor 3
Chromosome_1	789377	G	C	0.3889	CDS	A3770_01p04580	hypothetical protein
Chromosome_1	793767	A	G	0.5	intergenic	N/A	N/A
Chromosome_1	793990	A	G	0.5039	CDS	A3770_01p04610	protein tyrosine phosphatase
Chromosome_1	795211	C	T	0.6154	CDS	A3770_01p04620	subunit N of photosystem I reaction center
Chromosome_1	801022	C	G	0.4502	intergenic	N/A	N/A
Chromosome_1	805706	C	CCTCT	0.2487	intergenic	N/A	N/A
Chromosome_1	807093	A	T	0.4752	intergenic	N/A	N/A
Chromosome_1	809533	C	T	0.4762	intergenic	N/A	N/A
Chromosome_1	812627	T	C	0.5133	CDS	A3770_01p04750	peptide-N-glycosidase
Chromosome_1	816964	CGA	C	0.5495	intergenic	N/A	N/A
Chromosome_1	817060	CA	C	0.5385	intergenic	N/A	N/A
Chromosome_1	817515	T	C	0.5175	CDS	A3770_01p04790	hypothetical protein
Chromosome_1	818521	G	A	0.4407	CDS	A3770_01p04790	hypothetical protein
Chromosome_1	818576	A	G	0.4526	CDS	A3770_01p04790	hypothetical protein
Chromosome_1	821136	C	T	0.4821	CDS	A3770_01p04810	Piezo-type mechanosensitive ion channel protein
Chromosome_1	822825	G	A	0.3706	CDS	A3770_01p04810	Piezo-type mechanosensitive ion channel protein
Chromosome_1	824112	C	T	0.4737	CDS	A3770_01p04810	Piezo-type mechanosensitive ion channel protein
Chromosome_1	824315	A	G	0.4826	CDS	A3770_01p04810	Piezo-type mechanosensitive ion channel protein
Chromosome_1	824360	T	A	0.4578	CDS	A3770_01p04810	Piezo-type mechanosensitive ion channel protein
Chromosome_1	824361	T	G	0.4583	CDS	A3770_01p04810	Piezo-type mechanosensitive ion channel protein
Chromosome_1	825444	C	T	0.5463	CDS	A3770_01p04810	Piezo-type mechanosensitive ion channel protein
Chromosome_1	827103	C	A	0.451	CDS	A3770_01p04810	Piezo-type mechanosensitive ion channel protein
Chromosome_1	829469	T	C	0.488	intergenic	N/A	N/A
Chromosome_1	830742	C	A	0.5185	intergenic	N/A	N/A
Chromosome_1	831763	C	G	0.5047	CDS	A3770_01p04850	sialyltransferase
Chromosome_1	834209	G	GTC	0.4722	intergenic	N/A	N/A
Chromosome_1	835184	A	G	0.5042	CDS	A3770_01p04880	Tapt1/CMV membrane protein receptor
Chromosome_1	835431	G	A	0.5565	CDS	A3770_01p04880	Tapt1/CMV membrane protein receptor
Chromosome_1	836456	G	GC	0.4776	intergenic	N/A	N/A
Chromosome_1	836566	T	C	0.625	intergenic	N/A	N/A
Chromosome_1	838580	C	G	0.5701	CDS	A3770_01p04890	hypothetical protein
Chromosome_1	839218	G	A	0.4609	CDS	A3770_01p04890	hypothetical protein
Chromosome_1	842929	A	AGGCT	0.4655	intergenic	N/A	N/A
Chromosome_1	843681	G	T	0.5044	CDS	A3770_01p04910	bystin
Chromosome_1	846568	G	T	0.4105	intergenic	N/A	N/A
Chromosome_1	854313	C	A	0.453	CDS	A3770_01p04980	WD40 repeat domain-containing protein
Chromosome_1	854470	T	C	0.4742	CDS	A3770_01p04980	WD40 repeat domain-containing protein
Chromosome_1	861089	GCTT	G	0.3485	CDS	A3770_01p05010	iron-sulfur cluster assembly protein
Chromosome_1	866242	T	C	0.5524	CDS	A3770_01p05030	CLIP-associated protein
Chromosome_1	867941	C	G	0.5094	intergenic	N/A	N/A
Chromosome_1	872910	C	A	0.5108	intron	A3770_01p05060	hypothetical protein
Chromosome_1	873228	G	A	0.4793	intergenic	N/A	N/A
Chromosome_1	873777	T	G	0.4286	intergenic	N/A	N/A
Chromosome_1	873923	TTC	T	0.4365	intergenic	N/A	N/A
Chromosome_1	876591	C	T	0.5222	CDS	A3770_01p05080	DUF4201 domain-containing protein
Chromosome_1	880269	T	G	0.4048	intergenic	N/A	N/A
Chromosome_1	882193	A	G	0.4766	CDS	A3770_01p05110	hypothetical protein
Chromosome_1	884887	A	C	0.4675	CDS	A3770_01p05120	aminoacyl-histidine dipeptidase
Chromosome_1	885594	A	AG	0.4141	intergenic	N/A	N/A
Chromosome_1	889151	TTC	T	0.385	intergenic	N/A	N/A
Chromosome_1	893180	AG	A	0.505	intergenic	N/A	N/A
Chromosome_1	894062	A	G	0.4935	CDS	A3770_01p05170	seryl-tRNA(Sec) kinase
Chromosome_1	894843	AG	A	0.4514	intergenic	N/A	N/A
Chromosome_1	895452	C	G	0.5	CDS	A3770_01p05180	chaperonin Cpn60
Chromosome_1	895764	T	C	0.5	CDS	A3770_01p05180	chaperonin Cpn60
Chromosome_1	897430	A	C	0.5047	intron	A3770_01p05190	chaperonin Cpn60
Chromosome_1	897759	A	C	0.5243	CDS	A3770_01p05190	chaperonin Cpn60
Chromosome_1	903794	T	G	0.5484	CDS	A3770_01p05230	Ring zinc finger protein
Chromosome_1	906409	CAG	C	0.4286	intron	A3770_01p05250	exostosin-like glycosyltransferase
Chromosome_1	910515	G	T	0.4579	CDS	A3770_01p05260	RecQ-mediated genome instability protein
Chromosome_1	912032	A	C	0.4886	CDS	A3770_01p05270	hypothetical protein
Chromosome_1	912608	TAC	T	0.436	intergenic	N/A	N/A
Chromosome_1	916530	A	G	0.4107	CDS	A3770_01p05300	DEAD-box ATP-dependent RNA helicase
Chromosome_1	917292	C	T	0.4787	CDS	A3770_01p05300	DEAD-box ATP-dependent RNA helicase
Chromosome_1	918919	G	A	0.4902	CDS	A3770_01p05310	thioesterase
Chromosome_1	922161	ATCC	A	0.3571	intergenic	N/A	N/A
Chromosome_1	930348	A	AT	0.5217	intergenic	N/A	N/A
Chromosome_1	931280	G	GCACACAC	0.4058	intergenic	N/A	N/A
Chromosome_1	931285	A	C	0.8182	intergenic	N/A	N/A
Chromosome_1	937206	C	G	0.5188	CDS	A3770_01p05440	heavy chain of myosin
Chromosome_1	937343	T	C	0.4779	CDS	A3770_01p05440	heavy chain of myosin
Chromosome_1	938126	CCTCTCT	C	0.4294	intergenic	N/A	N/A
Chromosome_1	941221	G	T	0.486	CDS	A3770_01p05460	P-loop-containing nucleoside triphosphate hydrolase
Chromosome_1	942543	G	A	0.4337	intergenic	N/A	N/A
Chromosome_1	942561	G	A	0.439	intergenic	N/A	N/A
Chromosome_1	942980	T	G	0.3425	intron	A3770_01p05480	subunit b560 of succinate dehydrogenase
Chromosome_1	944369	G	GTC	0.2788	intergenic	N/A	N/A
Chromosome_1	947555	G	T	0.5075	intergenic	N/A	N/A
Chromosome_1	947556	C	A	0.5098	intergenic	N/A	N/A
Chromosome_1	948304	C	T	0.5152	CDS	A3770_01p05520	UTP--glucose-1-phosphate uridylyltransferase
Chromosome_1	948559	G	A	0.5208	CDS	A3770_01p05520	UTP--glucose-1-phosphate uridylyltransferase
Chromosome_1	949499	C	T	0.4065	CDS	A3770_01p05520	UTP--glucose-1-phosphate uridylyltransferase
Chromosome_1	949586	T	C	0.368	CDS	A3770_01p05520	UTP--glucose-1-phosphate uridylyltransferase
Chromosome_1	951491	A	G	0.4965	intergenic	N/A	N/A
Chromosome_1	959993	C	T	0.4107	CDS	A3770_01p05560	Ciliary basal body-associated B9 protein
Chromosome_1	961352	A	T	0.3611	CDS	A3770_01p05570	hypothetical protein
Chromosome_1	967584	C	A	0.5048	intergenic	N/A	N/A
Chromosome_1	968552	A	G	0.5564	CDS	A3770_01p05610	histone deacetylase
Chromosome_1	973824	T	TG	0.4237	intergenic	N/A	N/A
Chromosome_1	974823	AG	A	0.24	CDS	A3770_01p05650	hypothetical protein
Chromosome_1	976515	T	C	0.4478	CDS	A3770_01p05660	ubiquitin carboxyl-terminal hydrolase
Chromosome_1	976520	T	C	0.4478	CDS	A3770_01p05660	ubiquitin carboxyl-terminal hydrolase
Chromosome_1	978009	C	A	0.5	CDS	A3770_01p05660	ubiquitin carboxyl-terminal hydrolase
Chromosome_1	978361	T	C	0.5755	intergenic	N/A	N/A
Chromosome_1	980209	T	C	0.4016	intergenic	N/A	N/A
Chromosome_1	985520	C	CCT	0.3647	intergenic	N/A	N/A
Chromosome_1	994467	G	T	0.3868	intergenic	N/A	N/A
Chromosome_1	995255	AT	A	0.433	intergenic	N/A	N/A
Chromosome_1	997512	G	T	0.5	CDS	A3770_01p05760	hypothetical protein
Chromosome_1	1000500	G	C	0.439	CDS	A3770_01p05790	hypothetical protein
Chromosome_1	1000539	T	C	0.4521	CDS	A3770_01p05790	hypothetical protein
Chromosome_1	1000550	G	A	0.4507	CDS	A3770_01p05790	hypothetical protein
Chromosome_1	1002229	T	C	0.4882	CDS	A3770_01p05810	protein arginine N-methyltransferase
Chromosome_1	1002633	A	G	0.5192	intergenic	N/A	N/A
Chromosome_1	1004195	C	A	0.5875	intergenic	N/A	N/A
Chromosome_1	1005733	A	G	0.4607	intergenic	N/A	N/A
Chromosome_1	1006047	CA	C	0.4079	intergenic	N/A	N/A
Chromosome_1	1006550	C	T	0.5225	intron	A3770_01p05850	ankyrin repeat domain-containing protein
Chromosome_1	1021880	T	C	0.4571	CDS	A3770_01p05920	heavy metal transporting ATPase
Chromosome_1	1023722	C	T	0.4872	CDS	A3770_01p05920	heavy metal transporting ATPase
Chromosome_1	1024557	T	C	0.4154	CDS	A3770_01p05930	hypothetical protein
Chromosome_1	1027765	C	T	0.4076	intergenic	N/A	N/A
Chromosome_1	1036140	T	TTC	0.3708	intergenic	N/A	N/A
Chromosome_1	1036910	C	T	0.5347	CDS	A3770_01p05990	DnaJ domain-containing protein
Chromosome_1	1037826	A	C	0.4689	intergenic	N/A	N/A
Chromosome_1	1040983	CT	C	0.4948	intergenic	N/A	N/A
Chromosome_1	1041857	CAAGAAGAAG	C	0.4025	intron	A3770_01p06020	hypothetical protein
Chromosome_1	1042081	CCTCTCTCT	C	0.3333	intergenic	N/A	N/A
Chromosome_1	1044053	G	C	0.3387	CDS	A3770_01p06040	leishmanolysin-like peptidase
Chromosome_1	1046712	A	G	0.4355	CDS	A3770_01p06060	nucleotide-diphospho-sugar transferase
Chromosome_1	1047263	T	G	0.5517	CDS	A3770_01p06070	metallophosphoesterase
Chromosome_1	1047633	C	T	0.5926	CDS	A3770_01p06070	metallophosphoesterase
Chromosome_1	1050177	G	C	0.4234	CDS	A3770_01p06080	metallophosphoesterase
Chromosome_1	1050179	C	G	0.4144	CDS	A3770_01p06080	metallophosphoesterase
Chromosome_1	1050180	A	C	0.4196	CDS	A3770_01p06080	metallophosphoesterase
Chromosome_1	1050181	C	A	0.4196	CDS	A3770_01p06080	metallophosphoesterase
Chromosome_1	1050185	T	C	0.4248	CDS	A3770_01p06080	metallophosphoesterase
Chromosome_1	1050267	G	A	0.4356	CDS	A3770_01p06080	metallophosphoesterase
Chromosome_1	1053712	T	A	0.4721	intergenic	N/A	N/A
Chromosome_1	1053853	C	A	0.481	intergenic	N/A	N/A
Chromosome_1	1054803	TTC	T	0.3889	intergenic	N/A	N/A
Chromosome_1	1055510	ATG	A	0.4189	intergenic	N/A	N/A
Chromosome_1	1060515	T	C	0.4404	CDS	A3770_01p06140	SNF2 superfamily protein
Chromosome_1	1061288	C	T	0.4444	CDS	A3770_01p06140	SNF2 superfamily protein
Chromosome_1	1062526	C	T	0.4865	CDS	A3770_01p06140	SNF2 superfamily protein
Chromosome_1	1062634	T	A	0.4253	CDS	A3770_01p06140	SNF2 superfamily protein
Chromosome_1	1064914	A	C	0.562	intergenic	N/A	N/A
Chromosome_1	1067493	G	A	0.5484	CDS	A3770_01p06150	WD40 repeat domain-containing protein
Chromosome_1	1067814	A	T	0.4437	intergenic	N/A	N/A
Chromosome_1	1068615	A	G	0.4727	CDS	A3770_01p06160	short-chain dehydrogenase/reductase
Chromosome_1	1068867	T	C	0.5133	CDS	A3770_01p06160	short-chain dehydrogenase/reductase
Chromosome_1	1075139	AAAGAAG	A	0.4091	intergenic	N/A	N/A
Chromosome_1	1075919	A	C	0.4153	CDS	A3770_01p06220	aldehyde/histidinol dehydrogenase
Chromosome_1	1076238	G	C	0.549	CDS	A3770_01p06220	aldehyde/histidinol dehydrogenase
Chromosome_1	1076986	G	C	0.4747	CDS	A3770_01p06220	aldehyde/histidinol dehydrogenase
Chromosome_1	1077096	T	C	0.4412	CDS	A3770_01p06220	aldehyde/histidinol dehydrogenase
Chromosome_1	1078262	G	A	0.5285	CDS	A3770_01p06230	tetratricopeptide repeat domain-containing protein
Chromosome_1	1079781	A	G	0.5481	CDS	A3770_01p06230	tetratricopeptide repeat domain-containing protein
Chromosome_1	1080297	A	G	0.4574	CDS	A3770_01p06230	tetratricopeptide repeat domain-containing protein
Chromosome_1	1080940	G	GTC	0.494	intergenic	N/A	N/A
Chromosome_1	1081064	A	G	0.4966	intergenic	N/A	N/A
Chromosome_1	1082089	A	G	0.5319	CDS	A3770_01p06240	U4/U6 small nuclear ribonucleoprotein PRP4-like protein
Chromosome_1	1084427	T	C	0.5517	CDS	A3770_01p06260	RNA-binding protein
Chromosome_1	1089388	C	G	0.5	CDS	A3770_01p06280	hypothetical protein
Chromosome_1	1096862	G	GAGGGAC	0.2759	CDS	A3770_01p06310	U1 small nuclear ribonucleoprotein
Chromosome_1	1098155	G	A	0.4301	CDS	A3770_01p06320	GPN-loop GTPase
Chromosome_1	1098576	G	GT	0.5139	intergenic	N/A	N/A
Chromosome_1	1098625	T	C	0.4476	intergenic	N/A	N/A
Chromosome_1	1107704	T	C	0.5686	CDS	A3770_01p06350	hypothetical protein
Chromosome_1	1107796	G	GCAA	0.4921	CDS	A3770_01p06350	hypothetical protein
Chromosome_1	1109652	AAG	A	0.3412	intron	A3770_01p06360	hypothetical protein
Chromosome_1	1115544	C	G	0.5087	intergenic	N/A	N/A
Chromosome_1	1115867	C	A	0.3695	intergenic	N/A	N/A
Chromosome_1	1116133	ATTGT	A	0.4603	intergenic	N/A	N/A
Chromosome_1	1121098	CGAG	C	0.4167	intergenic	N/A	N/A
Chromosome_1	1121357	T	G	0.5614	intergenic	N/A	N/A
Chromosome_1	1124983	T	C	0.4857	CDS	A3770_01p06420	subunit 1 of CCR4-NOT transcription complex
Chromosome_1	1131301	CAG	C	0.4333	intergenic	N/A	N/A
Chromosome_1	1131329	G	C	0.4028	intergenic	N/A	N/A
Chromosome_1	1135481	T	C	0.4242	CDS	A3770_01p06470	subunit Psf3 of DNA replication GINS complex
Chromosome_1	1136162	TGTCTTCGTCTTC	T	0.3889	intergenic	N/A	N/A
Chromosome_1	1136370	T	G	0.5426	intergenic	N/A	N/A
Chromosome_1	1136896	G	A	0.4748	intergenic	N/A	N/A
Chromosome_1	1138190	CGAAGAT	C	0.3736	intergenic	N/A	N/A
Chromosome_1	1149902	C	G	0.5455	CDS	A3770_01p06560	hypothetical protein
Chromosome_1	1152861	A	G	0.5604	CDS	A3770_01p06570	Rubisco LSMT substrate-binding domain-containing protein
Chromosome_1	1154350	CGTGTGT	C	0.525	intron	A3770_01p06570	Rubisco LSMT substrate-binding domain-containing protein
Chromosome_1	1154774	T	C	0.5185	intergenic	N/A	N/A
Chromosome_1	1155291	CCTCTCGTCTCT	C	0.3665	intergenic	N/A	N/A
Chromosome_1	1155439	ACGTACT	A	0.4908	intergenic	N/A	N/A
Chromosome_1	1155454	C	G	0.5342	intergenic	N/A	N/A
Chromosome_1	1155760	G	A	0.544	intergenic	N/A	N/A
Chromosome_1	1155830	GTC	G	0.4444	intergenic	N/A	N/A
Chromosome_1	1156483	TG	T	0.4037	intergenic	N/A	N/A
Chromosome_1	1156577	A	G	0.4123	intergenic	N/A	N/A
Chromosome_1	1159536	G	A	0.5161	CDS	A3770_01p06610	importin
Chromosome_1	1161374	TC	T	0.4727	intergenic	N/A	N/A
Chromosome_1	1161390	CAGAG	C	0.4262	intergenic	N/A	N/A
Chromosome_1	1163372	CA	C	0.4762	intergenic	N/A	N/A
Chromosome_1	1163660	T	C	0.4545	CDS	A3770_01p06630	cyclophilin-type peptidyl-prolyl cis-trans isomerase
Chromosome_1	1164033	C	T	0.5	CDS	A3770_01p06630	cyclophilin-type peptidyl-prolyl cis-trans isomerase
Chromosome_1	1165709	T	A	0.5106	intergenic	N/A	N/A
Chromosome_1	1166027	T	C	0.4737	CDS	A3770_01p06650	putative adrenodoxin reductase
Chromosome_1	1167024	A	G	0.5175	CDS	A3770_01p06650	putative adrenodoxin reductase
Chromosome_1	1167544	T	C	0.4904	intergenic	N/A	N/A
Chromosome_1	1167674	G	A	0.4277	intergenic	N/A	N/A
Chromosome_1	1172583	CG	C	0.4792	CDS	A3770_01p06690	hypothetical protein
Chromosome_1	1173497	C	CAAGGAGA	0.3805	intergenic	N/A	N/A
Chromosome_1	1175924	C	T	0.4409	CDS	A3770_01p06700	hypothetical protein
Chromosome_1	1176147	G	A	0.5035	CDS	A3770_01p06710	ribosome recycling factor
Chromosome_1	1178036	A	G	0.4559	intergenic	N/A	N/A
Chromosome_1	1178645	CG	C	0.5521	CDS	A3770_01p06730	DNA replication ATP-dependent helicase Dna2
Chromosome_1	1178796	C	G	0.5556	CDS	A3770_01p06730	DNA replication ATP-dependent helicase Dna2
Chromosome_1	1186820	G	T	0.4597	CDS	A3770_01p06760	putative FAD/NAD(P)-binding oxidoreductase
Chromosome_1	1188520	C	T	0.5587	intergenic	N/A	N/A
Chromosome_1	1188562	G	C	0.5346	intergenic	N/A	N/A
Chromosome_1	1188647	TTC	T	0.4686	intergenic	N/A	N/A
Chromosome_1	1190425	TCTC	T	0.4242	intergenic	N/A	N/A
Chromosome_1	1190484	A	G	0.4514	intergenic	N/A	N/A
Chromosome_1	1192126	A	AAC	0.3832	intergenic	N/A	N/A
Chromosome_1	1193637	T	G	0.4606	intron	A3770_01p06810	hypothetical protein
Chromosome_1	1193691	A	G	0.4749	intron	A3770_01p06810	hypothetical protein
Chromosome_1	1193884	T	TG	0.5283	intergenic	N/A	N/A
Chromosome_1	1193891	G	GGA	0.4274	intergenic	N/A	N/A
Chromosome_1	1194856	C	T	0.4846	CDS	A3770_01p06820	tetratricopeptide repeat domain-containing protein
Chromosome_1	1195669	G	A	0.5867	intergenic	N/A	N/A
Chromosome_1	1196103	G	T	0.4672	intron	A3770_01p06830	ubiquinone biosynthesis protein Coq4
Chromosome_1	1196210	C	T	0.4954	intron	A3770_01p06830	ubiquinone biosynthesis protein Coq4
Chromosome_1	1196248	G	A	0.5104	intron	A3770_01p06830	ubiquinone biosynthesis protein Coq4
Chromosome_1	1196278	C	T	0.4842	intron	A3770_01p06830	ubiquinone biosynthesis protein Coq4
Chromosome_1	1196319	G	T	0.5	CDS	A3770_01p06830	ubiquinone biosynthesis protein Coq4
Chromosome_1	1197179	A	G	0.3942	intron	A3770_01p06840	hypothetical protein
Chromosome_1	1197191	C	T	0.3796	intron	A3770_01p06840	hypothetical protein
Chromosome_1	1197318	A	G	0.5858	CDS	A3770_01p06840	hypothetical protein
Chromosome_1	1197368	C	T	0.5833	CDS	A3770_01p06840	hypothetical protein
Chromosome_1	1197478	GAGCAC	G	0.5022	intergenic	N/A	N/A
Chromosome_1	1197481	C	CA	0.8938	intergenic	N/A	N/A
Chromosome_1	1200707	T	A	0.4369	CDS	A3770_01p06850	hypothetical protein
Chromosome_1	1201419	A	AG	0.4153	intergenic	N/A	N/A
Chromosome_1	1204145	T	C	0.4628	intergenic	N/A	N/A
Chromosome_1	1204471	A	AGT	0.5249	intergenic	N/A	N/A
Chromosome_1	1205418	T	C	0.4545	intron	A3770_01p06880	glycoside hydrolase
Chromosome_1	1205579	G	A	0.4771	CDS	A3770_01p06880	glycoside hydrolase
Chromosome_1	1205848	C	A	0.4348	intron	A3770_01p06880	glycoside hydrolase
Chromosome_1	1209063	G	C	0.4211	CDS	A3770_01p06900	subunit 7 of WASH complex
Chromosome_1	1209781	T	G	0.4587	CDS	A3770_01p06900	subunit 7 of WASH complex
Chromosome_1	1209784	T	A	0.4464	CDS	A3770_01p06900	subunit 7 of WASH complex
Chromosome_1	1209785	T	A	0.4495	CDS	A3770_01p06900	subunit 7 of WASH complex
Chromosome_1	1209788	C	A	0.4545	CDS	A3770_01p06900	subunit 7 of WASH complex
Chromosome_1	1213793	A	C	0.3056	intergenic	N/A	N/A
Chromosome_1	1221080	TTCTC	T	0.3121	intergenic	N/A	N/A
Chromosome_1	1224604	T	C	0.4823	CDS	A3770_01p06990	hypothetical protein
Chromosome_1	1226927	C	T	0.4836	CDS	A3770_01p07010	FKBP-type peptidyl-prolyl cis-trans isomerase
Chromosome_1	1227659	C	T	0.4662	CDS	A3770_01p07010	FKBP-type peptidyl-prolyl cis-trans isomerase
Chromosome_1	1229507	AGCTTT	A	0.4771	intergenic	N/A	N/A
Chromosome_1	1232748	A	AC	0.4511	intergenic	N/A	N/A
Chromosome_1	1232897	C	CTCTCT	0.3525	intergenic	N/A	N/A
Chromosome_1	1233167	G	C	0.4812	intergenic	N/A	N/A
Chromosome_1	1237788	A	G	0.4706	CDS	A3770_01p07050	hypothetical protein
Chromosome_1	1238014	CATTGATTGATTG	C	0.3352	intergenic	N/A	N/A
Chromosome_1	1238225	AGGT	A	0.4865	CDS	A3770_01p07060	tetratricopeptide repeat domain-containing protein
Chromosome_1	1240207	G	A	0.471	CDS	A3770_01p07070	armadillo repeat domain-containing protein
Chromosome_1	1241794	A	G	0.6292	CDS	A3770_01p07070	armadillo repeat domain-containing protein
Chromosome_1	1242530	C	T	0.4809	intergenic	N/A	N/A
Chromosome_1	1243653	G	A	0.4912	CDS	A3770_01p07080	hypothetical protein
Chromosome_1	1246318	G	C	0.5333	CDS	A3770_01p07080	hypothetical protein
Chromosome_1	1250189	GAGAAGA	G	0.4539	intergenic	N/A	N/A
Chromosome_1	1250547	T	G	0.4477	intergenic	N/A	N/A
Chromosome_1	1251601	A	G	0.4717	CDS	A3770_01p07110	cation transport protein ChaC
Chromosome_1	1256119	GC	G	0.4631	intron	A3770_01p07140	hypothetical protein
Chromosome_1	1256128	G	A	0.4762	intron	A3770_01p07140	hypothetical protein
Chromosome_1	1256142	G	C	0.4706	CDS	A3770_01p07140	hypothetical protein
Chromosome_1	1256421	C	CG	0.5266	intergenic	N/A	N/A
Chromosome_1	1256514	T	TG	0.3696	intergenic	N/A	N/A
Chromosome_1	1258588	G	GA	0.373	intergenic	N/A	N/A
Chromosome_1	1258694	G	A	0.5188	intergenic	N/A	N/A
Chromosome_1	1259041	T	C	0.5	intergenic	N/A	N/A
Chromosome_1	1259093	A	G	0.5	CDS	A3770_01p07160	cobalamin-dependent methionine synthase
Chromosome_1	1259118	G	A	0.4911	CDS	A3770_01p07160	cobalamin-dependent methionine synthase
Chromosome_1	1259308	T	C	0.4685	CDS	A3770_01p07160	cobalamin-dependent methionine synthase
Chromosome_1	1259716	T	C	0.2101	CDS	A3770_01p07160	cobalamin-dependent methionine synthase
Chromosome_1	1260367	C	G	0.6199	CDS	A3770_01p07160	cobalamin-dependent methionine synthase
Chromosome_1	1260480	G	A	0.2559	CDS	A3770_01p07160	cobalamin-dependent methionine synthase
Chromosome_1	1260589	A	G	0.6875	CDS	A3770_01p07160	cobalamin-dependent methionine synthase
Chromosome_1	1260919	T	C	0.4151	CDS	A3770_01p07160	cobalamin-dependent methionine synthase
Chromosome_1	1261363	C	T	0.2217	CDS	A3770_01p07160	cobalamin-dependent methionine synthase
Chromosome_1	1261366	C	A	0.2304	CDS	A3770_01p07160	cobalamin-dependent methionine synthase
Chromosome_1	1261368	G	C	0.2273	CDS	A3770_01p07160	cobalamin-dependent methionine synthase
Chromosome_1	1261369	C	A	0.2273	CDS	A3770_01p07160	cobalamin-dependent methionine synthase
Chromosome_1	1261372	C	G	0.2294	CDS	A3770_01p07160	cobalamin-dependent methionine synthase
Chromosome_1	1261373	A	G	0.2304	CDS	A3770_01p07160	cobalamin-dependent methionine synthase
Chromosome_1	1261375	C	T	0.2283	CDS	A3770_01p07160	cobalamin-dependent methionine synthase
Chromosome_1	1261378	C	G	0.2336	CDS	A3770_01p07160	cobalamin-dependent methionine synthase
Chromosome_1	1261407	T	C	0.4821	CDS	A3770_01p07160	cobalamin-dependent methionine synthase
Chromosome_1	1261408	A	G	0.4866	CDS	A3770_01p07160	cobalamin-dependent methionine synthase
Chromosome_1	1261447	G	A	0.2563	CDS	A3770_01p07160	cobalamin-dependent methionine synthase
Chromosome_1	1261523	G	A	0.7435	CDS	A3770_01p07160	cobalamin-dependent methionine synthase
Chromosome_1	1261543	G	A	0.4747	CDS	A3770_01p07160	cobalamin-dependent methionine synthase
Chromosome_1	1261584	G	A	0.7231	CDS	A3770_01p07160	cobalamin-dependent methionine synthase
Chromosome_1	1261999	C	T	0.2189	CDS	A3770_01p07160	cobalamin-dependent methionine synthase
Chromosome_1	1262467	C	G	0.2969	CDS	A3770_01p07160	cobalamin-dependent methionine synthase
Chromosome_1	1263019	T	C	0.2213	CDS	A3770_01p07160	cobalamin-dependent methionine synthase
Chromosome_1	1263187	T	C	0.3211	CDS	A3770_01p07160	cobalamin-dependent methionine synthase
Chromosome_1	1264159	G	A	0.4797	CDS	A3770_01p07160	cobalamin-dependent methionine synthase
Chromosome_1	1264289	C	A	0.4839	CDS	A3770_01p07160	cobalamin-dependent methionine synthase
Chromosome_1	1264366	C	T	0.5421	CDS	A3770_01p07160	cobalamin-dependent methionine synthase
Chromosome_1	1265676	C	T	0.5761	intron	A3770_01p07170	hypothetical protein
Chromosome_1	1266035	A	T	0.439	intergenic	N/A	N/A
Chromosome_1	1267106	G	A	0.5215	CDS	A3770_01p07180	hypothetical protein
Chromosome_1	1267467	T	C	0.4356	intergenic	N/A	N/A
Chromosome_1	1267659	A	G	0.427	CDS	A3770_01p07190	carotenoid oxygenase
Chromosome_1	1269479	G	A	0.446	CDS	A3770_01p07200	putative CDK-activating kinase assembly factor MAT1
Chromosome_1	1272109	A	T	0.5045	intergenic	N/A	N/A
Chromosome_1	1279916	A	G	0.5769	CDS	A3770_01p07260	hypothetical protein
Chromosome_1	1286227	G	A	0.5446	CDS	A3770_01p07280	ACT domain-containing protein
Chromosome_1	1290758	C	T	0.5	CDS	A3770_01p07300	hypothetical protein
Chromosome_1	1293610	G	C	0.3297	CDS	A3770_01p07310	heme peroxidase
Chromosome_1	1298322	CCT	C	0.3423	intergenic	N/A	N/A
Chromosome_1	1303609	G	GGAGAGGCACA	0.2963	intergenic	N/A	N/A
Chromosome_1	1307063	C	A	0.4444	CDS	A3770_01p07390	2-isopropylmalate synthase
Chromosome_1	1307151	C	T	0.4468	CDS	A3770_01p07390	2-isopropylmalate synthase
Chromosome_1	1307369	C	T	0.5352	intergenic	N/A	N/A
Chromosome_1	1309307	A	G	0.4839	intergenic	N/A	N/A
Chromosome_1	1310165	A	AT	0.4301	intergenic	N/A	N/A
Chromosome_1	1310192	G	A	0.4235	intergenic	N/A	N/A
Chromosome_1	1315735	G	GGGA	0.4154	intergenic	N/A	N/A
Chromosome_1	1315752	T	A	0.5161	intergenic	N/A	N/A
Chromosome_1	1317309	G	A	0.4953	CDS	A3770_01p07420	hypothetical protein
Chromosome_1	1318540	ATCGT	A	0.42	intergenic	N/A	N/A
Chromosome_1	1318890	C	A	0.4766	CDS	A3770_01p07440	peroxisomal membrane protein PMP22
Chromosome_1	1328071	T	C	0.5735	CDS	A3770_01p07490	hypothetical protein
Chromosome_1	1328235	T	C	0.4941	intergenic	N/A	N/A
Chromosome_1	1328291	A	G	0.5417	intergenic	N/A	N/A
Chromosome_1	1331880	T	A	0.4583	intergenic	N/A	N/A
Chromosome_1	1331882	T	TGAGACC	0.375	intergenic	N/A	N/A
Chromosome_1	1331911	T	G	0.4914	intergenic	N/A	N/A
Chromosome_1	1333015	GTGT	G	0.4839	intergenic	N/A	N/A
Chromosome_1	1333451	G	A	0.5758	intergenic	N/A	N/A
Chromosome_1	1333463	C	CGAGACGAA	0.4459	intergenic	N/A	N/A
Chromosome_1	1333601	A	G	0.5532	intergenic	N/A	N/A
Chromosome_1	1333658	G	T	0.5725	intergenic	N/A	N/A
Chromosome_1	1333817	G	T	0.4	CDS	A3770_01p07530	AP2 domain-containing transcription factor
Chromosome_1	1333856	C	T	0.4615	CDS	A3770_01p07530	AP2 domain-containing transcription factor
Chromosome_1	1336558	C	T	0.5062	intron	A3770_01p07540	acetylglutamate kinase
Chromosome_1	1336599	G	GT	0.4362	intron	A3770_01p07540	acetylglutamate kinase
Chromosome_1	1336939	CCATCATCATCAT	C	0.35	intergenic	N/A	N/A
Chromosome_1	1336991	A	G	0.4944	intergenic	N/A	N/A
Chromosome_1	1337069	T	C	0.4375	intergenic	N/A	N/A
Chromosome_1	1337071	G	A	0.4478	intergenic	N/A	N/A
Chromosome_1	1337072	A	G	0.4545	intergenic	N/A	N/A
Chromosome_1	1337096	G	A	0.4483	intergenic	N/A	N/A
Chromosome_1	1341412	G	T	0.51	CDS	A3770_01p07560	pseudouridine synthase
Chromosome_1	1341610	G	C	0.6438	intergenic	N/A	N/A
Chromosome_1	1341714	ACCGTCCATCCATCGTCCGT	A	0.3846	intergenic	N/A	N/A
Chromosome_1	1343628	A	C	0.4713	CDS	A3770_01p07570	hypothetical protein
Chromosome_1	1343689	C	T	0.4512	CDS	A3770_01p07570	hypothetical protein
Chromosome_1	1344320	A	G	0.4188	CDS	A3770_01p07580	tubby-like protein
Chromosome_1	1345244	C	A	0.5339	CDS	A3770_01p07580	tubby-like protein
Chromosome_1	1345562	A	G	0.4958	CDS	A3770_01p07580	tubby-like protein
Chromosome_1	1345835	T	C	0.4649	CDS	A3770_01p07580	tubby-like protein
Chromosome_1	1345929	A	G	0.5194	intron	A3770_01p07580	tubby-like protein
Chromosome_1	1346208	C	T	0.4833	intron	A3770_01p07580	tubby-like protein
Chromosome_1	1346784	C	T	0.4459	CDS	A3770_01p07590	hypothetical protein
Chromosome_1	1347748	G	A	0.5281	CDS	A3770_01p07590	hypothetical protein
Chromosome_1	1348065	T	G	0.8056	CDS	A3770_01p07590	hypothetical protein
Chromosome_1	1348554	A	G	0.5738	intergenic	N/A	N/A
Chromosome_1	1349491	T	C	0.4766	intergenic	N/A	N/A
Chromosome_1	1350227	G	C	0.4676	intron	A3770_01p07610	plastid ribosomal protein L9
Chromosome_1	1350266	A	G	0.4615	intron	A3770_01p07610	plastid ribosomal protein L9
Chromosome_1	1351003	CAG	C	0.3988	intron	A3770_01p07620	SRP9/SRP14 subunit of signal recognition particle
Chromosome_1	1359559	G	A	0.5686	CDS	A3770_01p07660	hypothetical protein
Chromosome_1	1359706	A	G	0.6087	CDS	A3770_01p07660	hypothetical protein
Chromosome_1	1362503	G	A	0.512	intergenic	N/A	N/A
Chromosome_1	1378409	T	G	0.5667	CDS	A3770_01p07710	hypothetical protein
Chromosome_1	1378595	C	G	0.5568	CDS	A3770_01p07710	hypothetical protein
Chromosome_1	1379032	A	C	0.4074	intergenic	N/A	N/A
Chromosome_1	1380665	C	T	0.4957	CDS	A3770_01p07730	hypothetical protein
Chromosome_1	1381547	G	A	0.5411	CDS	A3770_01p07730	hypothetical protein
Chromosome_1	1381742	A	G	0.4267	intergenic	N/A	N/A
Chromosome_1	1381744	A	G	0.4228	intergenic	N/A	N/A
Chromosome_1	1382096	A	AAGGC	0.3767	intergenic	N/A	N/A
Chromosome_1	1382146	G	A	0.4416	intergenic	N/A	N/A
Chromosome_1	1382516	C	T	0.4496	CDS	A3770_01p07740	subunit psaK of photosystem I reaction center
Chromosome_1	1382879	A	AAG	0.413	intron	A3770_01p07740	subunit psaK of photosystem I reaction center
Chromosome_1	1382920	CT	C	0.4737	intron	A3770_01p07740	subunit psaK of photosystem I reaction center
Chromosome_1	1385686	T	C	0.4696	intergenic	N/A	N/A
Chromosome_1	1389575	C	T	0.4464	CDS	A3770_01p07790	hypothetical protein
Chromosome_1	1392725	C	G	0.4595	CDS	A3770_01p07800	metallo-dependent phosphatase
Chromosome_1	1400310	C	G	0.5354	intergenic	N/A	N/A
Chromosome_1	1400895	G	GA	0.3647	intron	A3770_01p07840	ribosomal protein S19
Chromosome_1	1400938	CGAA	C	0.4176	intron	A3770_01p07840	ribosomal protein S19
Chromosome_1	1401004	A	C	0.4653	intron	A3770_01p07840	ribosomal protein S19
Chromosome_1	1403068	T	G	0.587	CDS	A3770_01p07850	galactokinase
Chromosome_1	1405197	C	T	0.4653	intergenic	N/A	N/A
Chromosome_1	1405839	G	T	0.4943	intergenic	N/A	N/A
Chromosome_1	1408522	A	ATC	0.4444	intergenic	N/A	N/A
Chromosome_1	1410654	A	AG	0.3966	intergenic	N/A	N/A
Chromosome_1	1410693	A	ACT	0.3125	intergenic	N/A	N/A
Chromosome_1	1412768	C	T	0.3243	intergenic	N/A	N/A
Chromosome_1	1412901	CCAG	C	0.3036	intergenic	N/A	N/A
Chromosome_1	1413553	CGAGGATGAGGAT	C	0.381	intergenic	N/A	N/A
Chromosome_1	1413622	G	T	0.5556	CDS	A3770_01p07910	fructosamine/ketosamine-3-kinase
Chromosome_1	1413803	C	T	0.5243	CDS	A3770_01p07910	fructosamine/ketosamine-3-kinase
Chromosome_1	1413914	C	T	0.447	CDS	A3770_01p07910	fructosamine/ketosamine-3-kinase
Chromosome_1	1414860	T	TC	0.3065	intergenic	N/A	N/A
Chromosome_1	1414915	A	T	0.4118	intergenic	N/A	N/A
Chromosome_1	1415561	G	A	0.5859	CDS	A3770_01p07920	DTW domain-containing protein
Chromosome_1	1415660	T	G	0.5909	CDS	A3770_01p07920	DTW domain-containing protein
Chromosome_1	1415663	G	C	0.5804	CDS	A3770_01p07920	DTW domain-containing protein
Chromosome_1	1415846	A	C	0.4962	intergenic	N/A	N/A
Chromosome_1	1418734	C	A	0.4639	CDS	A3770_01p07930	putative Golgi apparatus protein
Chromosome_1	1420146	TA	T	0.4306	intron	A3770_01p07940	ubiquitin conjugating enzyme
Chromosome_1	1421065	C	CCT	0.4397	intergenic	N/A	N/A
Chromosome_1	1421256	T	TG	0.471	intergenic	N/A	N/A
Chromosome_1	1421558	G	A	0.472	intergenic	N/A	N/A
Chromosome_1	1422429	G	GAC	0.4834	intron	A3770_01p07950	ubiquitin conjugating enzyme
Chromosome_1	1426391	A	ATGT	0.4035	CDS	A3770_01p07970	DUF382 domain-containing protein
Chromosome_1	1427759	G	C	0.5	intergenic	N/A	N/A
Chromosome_1	1427876	G	C	0.5375	intergenic	N/A	N/A
Chromosome_1	1428846	G	A	0.4595	CDS	A3770_01p07980	hypothetical protein
Chromosome_1	1428869	T	C	0.4455	CDS	A3770_01p07980	hypothetical protein
Chromosome_1	1431563	C	A	0.4453	CDS	A3770_01p07980	hypothetical protein
Chromosome_1	1433402	A	G	0.4758	intergenic	N/A	N/A
Chromosome_1	1435621	G	A	0.5299	CDS	A3770_01p08010	acetyl-CoA carboxylase
Chromosome_1	1437385	GGA	G	0.4878	intergenic	N/A	N/A
Chromosome_1	1441116	T	C	0.3913	intron	A3770_01p08030	hypothetical protein
Chromosome_1	1441130	TCAA	T	0.3312	intron	A3770_01p08030	hypothetical protein
Chromosome_1	1441919	A	AC	1	intergenic	N/A	N/A
Chromosome_1	1442413	T	C	0.4375	CDS	A3770_01p08040	hypothetical protein
Chromosome_1	1444402	CCTCTCTCTCTCT	C	0.3902	intergenic	N/A	N/A
Chromosome_1	1444457	C	T	0.467	intergenic	N/A	N/A
Chromosome_1	1444796	T	G	0.4348	intergenic	N/A	N/A
Chromosome_1	1445225	C	A	0.5414	intergenic	N/A	N/A
Chromosome_1	1450890	AAG	A	0.443	intergenic	N/A	N/A
Chromosome_1	1451456	G	A	0.5	intergenic	N/A	N/A
Chromosome_1	1455920	A	G	0.3768	intergenic	N/A	N/A
Chromosome_1	1455929	T	G	0.3869	intergenic	N/A	N/A
Chromosome_1	1455940	C	A	0.2993	intergenic	N/A	N/A
Chromosome_1	1456648	T	A	0.5	CDS	A3770_01p08100	hypothetical protein
Chromosome_1	1464276	A	ACG	0.4563	intergenic	N/A	N/A
Chromosome_1	1464425	C	T	0.5062	intergenic	N/A	N/A
Chromosome_1	1466052	A	C	0.5962	CDS	A3770_01p08150	subunit alpha of casein kinase II
Chromosome_1	1469573	GAAACGA	G	0.4375	intergenic	N/A	N/A
Chromosome_1	1520308	T	A	0.4896	CDS	A3770_01p08390	hypothetical protein
Chromosome_1	1566777	C	G	0.372	intron	A3770_01p08590	adenylylsulfate kinase
Chromosome_1	1596832	A	G	0.4483	CDS	A3770_01p08750	hypothetical protein
Chromosome_1	1637290	G	A	0.5818	CDS	A3770_01p09000	hypothetical protein
Chromosome_1	1638731	C	G	0.4427	intergenic	N/A	N/A
Chromosome_1	1638887	T	C	0.5093	intergenic	N/A	N/A
Chromosome_1	1656860	TAG	T	0.3583	intron	A3770_01p09120	CS domain-containing protein
Chromosome_1	1660419	T	C	0.4224	CDS	A3770_01p09130	subunit 2 of DNA-directed RNA polymerase III
Chromosome_1	1662521	ATC	A	0.3694	intergenic	N/A	N/A
Chromosome_1	1669000	G	A	0.4815	CDS	A3770_01p09160	myosin
Chromosome_1	1682596	G	T	0.5603	intron	A3770_01p09240	beta type subunit of proteasome
Chromosome_1	1690179	CCAAT	C	0.369	intergenic	N/A	N/A
Chromosome_1	1695723	C	T	0.5238	CDS	A3770_01p09340	hypothetical protein
Chromosome_1	1702278	C	T	0.4537	CDS	A3770_01p09390	hypothetical protein
Chromosome_1	1705165	C	T	0.5244	CDS	A3770_01p09400	AP2-like ethylene-responsive transcription factor
Chromosome_1	1706012	G	A	0.4811	intron	A3770_01p09400	AP2-like ethylene-responsive transcription factor
Chromosome_1	1707064	TG	T	0.5714	intergenic	N/A	N/A
Chromosome_1	1708692	A	G	0.3889	CDS	A3770_01p09410	ribokinase xylose isomerase
Chromosome_1	1709431	T	G	0.5188	intergenic	N/A	N/A
Chromosome_1	1712995	G	A	0.4435	CDS	A3770_01p09430	Arf GTPase activating protein
Chromosome_1	1717087	C	T	0.5333	CDS	A3770_01p09450	hypothetical protein
Chromosome_1	1717438	G	A	0.5455	CDS	A3770_01p09450	hypothetical protein
Chromosome_1	1722454	A	G	0.2743	CDS	A3770_01p09450	hypothetical protein
Chromosome_1	1728259	A	G	0.2769	CDS	A3770_01p09450	hypothetical protein
Chromosome_1	1728263	G	T	0.2338	CDS	A3770_01p09450	hypothetical protein
Chromosome_1	1728395	C	T	0.6477	CDS	A3770_01p09450	hypothetical protein
Chromosome_1	1728396	C	G	0.6477	CDS	A3770_01p09450	hypothetical protein
Chromosome_1	1729549	A	G	0.4578	CDS	A3770_01p09450	hypothetical protein
Chromosome_1	1731327	G	A	0.4844	intergenic	N/A	N/A
Chromosome_1	1731377	G	GA	0.3958	intergenic	N/A	N/A
Chromosome_1	1735021	A	T	0.5517	CDS	A3770_01p09480	signal peptide peptidase
Chromosome_1	1736662	C	T	0.432	CDS	A3770_01p09490	hypothetical protein
Chromosome_1	1741991	G	C	0.5397	intergenic	N/A	N/A
Chromosome_1	1760477	A	C	0.5652	CDS	A3770_01p09640	cold shock domain-containing protein
Chromosome_1	1760665	CGAG	C	0.398	CDS	A3770_01p09640	cold shock domain-containing protein
Chromosome_1	1761717	G	A	0.5727	CDS	A3770_01p09640	cold shock domain-containing protein
Chromosome_1	1762440	T	C	0.2946	CDS	A3770_01p09640	cold shock domain-containing protein
Chromosome_1	1763122	ACCTCCGCGGTG	A	0.4054	CDS	A3770_01p09650	hypothetical protein
Chromosome_1	1763142	T	A	0.4182	CDS	A3770_01p09650	hypothetical protein
Chromosome_1	1771279	G	C	0.5361	CDS	A3770_01p09690	hydantoinase/oxoprolinase
Chromosome_1	1775692	C	T	0.4176	CDS	A3770_01p09710	carboxylesterase
Chromosome_1	1789094	A	C	0.2	intergenic	N/A	N/A
Chromosome_1	1790391	C	T	0.4634	intergenic	N/A	N/A
Chromosome_1	1799622	G	GGA	0.4755	intergenic	N/A	N/A
Chromosome_1	1803959	A	C	0.4698	intron	A3770_01p09840	signal peptide peptidase
Chromosome_1	1803970	CAG	C	0.4295	intron	A3770_01p09840	signal peptide peptidase
Chromosome_1	1804788	C	G	0.4314	intron	A3770_01p09850	hypothetical protein
Chromosome_1	1805280	TTCTC	T	0.3939	intergenic	N/A	N/A
Chromosome_1	1805438	G	T	0.5736	intergenic	N/A	N/A
Chromosome_1	1805810	A	C	0.5357	CDS	A3770_01p09860	hypothetical protein
Chromosome_1	1806553	AGGATTGGATT	A	0.3163	intergenic	N/A	N/A
Chromosome_1	1812484	A	G	0.549	CDS	A3770_01p09910	hypothetical protein
Chromosome_1	1818695	C	T	0.4176	CDS	A3770_01p09940	glutamate decarboxylase
Chromosome_1	1820205	G	A	0.5	CDS	A3770_01p09950	hypothetical protein
Chromosome_1	1820614	C	T	0.4091	intergenic	N/A	N/A
Chromosome_1	1820760	G	A	0.4	CDS	A3770_01p09960	diacylglycerol acyltransferase
Chromosome_1	1825468	T	G	0.4217	CDS	A3770_01p09980	hypothetical protein
Chromosome_1	1825489	GGCCGCAAAGCCTGCCGCAAAGCCT	G	0.2597	CDS	A3770_01p09980	hypothetical protein
Chromosome_1	1828559	C	A	0.5	intergenic	N/A	N/A
Chromosome_1	1831995	CGT	C	0.4409	intergenic	N/A	N/A
Chromosome_1	1833923	T	C	0.4787	CDS	A3770_01p10030	hypothetical protein
Chromosome_1	1835657	G	A	0.5543	intergenic	N/A	N/A
Chromosome_1	1836448	A	G	0.5179	intergenic	N/A	N/A
Chromosome_1	1837511	G	A	0.4862	CDS	A3770_01p10060	zinc finger domain-containing protein
Chromosome_1	1842442	A	G	0.5164	intergenic	N/A	N/A
Chromosome_1	1842533	T	C	0.4175	intergenic	N/A	N/A
Chromosome_1	1849225	C	G	0.4653	intergenic	N/A	N/A
Chromosome_1	1849599	A	C	0.5657	CDS	A3770_01p10110	tail-specific protease
Chromosome_1	1849719	C	A	0.6067	CDS	A3770_01p10110	tail-specific protease
Chromosome_1	1849788	C	T	0.5543	CDS	A3770_01p10110	tail-specific protease
Chromosome_1	1851526	G	C	0.53	CDS	A3770_01p10120	hypothetical protein
Chromosome_1	1852624	T	G	0.4872	CDS	A3770_01p10120	hypothetical protein
Chromosome_1	1853506	A	C	0.4557	CDS	A3770_01p10120	hypothetical protein
Chromosome_1	1853859	C	G	0.431	CDS	A3770_01p10120	hypothetical protein
Chromosome_1	1855098	T	C	0.4565	CDS	A3770_01p10130	subunit C of vacuolar H+ V1 ATPase
Chromosome_1	1855583	T	G	0.271	intergenic	N/A	N/A
Chromosome_1	1858073	A	G	0.5194	CDS	A3770_01p10150	lipoyl synthase
Chromosome_1	1858695	A	G	0.4333	CDS	A3770_01p10150	lipoyl synthase
Chromosome_1	1860901	GAAACCCT	G	0.4545	intergenic	N/A	N/A
Chromosome_1	1861085	G	A	0.4099	intergenic	N/A	N/A
Chromosome_1	1863862	CCT	C	0.4419	intergenic	N/A	N/A
Chromosome_1	1864342	A	AACAACG	0.3453	intergenic	N/A	N/A
Chromosome_1	1866798	A	G	0.5432	CDS	A3770_01p10190	glycoside hydrolase
Chromosome_1	1867465	G	GTT	0.4706	intergenic	N/A	N/A
Chromosome_1	1869368	C	A	0.4898	CDS	A3770_01p10210	asparagine--tRNA ligase
Chromosome_1	1870883	A	G	0.5147	CDS	A3770_01p10220	trehalose 6-phosphate phosphatase
Chromosome_1	1871986	CAG	C	0.4251	intergenic	N/A	N/A
Chromosome_1	1872037	C	G	0.4942	intergenic	N/A	N/A
Chromosome_1	1872043	C	G	0.4942	intergenic	N/A	N/A
Chromosome_2	191723	G	A	0.3276	CDS	A3770_02p11310	mitochondrial CCA tRNA nucleotidyltransferase
Chromosome_2	192709	G	C	0.3617	CDS	A3770_02p11310	mitochondrial CCA tRNA nucleotidyltransferase
Chromosome_2	192968	C	T	0.331	CDS	A3770_02p11310	mitochondrial CCA tRNA nucleotidyltransferase
Chromosome_2	198849	T	C	0.336	CDS	A3770_02p11340	phospholipid scramblase
Chromosome_2	201230	T	C	0.3125	CDS	A3770_02p11360	hypothetical protein
Chromosome_2	208343	T	G	0.4676	CDS	A3770_02p11390	sialidase
Chromosome_2	210318	C	T	0.627	intergenic	N/A	N/A
Chromosome_2	210931	T	G	0.4574	CDS	A3770_02p11400	hypothetical protein
Chromosome_2	213529	T	G	0.4537	CDS	A3770_02p11410	inositol monophosphatase
Chromosome_2	213530	C	A	0.4537	CDS	A3770_02p11410	inositol monophosphatase
Chromosome_2	213726	AGACGAG	A	0.4018	intergenic	N/A	N/A
Chromosome_2	215915	T	C	0.5065	CDS	A3770_02p11430	rubisco large subunit N-methyltransferase
Chromosome_2	218555	A	G	0.569	CDS	A3770_02p11450	axin cytoskeletal adhesion-like protein
Chromosome_2	225697	A	C	0.5441	CDS	A3770_02p11480	hypothetical protein
Chromosome_2	228818	ATCG	A	0.2722	intergenic	N/A	N/A
Chromosome_2	229618	TC	T	0.5072	intergenic	N/A	N/A
Chromosome_2	234330	CTG	C	0.4118	intron	A3770_02p11540	translin-like protein
Chromosome_2	236376	GGA	G	0.2804	intergenic	N/A	N/A
Chromosome_2	237244	G	T	0.487	intergenic	N/A	N/A
Chromosome_2	237245	C	T	0.487	intergenic	N/A	N/A
Chromosome_2	237814	C	T	0.5404	CDS	A3770_02p11570	putative D-arabinono-1,4-lactone oxidase
Chromosome_2	239128	C	T	0.5043	CDS	A3770_02p11570	putative D-arabinono-1,4-lactone oxidase
Chromosome_2	239443	A	G	0.4353	CDS	A3770_02p11570	putative D-arabinono-1,4-lactone oxidase
Chromosome_2	246167	C	T	0.541	CDS	A3770_02p11610	aldose 1-epimerase
Chromosome_2	246372	C	CTA	0.3472	intergenic	N/A	N/A
Chromosome_2	251757	A	G	0.2885	CDS	A3770_02p11650	subtilisin-like serine protease
Chromosome_2	252759	C	A	0.4854	CDS	A3770_02p11650	subtilisin-like serine protease
Chromosome_2	256813	T	C	0.5375	CDS	A3770_02p11670	hypothetical protein
Chromosome_2	256994	C	G	0.4462	intron	A3770_02p11670	hypothetical protein
Chromosome_2	257603	GT	G	0.5579	intron	A3770_02p11680	hypothetical protein
Chromosome_2	263427	G	A	0.4895	intergenic	N/A	N/A
Chromosome_2	264951	TGAGAGAGAGAGAGAGAGAGAGAGA	T	0.2381	intergenic	N/A	N/A
Chromosome_2	273260	T	C	0.5565	CDS	A3770_02p11770	nitrate reductase
Chromosome_2	278016	T	C	0.5867	CDS	A3770_02p11790	formate-nitrite transporter family
Chromosome_2	283128	G	A	0.4894	intergenic	N/A	N/A
Chromosome_2	283633	T	C	0.4755	intergenic	N/A	N/A
Chromosome_2	286008	AT	A	0.381	intergenic	N/A	N/A
Chromosome_2	286014	AATC	A	0.4198	intergenic	N/A	N/A
Chromosome_2	286037	G	GCTTC	0.4535	intergenic	N/A	N/A
Chromosome_2	286135	A	G	0.5586	CDS	A3770_02p11850	N-acetyltransferase
Chromosome_2	288543	C	G	0.576	CDS	A3770_02p11860	Piezo non-specific cation channel protein
Chromosome_2	297060	G	GCA	0.2809	intergenic	N/A	N/A
Chromosome_2	297385	G	C	0.5208	intergenic	N/A	N/A
Chromosome_2	297729	G	A	0.4403	CDS	A3770_02p11890	GDP-mannose transporter
Chromosome_2	298825	G	GAGCAA	0.3889	intergenic	N/A	N/A
Chromosome_2	299225	CAG	C	0.4533	intergenic	N/A	N/A
Chromosome_2	301266	G	A	0.4451	intergenic	N/A	N/A
Chromosome_2	301305	ACTC	A	0.4386	intergenic	N/A	N/A
Chromosome_2	304364	C	A	0.5197	CDS	A3770_02p11930	metallo-dependent phosphatase
Chromosome_2	305039	TTG	T	0.3303	intergenic	N/A	N/A
Chromosome_2	308748	A	G	0.5	CDS	A3770_02p11960	protein serine/threonine phosphatase 2C
Chromosome_2	309349	G	A	0.4789	CDS	A3770_02p11960	protein serine/threonine phosphatase 2C
Chromosome_2	310530	A	G	0.4737	CDS	A3770_02p11960	protein serine/threonine phosphatase 2C
Chromosome_2	312600	G	GA	0.5294	intergenic	N/A	N/A
Chromosome_2	312627	A	G	0.5584	intergenic	N/A	N/A
Chromosome_2	312638	C	A	0.5256	intergenic	N/A	N/A
Chromosome_2	312644	T	C	0.5432	intergenic	N/A	N/A
Chromosome_2	314285	A	C	0.3118	intergenic	N/A	N/A
Chromosome_2	314305	T	C	0.3333	intergenic	N/A	N/A
Chromosome_2	318785	A	G	0.4778	CDS	A3770_02p12000	hypothetical protein
Chromosome_2	322699	G	T	0.4507	intergenic	N/A	N/A
Chromosome_2	324372	A	C	0.5865	CDS	A3770_02p12030	cytochrome P450 sterol 14-demethylase
Chromosome_2	328058	C	T	0.4819	CDS	A3770_02p12060	hypothetical protein
Chromosome_2	328858	T	G	0.5	intergenic	N/A	N/A
Chromosome_2	337739	G	T	0.45	intergenic	N/A	N/A
Chromosome_2	339983	C	T	0.4286	intergenic	N/A	N/A
Chromosome_2	342461	C	CGAAAGACAAAATAGA	0.3951	intergenic	N/A	N/A
Chromosome_2	345594	G	A	0.5897	CDS	A3770_02p12150	WD40 repeat domain-containing protein
Chromosome_2	347106	C	T	0.513	intergenic	N/A	N/A
Chromosome_2	347801	T	C	0.5	CDS	A3770_02p12160	defective in cullin neddylation protein
Chromosome_2	348413	C	A	0.5408	CDS	A3770_02p12160	defective in cullin neddylation protein
Chromosome_2	348973	C	T	0.49	CDS	A3770_02p12170	Tctex-1 domain-containing protein
Chromosome_2	357599	C	A	0.3284	intron	A3770_02p12230	hypothetical protein
Chromosome_2	357601	C	A	0.3333	intron	A3770_02p12230	hypothetical protein
Chromosome_2	360941	GTAATCCC	G	0.4356	intergenic	N/A	N/A
Chromosome_2	366817	T	C	0.5783	CDS	A3770_02p12280	hypothetical protein
Chromosome_2	370658	G	T	0.5217	CDS	A3770_02p12290	glycoside hydrolase
Chromosome_2	379415	T	C	0.4649	intron	A3770_02p12340	hypothetical protein
Chromosome_2	381889	C	G	0.9904	CDS	A3770_02p12360	protein arginine N-methyltransferase
Chromosome_2	396951	G	A	0.5256	CDS	A3770_02p12450	hypothetical protein
Chromosome_2	398066	A	G	0.5172	intergenic	N/A	N/A
Chromosome_2	414688	AT	A	0.4483	intergenic	N/A	N/A
Chromosome_2	415892	A	C	0.4638	CDS	A3770_02p12570	biotin carboxylase subunit of acetyl-CoA carboxylase
Chromosome_2	416719	T	C	0.467	intergenic	N/A	N/A
Chromosome_2	416723	C	G	0.4749	intergenic	N/A	N/A
Chromosome_2	416872	C	CAG	0.8718	intergenic	N/A	N/A
Chromosome_2	417722	T	C	0.3871	intron	A3770_02p12580	hypothetical protein
Chromosome_2	417736	G	T	0.3864	intron	A3770_02p12580	hypothetical protein
Chromosome_2	418425	G	A	0.5044	CDS	A3770_02p12580	hypothetical protein
Chromosome_2	418679	GTA	G	0.4848	intergenic	N/A	N/A
Chromosome_2	418983	T	C	0.449	CDS	A3770_02p12590	DUF3228 domain-containing protein
Chromosome_2	419516	C	A	0.4887	intergenic	N/A	N/A
Chromosome_2	419530	G	GGGAA	0.4032	intergenic	N/A	N/A
Chromosome_2	420786	A	C	0.2885	CDS	A3770_02p12600	hypothetical protein
Chromosome_2	421383	G	C	0.4923	intergenic	N/A	N/A
Chromosome_2	422941	T	C	0.5052	CDS	A3770_02p12610	tubulin polyglutamylase
Chromosome_2	423543	C	A	0.4685	CDS	A3770_02p12620	hypothetical protein
Chromosome_2	427152	G	C	0.4375	intergenic	N/A	N/A
Chromosome_2	432750	AG	A	0.4046	intron	A3770_02p12660	E2 subunit of dihydrolipoyllysine-residue succinyltransferase
Chromosome_2	434374	A	C	0.2778	intergenic	N/A	N/A
Chromosome_2	434515	G	A	0.4965	intergenic	N/A	N/A
Chromosome_2	438761	C	T	0.3772	intergenic	N/A	N/A
Chromosome_2	438787	CA	C	0.3761	intergenic	N/A	N/A
Chromosome_2	438847	C	CT	0.9508	intergenic	N/A	N/A
Chromosome_2	438855	G	GT	0.95	intergenic	N/A	N/A
Chromosome_2	439865	G	A	0.5755	CDS	A3770_02p12700	hypothetical protein
Chromosome_2	439912	T	C	0.5385	CDS	A3770_02p12700	hypothetical protein
Chromosome_2	443737	TGAGAGAGA	T	0.4132	intron	A3770_02p12720	ribosomal protein S28
Chromosome_2	444345	A	G	0.3824	intergenic	N/A	N/A
Chromosome_2	445404	A	G	0.5065	intergenic	N/A	N/A
Chromosome_2	445600	T	C	0.4872	intergenic	N/A	N/A
Chromosome_2	449190	GCCC	G	0.5306	CDS	A3770_02p12760	chloroplast photosystem II protein PsbR
Chromosome_2	450491	A	C	0.4259	CDS	A3770_02p12770	tubulin binding cofactor C
Chromosome_2	455177	A	G	0.4035	CDS	A3770_02p12790	hypothetical protein
Chromosome_2	455216	T	C	0.4054	CDS	A3770_02p12790	hypothetical protein
Chromosome_2	457675	CT	C	0.4148	intergenic	N/A	N/A
Chromosome_2	461266	G	T	0.4891	CDS	A3770_02p12830	hypothetical protein
Chromosome_2	461269	G	T	0.4892	CDS	A3770_02p12830	hypothetical protein
Chromosome_2	462546	C	G	0.5122	intergenic	N/A	N/A
Chromosome_2	463124	T	C	0.4074	intergenic	N/A	N/A
Chromosome_2	465830	A	G	0.39	CDS	A3770_02p12850	alpha subunit of voltage-gated Ca2+ channel
Chromosome_2	468050	T	G	0.528	CDS	A3770_02p12850	alpha subunit of voltage-gated Ca2+ channel
Chromosome_2	472322	A	G	0.4713	CDS	A3770_02p12870	dual specificity tyrosine-phosphorylation-regulated kinase
Chromosome_2	474836	TAACTGAAACTGA	T	0.4444	intergenic	N/A	N/A
Chromosome_2	475195	A	T	0.4828	intergenic	N/A	N/A
Chromosome_2	475197	G	A	0.4831	intergenic	N/A	N/A
Chromosome_2	479375	T	A	0.4902	intron	A3770_02p12910	hypothetical protein
Chromosome_2	479381	C	A	0.5094	intron	A3770_02p12910	hypothetical protein
Chromosome_2	489307	C	A	0.4793	CDS	A3770_02p12940	hypothetical protein
Chromosome_2	490567	C	T	0.4066	CDS	A3770_02p12950	hypothetical protein
Chromosome_2	493245	TCGA	T	0.4191	intron	A3770_02p12970	hypothetical protein
Chromosome_2	494766	T	A	0.4656	intergenic	N/A	N/A
Chromosome_2	495723	A	C	0.4702	intergenic	N/A	N/A
Chromosome_2	497745	C	T	0.4531	CDS	A3770_02p12990	adenylyl cyclase
Chromosome_2	497754	G	A	0.4729	CDS	A3770_02p12990	adenylyl cyclase
Chromosome_2	498548	AC	A	0.4918	intergenic	N/A	N/A
Chromosome_2	499162	T	TTC	0.2793	intron	A3770_02p13000	hypothetical protein
Chromosome_2	500954	G	A	0.6	CDS	A3770_02p13010	hypothetical protein
Chromosome_2	501099	G	A	0.4437	intergenic	N/A	N/A
Chromosome_2	503508	GGA	G	0.3976	intergenic	N/A	N/A
Chromosome_2	504402	A	C	0.5246	intergenic	N/A	N/A
Chromosome_2	504912	C	A	0.4863	CDS	A3770_02p13050	DUF498 domain-containing protein
Chromosome_2	504915	C	A	0.4945	CDS	A3770_02p13050	DUF498 domain-containing protein
Chromosome_2	505277	T	G	0.4043	CDS	A3770_02p13050	DUF498 domain-containing protein
Chromosome_2	505286	G	T	0.4286	CDS	A3770_02p13050	DUF498 domain-containing protein
Chromosome_2	505693	G	GC	0.4828	intergenic	N/A	N/A
Chromosome_2	507902	A	C	0.2286	intron	A3770_02p13060	hypothetical protein
Chromosome_2	514466	G	C	0.6082	intergenic	N/A	N/A
Chromosome_2	514695	A	G	0.5868	intergenic	N/A	N/A
Chromosome_2	515186	TTC	T	0.4069	intergenic	N/A	N/A
Chromosome_2	521395	T	G	0.4762	intergenic	N/A	N/A
Chromosome_2	522914	C	T	0.5079	CDS	A3770_02p13140	hypothetical protein
Chromosome_2	527052	G	T	0.4729	intergenic	N/A	N/A
Chromosome_2	532259	T	C	0.4524	CDS	A3770_02p13210	meiotic recombinase Dmc1
Chromosome_2	534718	C	A	0.4078	CDS	A3770_02p13230	hypothetical protein
Chromosome_2	538716	GGA	G	0.2823	intergenic	N/A	N/A
Chromosome_2	541627	TATC	T	0.4	CDS	A3770_02p13280	hypothetical protein
Chromosome_2	544775	G	T	0.4516	CDS	A3770_02p13290	hypothetical protein
Chromosome_2	546906	G	A	0.4951	CDS	A3770_02p13300	alanine--tRNA ligase
Chromosome_2	547173	C	T	0.5254	CDS	A3770_02p13300	alanine--tRNA ligase
Chromosome_2	550333	A	G	0.524	intron	A3770_02p13310	putative molybdopterin synthase sulfur carrier
Chromosome_2	550972	T	C	0.4396	CDS	A3770_02p13320	RNA-binding domain-containing protein
Chromosome_2	551899	CT	C	0.3273	intergenic	N/A	N/A
Chromosome_2	555169	G	A	0.3762	CDS	A3770_02p13330	WD40 repeat domain-containing protein
Chromosome_2	559043	G	GC	0.4587	CDS	A3770_02p13360	ABC1 domain-containing protein
Chromosome_2	562470	A	C	0.4432	CDS	A3770_02p13370	hypothetical protein
Chromosome_2	562502	T	G	0.4588	CDS	A3770_02p13370	hypothetical protein
Chromosome_2	564779	C	A	0.5051	CDS	A3770_02p13380	hypothetical protein
Chromosome_2	566062	C	T	0.5413	CDS	A3770_02p13380	hypothetical protein
Chromosome_2	566259	A	G	0.5644	CDS	A3770_02p13380	hypothetical protein
Chromosome_2	566629	G	A	0.4722	intergenic	N/A	N/A
Chromosome_2	567698	T	C	0.5407	CDS	A3770_02p13390	S-adenosyl-L-methionine-dependent methyltransferase
Chromosome_2	568348	CGG	C	0.2816	intergenic	N/A	N/A
Chromosome_2	568586	T	C	0.4948	CDS	A3770_02p13400	hypothetical protein
Chromosome_2	568706	C	T	0.5484	CDS	A3770_02p13400	hypothetical protein
Chromosome_2	568747	T	C	0.5366	CDS	A3770_02p13400	hypothetical protein
Chromosome_2	569989	T	C	0.4514	intron	A3770_02p13410	parvulin-type peptidyl-prolyl cis-trans isomerase
Chromosome_2	570036	G	T	0.4678	intron	A3770_02p13410	parvulin-type peptidyl-prolyl cis-trans isomerase
Chromosome_2	571393	A	G	0.5385	intergenic	N/A	N/A
Chromosome_2	574114	A	C	0.4545	CDS	A3770_02p13430	CC1-like splicing factor
Chromosome_2	574281	T	C	0.493	CDS	A3770_02p13430	CC1-like splicing factor
Chromosome_2	574914	G	A	0.5054	CDS	A3770_02p13430	CC1-like splicing factor
Chromosome_2	578628	A	C	0.48	CDS	A3770_02p13460	vesicle-associated protein
Chromosome_2	580516	G	C	0.4298	CDS	A3770_02p13480	DUF1084 domain-containing protein
Chromosome_2	581393	T	TCC	0.6067	intergenic	N/A	N/A
Chromosome_2	587471	GCT	G	0.3699	intergenic	N/A	N/A
Chromosome_2	587831	C	CAG	0.3899	intergenic	N/A	N/A
Chromosome_2	587889	C	CA	0.4472	intergenic	N/A	N/A
Chromosome_2	589144	C	T	0.576	CDS	A3770_02p13510	pre-mRNA splicing helicase BRR2
Chromosome_2	589540	T	C	0.4444	CDS	A3770_02p13510	pre-mRNA splicing helicase BRR2
Chromosome_2	589603	T	G	0.4167	CDS	A3770_02p13510	pre-mRNA splicing helicase BRR2
Chromosome_2	589936	A	G	0.439	CDS	A3770_02p13510	pre-mRNA splicing helicase BRR2
Chromosome_2	590329	C	T	0.4545	CDS	A3770_02p13510	pre-mRNA splicing helicase BRR2
Chromosome_2	590641	A	C	0.4694	CDS	A3770_02p13510	pre-mRNA splicing helicase BRR2
Chromosome_2	591658	G	A	0.4098	CDS	A3770_02p13510	pre-mRNA splicing helicase BRR2
Chromosome_2	592366	T	C	0.5273	CDS	A3770_02p13510	pre-mRNA splicing helicase BRR2
Chromosome_2	592684	A	C	0.5	CDS	A3770_02p13510	pre-mRNA splicing helicase BRR2
Chromosome_2	593156	A	G	0.4495	CDS	A3770_02p13510	pre-mRNA splicing helicase BRR2
Chromosome_2	594263	G	C	0.4679	CDS	A3770_02p13510	pre-mRNA splicing helicase BRR2
Chromosome_2	594301	G	T	0.5	CDS	A3770_02p13510	pre-mRNA splicing helicase BRR2
Chromosome_2	601556	C	T	0.4315	intergenic	N/A	N/A
Chromosome_2	608848	G	A	0.3966	CDS	A3770_02p13610	type I ABC transporter
Chromosome_2	615071	G	T	0.4504	intergenic	N/A	N/A
Chromosome_2	618086	C	T	0.4918	CDS	A3770_02p13640	L-type cyclin
Chromosome_2	619580	G	T	0.5357	CDS	A3770_02p13650	hypothetical protein
Chromosome_2	624806	G	A	0.4464	intergenic	N/A	N/A
Chromosome_2	626547	G	T	0.5148	intergenic	N/A	N/A
Chromosome_2	628594	A	G	0.463	intergenic	N/A	N/A
Chromosome_2	629624	A	G	0.4604	CDS	A3770_02p13690	hypothetical protein
Chromosome_2	631386	G	A	0.3529	CDS	A3770_02p13700	ribosomal RNA small subunit methyltransferase NEP1
Chromosome_2	631738	C	CCT	0.2845	intron	A3770_02p13700	ribosomal RNA small subunit methyltransferase NEP1
Chromosome_2	633810	C	A	0.4672	intergenic	N/A	N/A
Chromosome_2	634400	TTC	T	0.4936	intergenic	N/A	N/A
Chromosome_2	634514	A	C	0.5484	CDS	A3770_02p13720	putative fatty acid desaturase
Chromosome_2	635882	C	G	0.434	intergenic	N/A	N/A
Chromosome_2	636110	A	G	0.4425	CDS	A3770_02p13730	kinesin-like protein
Chromosome_2	637011	T	G	0.5187	CDS	A3770_02p13730	kinesin-like protein
Chromosome_2	638057	A	G	0.4963	CDS	A3770_02p13730	kinesin-like protein
Chromosome_2	638789	T	C	0.5	intergenic	N/A	N/A
Chromosome_2	639673	A	G	0.5	CDS	A3770_02p13740	hypothetical protein
Chromosome_2	639683	C	T	0.4947	intron	A3770_02p13740	hypothetical protein
Chromosome_2	640191	A	T	0.5556	intron	A3770_02p13740	hypothetical protein
Chromosome_2	640833	G	A	0.4602	CDS	A3770_02p13750	DEAD box RNA helicase
Chromosome_2	640840	A	G	0.5093	CDS	A3770_02p13750	DEAD box RNA helicase
Chromosome_2	642633	C	T	0.5659	CDS	A3770_02p13760	hypothetical protein
Chromosome_2	643015	T	C	0.5862	CDS	A3770_02p13760	hypothetical protein
Chromosome_2	643115	T	C	0.5429	intergenic	N/A	N/A
Chromosome_2	646183	C	T	0.4729	intergenic	N/A	N/A
Chromosome_2	646356	GGAGAGA	G	0.3884	intergenic	N/A	N/A
Chromosome_2	646794	A	C	0.5289	CDS	A3770_02p13790	bromodomain-containing protein
Chromosome_2	648741	G	A	0.5405	CDS	A3770_02p13800	subunit D of vacuolar H+ V0 ATPase
Chromosome_2	648864	T	C	0.4245	CDS	A3770_02p13800	subunit D of vacuolar H+ V0 ATPase
Chromosome_2	652105	A	G	0.5638	CDS	A3770_02p13820	heavy chain of dynein
Chromosome_2	652726	G	C	0.5156	CDS	A3770_02p13820	heavy chain of dynein
Chromosome_2	652780	T	C	0.4962	CDS	A3770_02p13820	heavy chain of dynein
Chromosome_2	653572	T	C	0.4184	CDS	A3770_02p13820	heavy chain of dynein
Chromosome_2	654571	A	C	0.4149	CDS	A3770_02p13820	heavy chain of dynein
Chromosome_2	655252	G	C	0.5043	CDS	A3770_02p13820	heavy chain of dynein
Chromosome_2	656017	C	A	0.4891	CDS	A3770_02p13820	heavy chain of dynein
Chromosome_2	656224	G	T	0.4146	CDS	A3770_02p13820	heavy chain of dynein
Chromosome_2	656263	G	C	0.3984	CDS	A3770_02p13820	heavy chain of dynein
Chromosome_2	656527	T	C	0.4766	CDS	A3770_02p13820	heavy chain of dynein
Chromosome_2	657160	G	T	0.5391	CDS	A3770_02p13820	heavy chain of dynein
Chromosome_2	657665	T	C	0.5138	CDS	A3770_02p13820	heavy chain of dynein
Chromosome_2	658618	G	T	0.5047	CDS	A3770_02p13820	heavy chain of dynein
Chromosome_2	659038	T	C	0.4571	CDS	A3770_02p13820	heavy chain of dynein
Chromosome_2	659458	T	C	0.4754	CDS	A3770_02p13820	heavy chain of dynein
Chromosome_2	660397	A	G	0.552	CDS	A3770_02p13820	heavy chain of dynein
Chromosome_2	661649	T	C	0.4336	CDS	A3770_02p13820	heavy chain of dynein
Chromosome_2	661762	C	T	0.4914	CDS	A3770_02p13820	heavy chain of dynein
Chromosome_2	661795	C	T	0.5135	CDS	A3770_02p13820	heavy chain of dynein
Chromosome_2	663545	G	A	0.4787	CDS	A3770_02p13820	heavy chain of dynein
Chromosome_2	663856	C	G	0.481	CDS	A3770_02p13820	heavy chain of dynein
Chromosome_2	665643	C	A	0.4825	CDS	A3770_02p13830	aspartyl-tRNA synthetase
Chromosome_2	666381	C	CTGA	0.4759	intergenic	N/A	N/A
Chromosome_2	666587	ATTG	A	0.76	intergenic	N/A	N/A
Chromosome_2	667821	C	A	0.5263	CDS	A3770_02p13840	pumilio-like RNA-binding protein
Chromosome_2	669586	GGA	G	0.2655	intergenic	N/A	N/A
Chromosome_2	672359	A	G	0.5	intergenic	N/A	N/A
Chromosome_2	672593	A	G	0.5058	CDS	A3770_02p13880	hypothetical protein
Chromosome_2	672789	A	C	0.493	CDS	A3770_02p13880	hypothetical protein
Chromosome_2	673591	T	C	0.5254	CDS	A3770_02p13880	hypothetical protein
Chromosome_2	674228	A	G	0.4957	CDS	A3770_02p13880	hypothetical protein
Chromosome_2	674255	G	C	0.4912	CDS	A3770_02p13880	hypothetical protein
Chromosome_2	674750	GCC	G	0.5055	intergenic	N/A	N/A
Chromosome_2	674775	T	C	0.4787	intergenic	N/A	N/A
Chromosome_2	674930	C	G	0.5	CDS	A3770_02p13890	ammonium transporter
Chromosome_2	679281	G	T	0.4722	intergenic	N/A	N/A
Chromosome_2	679494	C	CTTTA	0.4235	intergenic	N/A	N/A
Chromosome_2	679621	T	A	0.4624	intergenic	N/A	N/A
Chromosome_2	680115	G	T	0.407	intergenic	N/A	N/A
Chromosome_2	680159	G	C	0.4337	intergenic	N/A	N/A
Chromosome_2	682362	G	GA	0.5027	intergenic	N/A	N/A
Chromosome_2	683488	CCT	C	0.488	intergenic	N/A	N/A
Chromosome_2	683928	A	C	0.4683	CDS	A3770_02p13930	hypothetical protein
Chromosome_2	684502	T	G	0.4836	intergenic	N/A	N/A
Chromosome_2	684540	T	G	0.4919	intergenic	N/A	N/A
Chromosome_2	684585	T	TC	0.5	intergenic	N/A	N/A
Chromosome_2	684683	C	T	0.5077	intergenic	N/A	N/A
Chromosome_2	684766	TGGCA	T	0.4933	intergenic	N/A	N/A
Chromosome_2	684815	A	C	0.5094	intergenic	N/A	N/A
Chromosome_2	684860	A	G	0.4885	CDS	A3770_02p13940	hypothetical protein
Chromosome_2	684915	A	G	0.4762	CDS	A3770_02p13940	hypothetical protein
Chromosome_2	686537	T	C	0.5349	intron	A3770_02p13950	hypothetical protein
Chromosome_2	686721	T	C	0.5325	CDS	A3770_02p13950	hypothetical protein
Chromosome_2	686817	G	C	0.4834	intergenic	N/A	N/A
Chromosome_2	688975	A	C	0.4938	CDS	A3770_02p13970	hypothetical protein
Chromosome_2	690523	A	G	0.5105	intergenic	N/A	N/A
Chromosome_2	696909	A	G	0.5269	CDS	A3770_02p14020	lipase
Chromosome_2	697098	G	A	0.5	intergenic	N/A	N/A
Chromosome_2	697197	G	GA	0.422	intergenic	N/A	N/A
Chromosome_2	698389	A	C	0.4783	CDS	A3770_02p14030	hypothetical protein
Chromosome_2	698392	G	C	0.4615	CDS	A3770_02p14030	hypothetical protein
Chromosome_2	700459	C	A	0.4234	intron	A3770_02p14040	ribosomal protein L32
Chromosome_2	700573	TTCTCTCTCTCTCTCTC	T	0.3932	intron	A3770_02p14040	ribosomal protein L32
Chromosome_2	703181	A	G	0.4748	CDS	A3770_02p14050	putative importin beta
Chromosome_2	707627	A	T	0.4333	CDS	A3770_02p14060	concanavalin A-like lectin/glucanase
Chromosome_2	711778	G	C	0.4556	CDS	A3770_02p14060	concanavalin A-like lectin/glucanase
Chromosome_2	713758	T	C	0.551	CDS	A3770_02p14060	concanavalin A-like lectin/glucanase
Chromosome_2	716638	A	G	0.4158	CDS	A3770_02p14060	concanavalin A-like lectin/glucanase
Chromosome_2	720343	G	T	0.5181	CDS	A3770_02p14060	concanavalin A-like lectin/glucanase
Chromosome_2	720813	C	T	0.4758	CDS	A3770_02p14060	concanavalin A-like lectin/glucanase
Chromosome_2	724232	CTG	C	0.4299	intergenic	N/A	N/A
Chromosome_2	726291	ATC	A	0.4099	intergenic	N/A	N/A
Chromosome_2	737073	C	A	0.4435	CDS	A3770_02p14130	aminodeoxychorismate synthase
Chromosome_2	738082	A	G	0.4965	CDS	A3770_02p14130	aminodeoxychorismate synthase
Chromosome_2	744643	A	C	0.569	intergenic	N/A	N/A
Chromosome_2	744676	T	C	0.5446	intergenic	N/A	N/A
Chromosome_2	745217	C	T	0.4312	CDS	A3770_02p14150	hypothetical protein
Chromosome_2	745489	ACC	A	0.5253	intergenic	N/A	N/A
Chromosome_2	746064	TCTTCCATCGAACGATC	T	0.3419	intergenic	N/A	N/A
Chromosome_2	746662	A	G	0.5362	intergenic	N/A	N/A
Chromosome_2	747896	G	A	0.3231	intergenic	N/A	N/A
Chromosome_2	749277	A	G	0.4355	CDS	A3770_02p14180	mannose-6-phosphate isomerase
Chromosome_2	749278	T	A	0.4309	CDS	A3770_02p14180	mannose-6-phosphate isomerase
Chromosome_2	750270	T	G	0.5444	intergenic	N/A	N/A
Chromosome_2	751687	C	G	0.4831	intergenic	N/A	N/A
Chromosome_2	760080	GA	G	0.5914	intergenic	N/A	N/A
Chromosome_2	760498	T	G	0.4878	intergenic	N/A	N/A
Chromosome_2	762719	C	T	0.4808	intergenic	N/A	N/A
Chromosome_2	763425	C	G	0.4408	intergenic	N/A	N/A
Chromosome_2	767260	A	T	0.2358	intergenic	N/A	N/A
Chromosome_2	767320	G	T	0.3004	intergenic	N/A	N/A
Chromosome_2	769593	T	C	0.4645	intergenic	N/A	N/A
Chromosome_2	771404	G	A	0.4	CDS	A3770_02p14280	hypothetical protein
Chromosome_2	771885	A	G	0.445	intergenic	N/A	N/A
Chromosome_2	771971	C	T	0.3416	intergenic	N/A	N/A
Chromosome_2	772288	T	G	0.4589	intergenic	N/A	N/A
Chromosome_2	772670	G	T	0.5333	intergenic	N/A	N/A
Chromosome_2	772717	A	C	0.5872	intergenic	N/A	N/A
Chromosome_2	774179	G	T	0.604	intergenic	N/A	N/A
Chromosome_2	774506	T	C	0.4677	intergenic	N/A	N/A
Chromosome_2	774664	A	AG	0.4655	intergenic	N/A	N/A
Chromosome_2	775146	T	G	0.5225	intergenic	N/A	N/A
Chromosome_2	775147	G	C	0.5273	intergenic	N/A	N/A
Chromosome_2	775268	G	A	0.5288	intergenic	N/A	N/A
Chromosome_2	776453	G	A	0.5226	intergenic	N/A	N/A
Chromosome_2	776559	T	G	0.5425	intergenic	N/A	N/A
Chromosome_2	780346	A	G	0.5	CDS	A3770_02p14310	ribosome biogenesis protein Bms1
Chromosome_2	781349	CGAATGA	C	0.3247	intergenic	N/A	N/A
Chromosome_2	781635	A	C	0.3577	intergenic	N/A	N/A
Chromosome_2	781636	A	C	0.3551	intergenic	N/A	N/A
Chromosome_2	781681	G	GGA	0.5476	intergenic	N/A	N/A
Chromosome_2	786296	A	C	0.3913	intron	A3770_02p14340	ACT domain-containing protein
Chromosome_2	790720	AGAC	A	0.4575	intergenic	N/A	N/A
Chromosome_2	795792	A	G	0.566	intergenic	N/A	N/A
Chromosome_2	796599	C	T	0.4052	CDS	A3770_02p14390	hypothetical protein
Chromosome_2	807064	C	G	0.4903	CDS	A3770_02p14430	glycerol-3-phosphate acyltransferase
Chromosome_2	810143	TTC	T	0.419	intergenic	N/A	N/A
Chromosome_2	810765	C	A	0.4425	intergenic	N/A	N/A
Chromosome_2	812338	C	G	0.4876	CDS	A3770_02p14460	fatty acid hydroxylase
Chromosome_2	816836	T	C	0.4359	CDS	A3770_02p14490	lycopene beta cyclase
Chromosome_2	818036	C	A	0.4651	intergenic	N/A	N/A
Chromosome_2	822141	T	A	0.5189	intergenic	N/A	N/A
Chromosome_2	824772	T	C	0.5299	CDS	A3770_02p14530	RNA polymerase II subunit A C-terminal domain phosphatase
Chromosome_2	827325	A	AAG	0.2547	intergenic	N/A	N/A
Chromosome_2	828020	G	A	0.2152	intergenic	N/A	N/A
Chromosome_2	831237	ATCTCTC	A	0.3267	CDS	A3770_02p14560	beta subunit of phenylalanine--tRNA ligase
Chromosome_2	831557	G	GT	0.5299	intergenic	N/A	N/A
Chromosome_2	835121	CGAGA	C	0.3818	intron	A3770_02p14580	hypothetical protein
Chromosome_2	835231	T	C	0.4397	intron	A3770_02p14580	hypothetical protein
Chromosome_2	835234	G	A	0.4444	intron	A3770_02p14580	hypothetical protein
Chromosome_2	835279	C	A	0.4344	intron	A3770_02p14580	hypothetical protein
Chromosome_2	835315	C	T	0.472	intron	A3770_02p14580	hypothetical protein
Chromosome_2	836742	T	C	0.5497	CDS	A3770_02p14590	hypothetical protein
Chromosome_2	836816	T	C	0.4336	CDS	A3770_02p14590	hypothetical protein
Chromosome_2	837117	GTC	G	0.4792	intergenic	N/A	N/A
Chromosome_2	837240	G	A	0.5	intergenic	N/A	N/A
Chromosome_2	837243	T	C	0.5196	intergenic	N/A	N/A
Chromosome_2	837509	T	C	0.4673	intergenic	N/A	N/A
Chromosome_2	837616	A	G	0.5208	intergenic	N/A	N/A
Chromosome_2	838188	A	C	0.5303	intergenic	N/A	N/A
Chromosome_2	838221	T	C	0.3065	intergenic	N/A	N/A
Chromosome_2	839565	A	C	0.2344	intron	A3770_02p14600	hypothetical protein
Chromosome_2	840839	G	A	0.52	intergenic	N/A	N/A
Chromosome_2	843448	C	G	0.5092	CDS	A3770_02p14610	hypothetical protein
Chromosome_2	843582	CCGAT	C	0.4745	intergenic	N/A	N/A
Chromosome_2	847777	G	A	0.4574	intron	A3770_02p14650	hypothetical protein
Chromosome_2	847825	AGATGATGATGAT	A	0.3243	intron	A3770_02p14650	hypothetical protein
Chromosome_2	851657	C	G	0.4951	CDS	A3770_02p14680	minichromosome maintenance protein Mcm7
Chromosome_2	852585	AATCTTG	A	0.4231	intergenic	N/A	N/A
Chromosome_2	853665	A	G	0.575	CDS	A3770_02p14690	hypothetical protein
Chromosome_2	855020	G	GGA	0.3154	intergenic	N/A	N/A
Chromosome_2	863389	G	A	0.4634	CDS	A3770_02p14730	hypothetical protein
Chromosome_2	864940	A	T	0.4907	CDS	A3770_02p14740	hypothetical protein
Chromosome_2	866136	G	C	0.4059	CDS	A3770_02p14740	hypothetical protein
Chromosome_2	866348	T	G	0.5524	CDS	A3770_02p14740	hypothetical protein
Chromosome_2	869064	A	AC	0.5059	intergenic	N/A	N/A
Chromosome_2	869267	GAGA	G	0.4145	intergenic	N/A	N/A
Chromosome_2	873243	A	C	0.4974	intergenic	N/A	N/A
Chromosome_2	876043	C	T	0.4724	intergenic	N/A	N/A
Chromosome_2	876159	AT	A	0.5283	intergenic	N/A	N/A
Chromosome_2	876328	G	T	0.4806	intron	A3770_02p14800	subunit of coatomer delta
Chromosome_2	876389	T	A	0.4724	intron	A3770_02p14800	subunit of coatomer delta
Chromosome_2	878086	C	T	0.3933	CDS	A3770_02p14800	subunit of coatomer delta
Chromosome_2	879314	A	G	0.493	CDS	A3770_02p14810	hypothetical protein
Chromosome_2	879478	CAGG	C	0.4272	intergenic	N/A	N/A
Chromosome_2	879731	G	T	0.5234	intergenic	N/A	N/A
Chromosome_2	881087	A	T	0.5044	intergenic	N/A	N/A
Chromosome_2	883081	T	A	0.4932	intergenic	N/A	N/A
Chromosome_2	883555	AAGAGAG	A	0.2823	intron	A3770_02p14840	cyclophilin-type peptidyl-prolyl cis-trans isomerase
Chromosome_2	883962	AC	A	0.4892	CDS	A3770_02p14840	cyclophilin-type peptidyl-prolyl cis-trans isomerase
Chromosome_2	886340	G	A	0.4659	CDS	A3770_02p14860	hypothetical protein
Chromosome_2	886584	AT	A	0.4265	intergenic	N/A	N/A
Chromosome_2	887817	G	A	0.5	CDS	A3770_02p14870	Rpc34 subunit of RNA polymerase
Chromosome_2	893405	C	G	0.5112	CDS	A3770_02p14900	hypothetical protein
Chromosome_2	900861	T	TG	0.4505	intergenic	N/A	N/A
Chromosome_2	901266	GTCATCATCATCATCATCATCATCA	G	0.2672	intron	A3770_02p14950	phosphatidylglycerophosphate synthase
Chromosome_2	909217	A	G	0.5417	CDS	A3770_02p14990	hypothetical protein
Chromosome_2	909633	T	G	0.4245	intergenic	N/A	N/A
Chromosome_2	909857	CTTCTCT	C	0.4151	CDS	A3770_02p15000	hypothetical protein
Chromosome_2	910209	A	G	0.5065	CDS	A3770_02p15000	hypothetical protein
Chromosome_2	913132	A	G	0.4557	intergenic	N/A	N/A
Chromosome_2	916647	A	AGT	0.5287	intergenic	N/A	N/A
Chromosome_2	917210	T	C	0.5463	intergenic	N/A	N/A
Chromosome_2	917813	G	C	0.5	intergenic	N/A	N/A
Chromosome_2	919022	A	G	0.4711	CDS	A3770_02p15060	RabGAP/TBC domain-containing protein
Chromosome_2	919610	A	G	0.5538	CDS	A3770_02p15060	RabGAP/TBC domain-containing protein
Chromosome_2	921711	G	A	0.481	CDS	A3770_02p15080	Rho GTPase-activating domain-containing protein
Chromosome_2	923222	G	A	0.4228	intergenic	N/A	N/A
Chromosome_2	926060	G	T	0.4834	intergenic	N/A	N/A
Chromosome_2	926252	T	G	0.4932	intergenic	N/A	N/A
Chromosome_2	928193	A	T	0.4112	CDS	A3770_02p15130	phosphoribosylformylglycinamidine synthase
Chromosome_2	930258	C	T	0.4124	CDS	A3770_02p15130	phosphoribosylformylglycinamidine synthase
Chromosome_2	931542	T	C	0.4224	intergenic	N/A	N/A
Chromosome_2	931557	G	C	0.4237	intergenic	N/A	N/A
Chromosome_2	931597	G	GT	0.4146	intergenic	N/A	N/A
Chromosome_2	934203	G	T	0.51	CDS	A3770_02p15140	subunit RPB2 of DNA-directed RNA polymerase II
Chromosome_2	937359	C	T	0.5495	CDS	A3770_02p15150	lariat debranching enzyme
Chromosome_2	937574	T	G	0.5694	intergenic	N/A	N/A
Chromosome_2	939127	G	GTGA	0.4335	intergenic	N/A	N/A
Chromosome_2	940450	A	G	0.4545	CDS	A3770_02p15170	oxidoreductase
Chromosome_2	941609	T	G	0.5546	CDS	A3770_02p15190	hypothetical protein
Chromosome_2	944224	G	A	0.437	CDS	A3770_02p15190	hypothetical protein
Chromosome_2	946702	C	T	0.4412	CDS	A3770_02p15190	hypothetical protein
Chromosome_2	951285	G	C	0.4409	intergenic	N/A	N/A
Chromosome_2	952404	G	A	0.3971	CDS	A3770_02p15210	hypothetical protein
Chromosome_2	955338	G	A	0.5673	CDS	A3770_02p15210	hypothetical protein
Chromosome_2	956450	G	A	0.5833	CDS	A3770_02p15220	hypothetical protein
Chromosome_2	961860	G	A	0.5325	CDS	A3770_02p15260	putative cysteine-rich secretory protein
Chromosome_2	961927	T	G	0.5227	CDS	A3770_02p15260	putative cysteine-rich secretory protein
Chromosome_2	963987	C	T	0.6148	CDS	A3770_02p15270	putative cysteine-rich secretory protein
Chromosome_2	963991	G	A	0.6569	CDS	A3770_02p15270	putative cysteine-rich secretory protein
Chromosome_2	964007	C	T	0.6357	CDS	A3770_02p15270	putative cysteine-rich secretory protein
Chromosome_2	964042	C	T	0.218	CDS	A3770_02p15270	putative cysteine-rich secretory protein
Chromosome_2	964044	A	G	0.219	CDS	A3770_02p15270	putative cysteine-rich secretory protein
Chromosome_2	967707	CT	C	0.5357	intergenic	N/A	N/A
Chromosome_2	969415	A	G	0.439	CDS	A3770_02p15310	putative cysteine-rich secretory protein
Chromosome_2	976859	T	C	0.4766	CDS	A3770_02p15360	endonuclease MutS2
Chromosome_2	986982	G	A	0.4884	CDS	A3770_02p15400	hypothetical protein
Chromosome_2	995121	C	T	0.5054	CDS	A3770_02p15450	thioesterase
Chromosome_2	996686	TC	T	0.2152	intergenic	N/A	N/A
Chromosome_2	996691	C	G	0.3543	intergenic	N/A	N/A
Chromosome_2	996692	G	A	0.2327	intergenic	N/A	N/A
Chromosome_2	996694	A	C	0.2434	intergenic	N/A	N/A
Chromosome_2	996696	C	CT	0.3077	intergenic	N/A	N/A
Chromosome_2	997374	G	A	0.4872	CDS	A3770_02p15470	hypothetical protein
Chromosome_2	999216	T	A	0.5556	CDS	A3770_02p15470	hypothetical protein
Chromosome_2	1001589	A	G	0.5278	intergenic	N/A	N/A
Chromosome_2	1001609	G	C	0.539	intergenic	N/A	N/A
Chromosome_2	1006610	TC	T	0.6867	intergenic	N/A	N/A
Chromosome_2	1006634	C	A	0.5455	intergenic	N/A	N/A
Chromosome_2	1009918	C	T	0.437	intergenic	N/A	N/A
Chromosome_2	1013958	G	T	0.4681	intergenic	N/A	N/A
Chromosome_2	1015339	A	G	0.5234	CDS	A3770_02p15580	hypothetical protein
Chromosome_2	1016214	G	A	0.5227	intergenic	N/A	N/A
Chromosome_2	1019183	CAGAGAG	C	0.2054	intergenic	N/A	N/A
Chromosome_2	1027527	C	T	0.5478	CDS	A3770_02p15620	hypothetical protein
Chromosome_2	1028548	C	CGA	0.2077	intergenic	N/A	N/A
Chromosome_2	1032921	TG	T	0.4286	intergenic	N/A	N/A
Chromosome_2	1043606	C	T	0.4466	CDS	A3770_02p15690	monoamine-oxidase A repressor R1 Zinc-finger domain-containing protein
Chromosome_2	1045343	G	A	0.5113	CDS	A3770_02p15700	subunit HslV of ATP-dependent protease
Chromosome_2	1045406	C	G	0.4855	CDS	A3770_02p15700	subunit HslV of ATP-dependent protease
Chromosome_2	1045899	A	G	0.5256	intergenic	N/A	N/A
Chromosome_2	1045953	G	C	0.5	intergenic	N/A	N/A
Chromosome_2	1046212	G	A	0.4434	intron	A3770_02p15710	inorganic pyrophosphatase
Chromosome_2	1047291	G	T	0.4891	intergenic	N/A	N/A
Chromosome_2	1047595	T	C	0.5546	intron	A3770_02p15720	hypothetical protein
Chromosome_2	1054640	G	T	0.4797	intron	A3770_02p15770	hypothetical protein
Chromosome_2	1074608	C	A	0.4608	CDS	A3770_02p15860	Sec7 domain-containing protein
Chromosome_2	1076939	AAC	A	0.4588	intergenic	N/A	N/A
Chromosome_2	1077297	T	G	0.5478	intergenic	N/A	N/A
Chromosome_2	1077426	A	G	0.4557	intergenic	N/A	N/A
Chromosome_2	1077881	A	G	0.4839	CDS	A3770_02p15880	hypothetical protein
Chromosome_2	1082131	A	G	0.5234	CDS	A3770_02p15910	hypothetical protein
Chromosome_2	1085562	C	T	0.4727	intergenic	N/A	N/A
Chromosome_2	1086707	GGCT	G	0.4752	intergenic	N/A	N/A
Chromosome_2	1086710	T	TG	0.9259	intergenic	N/A	N/A
Chromosome_2	1093439	C	T	0.4878	CDS	A3770_02p15980	hypothetical protein
Chromosome_2	1096231	T	C	0.5748	CDS	A3770_02p16000	putative steroid dehydrogenase
Chromosome_2	1097900	C	A	0.4771	intergenic	N/A	N/A
Chromosome_2	1099111	GGA	G	0.517	intergenic	N/A	N/A
Chromosome_2	1099154	TGGA	T	0.4713	intergenic	N/A	N/A
Chromosome_2	1099195	AAGAG	A	0.2989	intergenic	N/A	N/A
Chromosome_2	1099287	C	T	0.4817	intergenic	N/A	N/A
Chromosome_2	1106318	CAACAAG	C	0.3899	intergenic	N/A	N/A
Chromosome_2	1106381	T	C	0.5122	intergenic	N/A	N/A
Chromosome_2	1111382	T	C	0.4881	CDS	A3770_02p16070	WD40 repeat domain-containing protein
Chromosome_2	1114960	T	G	0.5506	CDS	A3770_02p16090	hypothetical protein
Chromosome_2	1115310	T	C	0.5165	CDS	A3770_02p16090	hypothetical protein
Chromosome_2	1116869	GTCTC	G	0.3736	intergenic	N/A	N/A
Chromosome_2	1126661	T	C	0.3671	intergenic	N/A	N/A
Chromosome_2	1126735	T	G	0.4324	intergenic	N/A	N/A
Chromosome_2	1128202	CA	C	0.9208	intergenic	N/A	N/A
Chromosome_2	1137825	T	C	0.4956	CDS	A3770_02p16210	cytochrome P450
Chromosome_2	1138110	A	G	0.5109	CDS	A3770_02p16210	cytochrome P450
Chromosome_2	1138116	T	C	0.5182	CDS	A3770_02p16210	cytochrome P450
Chromosome_2	1138483	G	A	0.5568	CDS	A3770_02p16210	cytochrome P450
Chromosome_2	1139278	C	T	0.5222	CDS	A3770_02p16220	hypothetical protein
Chromosome_2	1139971	G	A	0.5089	CDS	A3770_02p16220	hypothetical protein
Chromosome_2	1140046	C	T	0.4754	CDS	A3770_02p16220	hypothetical protein
Chromosome_2	1140092	A	C	0.5135	CDS	A3770_02p16220	hypothetical protein
Chromosome_2	1140124	A	T	0.463	CDS	A3770_02p16220	hypothetical protein
Chromosome_2	1140311	G	A	0.5208	CDS	A3770_02p16220	hypothetical protein
Chromosome_2	1146235	C	CAAGT	0.4615	intergenic	N/A	N/A
Chromosome_2	1147465	GGA	G	0.4083	intergenic	N/A	N/A
Chromosome_2	1149912	TCAACAA	T	0.367	intergenic	N/A	N/A
Chromosome_2	1150424	G	T	0.3782	CDS	A3770_02p16280	hypothetical protein
Chromosome_2	1150589	TCA	T	0.4737	intron	A3770_02p16280	hypothetical protein
Chromosome_2	1160174	GTCATCATCATCATCA	G	0.3103	intron	A3770_02p16330	ATP-binding cassette transporter
Chromosome_2	1161335	T	G	0.5657	CDS	A3770_02p16330	ATP-binding cassette transporter
Chromosome_2	1171037	A	G	0.4957	intergenic	N/A	N/A
Chromosome_2	1172713	T	TC	0.5625	intergenic	N/A	N/A
Chromosome_2	1176052	T	C	0.2911	CDS	A3770_02p16410	hypothetical protein
Chromosome_2	1176455	G	A	0.5534	CDS	A3770_02p16410	hypothetical protein
Chromosome_2	1182033	AGAGT	A	0.381	intergenic	N/A	N/A
Chromosome_2	1183942	A	G	0.4351	intergenic	N/A	N/A
Chromosome_2	1185128	T	TA	0.4255	intergenic	N/A	N/A
Chromosome_2	1185422	T	C	0.5132	CDS	A3770_02p16460	hypothetical protein
Chromosome_2	1185461	G	C	0.5526	CDS	A3770_02p16460	hypothetical protein
Chromosome_2	1186510	GCAA	G	0.4514	CDS	A3770_02p16460	hypothetical protein
Chromosome_2	1186879	CCT	C	0.3895	intron	A3770_02p16470	putative subunit g of F-type H+-transporting ATPase
Chromosome_2	1190938	T	TA	0.3494	intergenic	N/A	N/A
Chromosome_2	1192363	C	G	0.5366	CDS	A3770_02p16500	hypothetical protein
Chromosome_2	1192756	A	G	0.5462	CDS	A3770_02p16500	hypothetical protein
Chromosome_2	1198250	G	C	0.5	intron	A3770_02p16530	hypothetical protein
Chromosome_2	1200511	G	A	0.2263	CDS	A3770_02p16540	hypothetical protein
Chromosome_2	1201481	C	T	0.4833	CDS	A3770_02p16550	short-chain dehydrogenase/reductase
Chromosome_2	1201794	A	T	0.3871	intron	A3770_02p16550	short-chain dehydrogenase/reductase
Chromosome_2	1201796	A	T	0.4033	intron	A3770_02p16550	short-chain dehydrogenase/reductase
Chromosome_2	1207091	G	A	0.466	intergenic	N/A	N/A
Chromosome_2	1212627	C	A	0.4531	CDS	A3770_02p16630	AP2 domain-containing protein
Chromosome_2	1217524	TTG	T	0.45	intergenic	N/A	N/A
Chromosome_2	1230084	T	C	0.4904	CDS	A3770_02p16690	heavy chain of dynein
Chromosome_2	1232679	C	T	0.4503	CDS	A3770_02p16700	hypothetical protein
Chromosome_2	1233459	T	C	0.4057	CDS	A3770_02p16700	hypothetical protein
Chromosome_2	1235001	T	C	0.4961	CDS	A3770_02p16700	hypothetical protein
Chromosome_2	1243927	A	T	0.314	CDS	A3770_02p16720	hypothetical protein
Chromosome_2	1245597	T	C	0.5086	CDS	A3770_02p16730	pyridoxal phosphate-dependent transferase
Chromosome_2	1257753	T	C	0.5542	intergenic	N/A	N/A
Chromosome_2	1261355	G	C	0.4579	CDS	A3770_02p16830	hypothetical protein
Chromosome_2	1261569	T	C	0.5281	CDS	A3770_02p16830	hypothetical protein
Chromosome_2	1267961	A	C	0.4688	intergenic	N/A	N/A
Chromosome_2	1270536	G	T	0.4623	CDS	A3770_02p16880	hypothetical protein
Chromosome_2	1271264	TCACACA	T	0.4914	intergenic	N/A	N/A
Chromosome_2	1275931	T	G	0.6032	intergenic	N/A	N/A
Chromosome_2	1275933	T	G	0.5938	intergenic	N/A	N/A
Chromosome_2	1278962	C	CAG	0.2549	intergenic	N/A	N/A
Chromosome_2	1282927	A	G	0.5435	CDS	A3770_02p16940	hypothetical protein
Chromosome_2	1284903	C	T	0.463	CDS	A3770_02p16950	S-adenosyl-L-methionine-dependent methyltransferase
Chromosome_2	1289641	TCAC	T	0.378	CDS	A3770_02p16980	4-hydroxybenzoate octaprenyltransferase
Chromosome_2	1290006	A	C	0.4574	CDS	A3770_02p16980	4-hydroxybenzoate octaprenyltransferase
Chromosome_2	1293037	C	T	0.5376	intergenic	N/A	N/A
Chromosome_2	1306895	GTT	G	0.437	intron	A3770_02p17090	light chain of dynein
Chromosome_2	1313360	T	G	0.5085	CDS	A3770_02p17130	rRNA-processing protein EFG1
Chromosome_2	1316170	G	A	0.447	CDS	A3770_02p17150	starch branching enzyme
Chromosome_2	1320051	A	G	0.3265	CDS	A3770_02p17180	L domain-containing protein
Chromosome_2	1320053	T	C	0.3333	CDS	A3770_02p17180	L domain-containing protein
Chromosome_2	1322501	T	A	0.618	CDS	A3770_02p17190	glycine dehydrogenase
Chromosome_2	1325448	T	C	0.486	intergenic	N/A	N/A
Chromosome_2	1326830	C	T	0.5053	CDS	A3770_02p17200	hypothetical protein
Chromosome_2	1327581	C	T	0.4595	CDS	A3770_02p17200	hypothetical protein
Chromosome_2	1327671	G	A	0.4341	CDS	A3770_02p17200	hypothetical protein
Chromosome_2	1335281	C	A	0.6481	intergenic	N/A	N/A
Chromosome_2	1335325	A	ACT	0.6	intergenic	N/A	N/A
Chromosome_2	1337140	G	T	0.4318	CDS	A3770_02p17250	hypothetical protein
Chromosome_2	1340374	T	C	0.3551	CDS	A3770_02p17260	ARM repeat domain-containing protein
Chromosome_2	1346579	G	A	0.5029	CDS	A3770_02p17270	delta chain of chloroplast ATP synthase
Chromosome_2	1352089	C	T	0.5149	CDS	A3770_02p17300	glycoside hydrolase
Chromosome_2	1365183	C	T	0.488	CDS	A3770_02p17340	serine carboxypeptidase
Chromosome_2	1383945	A	C	0.4845	intergenic	N/A	N/A
Chromosome_2	1406750	A	G	0.4918	CDS	A3770_02p17580	WD40 repeat domain-containing protein
Chromosome_2	1409443	GGAAAAAGAAAAAGAAAAA	G	0.2804	intergenic	N/A	N/A
Chromosome_2	1411401	T	G	0.3908	intron	A3770_02p17610	hypothetical protein
Chromosome_2	1418271	A	G	0.5429	CDS	A3770_02p17640	plasma-membrane proton-efflux P-type ATPase
Chromosome_2	1426689	T	C	0.4301	CDS	A3770_02p17690	hypothetical protein
Chromosome_2	1426769	C	T	0.4554	CDS	A3770_02p17690	hypothetical protein
Chromosome_2	1427534	G	T	0.5588	CDS	A3770_02p17700	hypothetical protein
Chromosome_2	1431325	T	C	0.5644	CDS	A3770_02p17730	ion transport protein
Chromosome_2	1434688	G	C	0.4412	CDS	A3770_02p17730	ion transport protein
Chromosome_2	1440486	A	C	0.413	CDS	A3770_02p17760	putative sodium hydrogen exchanger
Chromosome_2	1440851	AG	A	0.51	intergenic	N/A	N/A
Chromosome_2	1446494	C	T	0.4522	CDS	A3770_02p17800	hypothetical protein
Chromosome_2	1447101	G	A	0.4752	intergenic	N/A	N/A
Chromosome_2	1449292	C	A	0.4786	intergenic	N/A	N/A
Chromosome_2	1449479	C	CCT	0.329	intron	A3770_02p17830	hypothetical protein
Chromosome_2	1453274	T	A	0.4453	CDS	A3770_02p17860	hypothetical protein
Chromosome_2	1454935	GTCCTCGCAGCTC	G	0.4057	CDS	A3770_02p17870	inositol polyphosphate kinase
Chromosome_2	1457122	C	T	0.5517	CDS	A3770_02p17890	hypothetical protein
Chromosome_2	1457855	C	T	0.4851	CDS	A3770_02p17890	hypothetical protein
Chromosome_2	1458547	A	G	0.4305	intergenic	N/A	N/A
Chromosome_2	1475054	A	G	0.5393	CDS	A3770_02p18000	hypothetical protein
Chromosome_2	1484678	T	C	0.5361	intergenic	N/A	N/A
Chromosome_2	1485894	A	G	0.4123	CDS	A3770_02p18070	subunit 8 of oligomeric Golgi complex
Chromosome_2	1485962	CG	C	0.6071	intron	A3770_02p18070	subunit 8 of oligomeric Golgi complex
Chromosome_2	1486653	T	C	0.5524	intergenic	N/A	N/A
Chromosome_2	1490427	G	GA	0.4851	intergenic	N/A	N/A
Chromosome_2	1494037	G	C	0.5259	intron	A3770_02p18140	hypothetical protein
Chromosome_2	1504787	A	G	0.4505	CDS	A3770_02p18220	hypothetical protein
Chromosome_2	1509905	TTCTC	T	0.3544	intron	A3770_02p18250	ribosomal protein L20
Chromosome_2	1517684	A	G	0.4224	CDS	A3770_02p18320	DEAD-box ATP-dependent RNA helicase
Chromosome_2	1518009	C	T	0.4808	CDS	A3770_02p18320	DEAD-box ATP-dependent RNA helicase
Chromosome_2	1518957	G	A	0.5344	intergenic	N/A	N/A
Chromosome_2	1519630	C	T	0.5431	CDS	A3770_02p18330	tRNA/tmRNA (uracil-C(5))-methyltransferase
Chromosome_2	1534907	TGGAGGAG	T	0.5114	intron	A3770_02p18400	hypothetical protein
Chromosome_2	1539725	G	A	0.4815	CDS	A3770_02p18440	hypothetical protein
Chromosome_2	1548363	T	C	0.4528	CDS	A3770_02p18490	hypothetical protein
Chromosome_2	1550698	T	C	0.5185	CDS	A3770_02p18510	hypothetical protein
Chromosome_2	1553769	G	T	0.5478	CDS	A3770_02p18520	transketolase
Chromosome_2	1554658	G	A	0.4488	CDS	A3770_02p18520	transketolase
Chromosome_2	1560501	TTCTCTC	T	0.3313	intron	A3770_02p18550	microtubule-associated protein RP/EB
Chromosome_2	1562044	C	T	0.4924	intergenic	N/A	N/A
Chromosome_2	1562326	G	C	0.4848	CDS	A3770_02p18560	hypothetical protein
Chromosome_2	1565068	G	GCT	0.46	intergenic	N/A	N/A
Chromosome_2	1566299	G	C	0.5878	CDS	A3770_02p18580	WD40 repeat domain-containing protein
Chromosome_2	1566889	G	C	0.4746	intergenic	N/A	N/A
Chromosome_2	1569451	T	C	0.5246	CDS	A3770_02p18600	hypothetical protein
Chromosome_2	1571596	AGT	A	0.4151	intergenic	N/A	N/A
Chromosome_2	1571667	G	A	0.5357	intergenic	N/A	N/A
Chromosome_2	1577381	G	A	0.48	CDS	A3770_02p18650	dual specificity protein kinase
Chromosome_2	1577382	T	C	0.48	CDS	A3770_02p18650	dual specificity protein kinase
Chromosome_2	1578738	GGAGAGAGAGAGA	G	0.3554	intron	A3770_02p18660	hypothetical protein
Chromosome_2	1579054	T	A	0.5556	CDS	A3770_02p18660	hypothetical protein
Chromosome_2	1588297	T	C	0.5323	CDS	A3770_02p18720	GrpE nucleotide exchange factor
Chromosome_2	1588502	A	G	0.5439	CDS	A3770_02p18720	GrpE nucleotide exchange factor
Chromosome_2	1588704	G	T	0.487	CDS	A3770_02p18720	GrpE nucleotide exchange factor
Chromosome_2	1589463	A	G	0.4144	CDS	A3770_02p18730	KIF1-binding protein
Chromosome_2	1589854	T	C	0.4706	CDS	A3770_02p18730	KIF1-binding protein
Chromosome_2	1590359	T	G	0.5243	CDS	A3770_02p18730	KIF1-binding protein
Chromosome_2	1590576	G	C	0.4519	intron	A3770_02p18730	KIF1-binding protein
Chromosome_2	1590589	T	C	0.4455	intron	A3770_02p18730	KIF1-binding protein
Chromosome_2	1590857	A	G	0.413	intergenic	N/A	N/A
Chromosome_2	1591146	G	A	0.4909	intergenic	N/A	N/A
Chromosome_2	1594255	GT	G	0.8601	intergenic	N/A	N/A
Chromosome_2	1604328	C	T	0.5825	CDS	A3770_02p18790	dual specificity protein kinase
Chromosome_2	1605236	T	C	0.5575	CDS	A3770_02p18800	phosphotyrosyl phosphatase activator PTPA
Chromosome_2	1607618	C	A	0.537	intergenic	N/A	N/A
Chromosome_2	1611184	A	G	0.4886	CDS	A3770_02p18840	G-family ABC transporter
Chromosome_2	1613609	G	A	0.52	CDS	A3770_02p18850	G-family ABC transporter
Chromosome_2	1615885	C	A	0.5385	CDS	A3770_02p18860	signal peptide peptidase
Chromosome_2	1617304	T	G	0.5276	intron	A3770_02p18880	hypothetical protein
Chromosome_2	1618082	T	C	0.4563	CDS	A3770_02p18880	hypothetical protein
Chromosome_2	1619623	G	A	0.4701	CDS	A3770_02p18890	hypothetical protein
Chromosome_2	1623499	G	A	0.5	CDS	A3770_02p18920	hypothetical protein
Chromosome_2	1623844	G	A	0.4717	CDS	A3770_02p18920	hypothetical protein
Chromosome_2	1626960	C	T	0.4083	CDS	A3770_02p18930	HECT domain-containing ubiquitin-protein ligase
Chromosome_2	1641366	A	G	0.4321	CDS	A3770_02p18960	OTU-like cysteine protease
Chromosome_2	1643484	C	A	0.4177	intergenic	N/A	N/A
Chromosome_2	1645627	T	G	0.4321	CDS	A3770_02p18980	Patatin-like phospholipase
Chromosome_2	1646017	C	T	0.5667	CDS	A3770_02p18980	Patatin-like phospholipase
Chromosome_2	1646164	G	A	0.5694	CDS	A3770_02p18980	Patatin-like phospholipase
Chromosome_2	1646338	G	A	0.4667	CDS	A3770_02p18980	Patatin-like phospholipase
Chromosome_2	1646442	A	G	0.4712	CDS	A3770_02p18980	Patatin-like phospholipase
Chromosome_2	1648979	A	G	0.4945	intergenic	N/A	N/A
Chromosome_2	1648997	TA	T	0.4574	intergenic	N/A	N/A
Chromosome_2	1649045	A	G	0.4458	intergenic	N/A	N/A
Chromosome_2	1649093	A	G	0.5455	intergenic	N/A	N/A
Chromosome_2	1654211	T	C	0.5431	CDS	A3770_02p19040	hypothetical protein
Chromosome_2	1654833	G	T	0.5354	CDS	A3770_02p19050	hypothetical protein
Chromosome_2	1660254	GTATCTACACTATCTACACTACACTT	G	0.4026	intergenic	N/A	N/A
Chromosome_2	1664665	A	G	0.5059	intergenic	N/A	N/A
Chromosome_2	1669684	T	C	0.4818	CDS	A3770_02p19140	hypothetical protein
Chromosome_2	1675206	G	C	0.4679	intergenic	N/A	N/A
Chromosome_2	1675683	CCTG	C	0.8095	intron	A3770_02p19190	hypothetical protein
Chromosome_2	1676260	C	T	0.4783	CDS	A3770_02p19200	hypothetical protein
Chromosome_2	1676563	T	C	0.4811	CDS	A3770_02p19200	hypothetical protein
Chromosome_2	1677073	C	A	0.5784	CDS	A3770_02p19200	hypothetical protein
Chromosome_2	1679198	AATTGG	A	0.3452	intergenic	N/A	N/A
Chromosome_2	1681283	T	C	0.4937	CDS	A3770_02p19230	sialidase
Chromosome_2	1681469	C	G	0.5152	CDS	A3770_02p19230	sialidase
Chromosome_2	1684579	T	C	0.2615	CDS	A3770_02p19240	NADP-dependent oxidoreductase
Chromosome_2	1685939	T	C	0.4924	CDS	A3770_02p19240	NADP-dependent oxidoreductase
Chromosome_2	1686134	G	A	0.5431	intergenic	N/A	N/A
Chromosome_2	1686218	A	AG	0.4536	intergenic	N/A	N/A
Chromosome_2	1686822	G	A	0.5056	CDS	A3770_02p19250	DUF4856 domain-containing protein
Chromosome_2	1688741	A	G	0.4842	CDS	A3770_02p19260	transferrin-like domain-containing protein
Chromosome_2	1690214	A	G	0.5145	CDS	A3770_02p19270	cAMP-binding domain-containing protein
Chromosome_2	1691368	GGTTTC	G	0.5445	intergenic	N/A	N/A
Chromosome_2	1691703	CCTTCTT	C	0.3221	intergenic	N/A	N/A
Chromosome_2	1691767	G	C	0.4192	intergenic	N/A	N/A
Chromosome_2	1691773	GTTC	G	0.4531	intergenic	N/A	N/A
Chromosome_2	1692096	A	G	0.4358	intergenic	N/A	N/A
Chromosome_2	1694152	AG	A	0.4286	intergenic	N/A	N/A
Chromosome_2	1695277	C	CG	0.4031	intergenic	N/A	N/A
Chromosome_2	1695333	A	G	0.4065	CDS	A3770_02p19300	light-mediated development protein Det1
Chromosome_2	1697167	T	G	0.5098	intergenic	N/A	N/A
Chromosome_2	1697168	T	G	0.4845	intergenic	N/A	N/A
Chromosome_2	1697352	C	G	0.378	intron	A3770_02p19310	oxidoreductase
Chromosome_2	1701241	A	AGG	0.4	intergenic	N/A	N/A
Chromosome_2	1702181	T	C	0.5539	CDS	A3770_02p19330	hypothetical protein
Chromosome_2	1702377	A	G	0.4429	CDS	A3770_02p19340	cyclophilin-type peptidyl-prolyl cis-trans isomerase
Chromosome_2	1706927	C	T	0.3971	CDS	A3770_02p19360	chlorophyllide a oxygenase
Chromosome_2	1708012	C	CGT	0.48	intergenic	N/A	N/A
Chromosome_2	1708186	A	T	0.5066	intergenic	N/A	N/A
Chromosome_2	1709658	T	G	0.4804	intron	A3770_02p19380	hypothetical protein
Chromosome_2	1710117	GA	G	0.9487	intergenic	N/A	N/A
Chromosome_2	1715276	C	T	0.48	CDS	A3770_02p19420	U4/U6.U5 tri-snRNP-associated protein
Chromosome_2	1716345	C	G	0.4886	CDS	A3770_02p19420	U4/U6.U5 tri-snRNP-associated protein
Chromosome_2	1717188	T	G	0.5075	CDS	A3770_02p19430	hypothetical protein
Chromosome_2	1717491	G	A	0.5	CDS	A3770_02p19430	hypothetical protein
Chromosome_2	1718564	G	A	0.5065	CDS	A3770_02p19440	hypothetical protein
Chromosome_2	1725758	TG	T	0.5421	CDS	A3770_02p19480	mechanosensitive ion channel protein
Chromosome_2	1729689	GTC	G	0.4586	intergenic	N/A	N/A
Chromosome_2	1729831	AGAG	A	0.456	intergenic	N/A	N/A
Chromosome_2	1729972	T	C	0.506	intergenic	N/A	N/A
Chromosome_2	1730007	A	G	0.5125	intergenic	N/A	N/A
Chromosome_2	1731422	C	T	0.3906	CDS	A3770_02p19510	hypothetical protein
Chromosome_2	1731785	T	C	0.4746	CDS	A3770_02p19510	hypothetical protein
Chromosome_2	1733255	T	C	0.4783	CDS	A3770_02p19520	Mpv17/PMP22 family protein
Chromosome_2	1733293	G	C	0.4943	intron	A3770_02p19520	Mpv17/PMP22 family protein
Chromosome_2	1733663	T	C	0.4959	intergenic	N/A	N/A
Chromosome_2	1739402	C	CGT	0.3622	intron	A3770_02p19550	DEK, C-terminal
Chromosome_2	1739617	GGA	G	0.4435	intergenic	N/A	N/A
Chromosome_2	1740075	G	T	0.5825	CDS	A3770_02p19560	hypothetical protein
Chromosome_2	1740469	G	A	0.439	CDS	A3770_02p19560	hypothetical protein
Chromosome_2	1741064	CTCCCTT	C	0.4174	intergenic	N/A	N/A
Chromosome_2	1741179	CCTTCCT	C	0.3655	intergenic	N/A	N/A
Chromosome_2	1741307	G	A	0.5028	intergenic	N/A	N/A
Chromosome_2	1741485	AACAC	A	0.4483	intergenic	N/A	N/A
Chromosome_2	1742390	T	C	0.4472	intergenic	N/A	N/A
Chromosome_2	1742948	T	C	0.5304	intron	A3770_02p19580	RNA-binding protein
Chromosome_2	1744311	C	A	0.5966	CDS	A3770_02p19590	hypothetical protein
Chromosome_2	1744980	T	C	0.4369	CDS	A3770_02p19600	mitochondrial carrier protein
Chromosome_2	1745579	T	C	0.4848	intron	A3770_02p19600	mitochondrial carrier protein
Chromosome_2	1748220	TTGTTCG	T	0.392	intergenic	N/A	N/A
Chromosome_2	1748384	A	AC	0.4359	intergenic	N/A	N/A
Chromosome_2	1752594	C	T	0.4783	CDS	A3770_02p19660	pre-RNA processing protein PIH1/Nop17
Chromosome_2	1756934	A	G	0.25	CDS	A3770_02p19690	hypothetical protein
Chromosome_2	1757177	A	G	0.2186	CDS	A3770_02p19690	hypothetical protein
Chromosome_2	1757927	T	G	0.515	CDS	A3770_02p19690	hypothetical protein
Chromosome_2	1758921	C	T	0.475	intergenic	N/A	N/A
Chromosome_2	1759052	ACAC	A	0.3191	intergenic	N/A	N/A
Chromosome_2	1759085	CCAA	C	0.5	intergenic	N/A	N/A
Chromosome_2	1760588	C	T	0.5256	CDS	A3770_02p19710	cobalamin synthesis protein CobW
Chromosome_2	1761129	A	G	0.5057	CDS	A3770_02p19710	cobalamin synthesis protein CobW
Chromosome_2	1763385	G	C	0.48	CDS	A3770_02p19720	hypothetical protein
Chromosome_3	3871	C	CA	0.5167	intergenic	N/A	N/A
Chromosome_3	4915	TTCTCTC	T	0.4124	intergenic	N/A	N/A
Chromosome_3	5035	A	AT	0.5495	intergenic	N/A	N/A
Chromosome_3	5084	C	T	0.5778	CDS	A3770_03p19760	DNA mismatch repair protein MSH2
Chromosome_3	5387	A	G	0.5476	CDS	A3770_03p19760	DNA mismatch repair protein MSH2
Chromosome_3	6119	G	A	0.4713	CDS	A3770_03p19760	DNA mismatch repair protein MSH2
Chromosome_3	6227	A	G	0.5	CDS	A3770_03p19760	DNA mismatch repair protein MSH2
Chromosome_3	6533	A	G	0.528	CDS	A3770_03p19760	DNA mismatch repair protein MSH2
Chromosome_3	6978	T	C	0.3897	CDS	A3770_03p19760	DNA mismatch repair protein MSH2
Chromosome_3	8161	C	T	0.5071	CDS	A3770_03p19770	hypothetical protein
Chromosome_3	9318	G	T	0.4762	CDS	A3770_03p19770	hypothetical protein
Chromosome_3	9589	A	T	0.4273	CDS	A3770_03p19770	hypothetical protein
Chromosome_3	9709	A	C	0.5321	CDS	A3770_03p19770	hypothetical protein
Chromosome_3	9906	C	A	0.4434	CDS	A3770_03p19770	hypothetical protein
Chromosome_3	10568	G	T	0.4541	intergenic	N/A	N/A
Chromosome_3	10591	T	A	0.4402	intergenic	N/A	N/A
Chromosome_3	12611	AG	A	0.7091	intergenic	N/A	N/A
Chromosome_3	12652	CA	C	0.4643	intergenic	N/A	N/A
Chromosome_3	12700	A	G	0.4839	intergenic	N/A	N/A
Chromosome_3	14117	A	G	0.5122	CDS	A3770_03p19790	translation initiation factor eIF-4F
Chromosome_3	14280	A	G	0.4634	CDS	A3770_03p19790	translation initiation factor eIF-4F
Chromosome_3	16542	T	C	0.5111	CDS	A3770_03p19800	intraflagellar transport protein 81
Chromosome_3	17716	A	AT	0.4836	intergenic	N/A	N/A
Chromosome_3	17932	A	C	0.43	intergenic	N/A	N/A
Chromosome_3	17948	T	G	0.46	intergenic	N/A	N/A
Chromosome_3	18620	T	C	0.4337	CDS	A3770_03p19810	hypothetical protein
Chromosome_3	18751	C	T	0.4524	intergenic	N/A	N/A
Chromosome_3	19257	G	A	0.5041	CDS	A3770_03p19820	glucosamine--fructose-6-phosphate aminotransferase
Chromosome_3	19379	G	T	0.5556	CDS	A3770_03p19820	glucosamine--fructose-6-phosphate aminotransferase
Chromosome_3	19386	C	T	0.5546	CDS	A3770_03p19820	glucosamine--fructose-6-phosphate aminotransferase
Chromosome_3	19485	C	T	0.5481	CDS	A3770_03p19820	glucosamine--fructose-6-phosphate aminotransferase
Chromosome_3	19985	C	T	0.4138	CDS	A3770_03p19820	glucosamine--fructose-6-phosphate aminotransferase
Chromosome_3	20003	G	T	0.3976	CDS	A3770_03p19820	glucosamine--fructose-6-phosphate aminotransferase
Chromosome_3	20217	T	G	0.551	CDS	A3770_03p19820	glucosamine--fructose-6-phosphate aminotransferase
Chromosome_3	20314	T	C	0.5217	CDS	A3770_03p19820	glucosamine--fructose-6-phosphate aminotransferase
Chromosome_3	20318	T	C	0.5214	CDS	A3770_03p19820	glucosamine--fructose-6-phosphate aminotransferase
Chromosome_3	20337	G	C	0.5339	CDS	A3770_03p19820	glucosamine--fructose-6-phosphate aminotransferase
Chromosome_3	20622	A	G	0.4771	CDS	A3770_03p19820	glucosamine--fructose-6-phosphate aminotransferase
Chromosome_3	20643	G	A	0.5046	CDS	A3770_03p19820	glucosamine--fructose-6-phosphate aminotransferase
Chromosome_3	20827	T	C	0.4787	CDS	A3770_03p19820	glucosamine--fructose-6-phosphate aminotransferase
Chromosome_3	20949	A	G	0.5824	CDS	A3770_03p19820	glucosamine--fructose-6-phosphate aminotransferase
Chromosome_3	21054	T	G	0.3307	intergenic	N/A	N/A
Chromosome_3	21070	G	T	0.3182	intergenic	N/A	N/A
Chromosome_3	21098	G	GC	0.8333	intergenic	N/A	N/A
Chromosome_3	21309	ACG	A	0.3357	intergenic	N/A	N/A
Chromosome_3	21582	G	A	0.4286	CDS	A3770_03p19830	formamidopyrimidine-DNA glycosylase
Chromosome_3	22058	A	G	0.4775	CDS	A3770_03p19830	formamidopyrimidine-DNA glycosylase
Chromosome_3	22136	A	G	0.4095	CDS	A3770_03p19830	formamidopyrimidine-DNA glycosylase
Chromosome_3	23222	C	G	0.3841	CDS	A3770_03p19840	RNA pseudouridylate synthase
Chromosome_3	23230	G	A	0.3768	CDS	A3770_03p19840	RNA pseudouridylate synthase
Chromosome_3	27508	G	A	0.5378	CDS	A3770_03p19870	hypothetical protein
Chromosome_3	28155	A	C	0.438	intergenic	N/A	N/A
Chromosome_3	28226	C	A	0.3846	intergenic	N/A	N/A
Chromosome_3	28350	ATCTTCGT	A	0.3274	intergenic	N/A	N/A
Chromosome_3	28514	C	A	0.4514	intergenic	N/A	N/A
Chromosome_3	30154	A	C	0.3922	CDS	A3770_03p19880	hypothetical protein
Chromosome_3	30346	C	CT	0.479	intergenic	N/A	N/A
Chromosome_3	31676	C	A	0.5345	intergenic	N/A	N/A
Chromosome_3	31767	TCAAAC	T	0.4907	intergenic	N/A	N/A
Chromosome_3	31797	TG	T	0.5259	intergenic	N/A	N/A
Chromosome_3	31958	CAAA	C	0.4826	intergenic	N/A	N/A
Chromosome_3	31980	C	CACGACG	0.4167	intergenic	N/A	N/A
Chromosome_3	32113	GCGA	G	0.8059	intergenic	N/A	N/A
Chromosome_3	34424	GA	G	0.4444	intergenic	N/A	N/A
Chromosome_3	34875	A	G	0.4535	CDS	A3770_03p19920	sigma subunit of AP-1 complex
Chromosome_3	36427	G	A	0.4691	intergenic	N/A	N/A
Chromosome_3	36786	G	A	0.5122	CDS	A3770_03p19940	ammonium transporter
Chromosome_3	37815	C	G	0.4583	CDS	A3770_03p19940	ammonium transporter
Chromosome_3	38328	A	T	0.5962	intergenic	N/A	N/A
Chromosome_3	43041	TCCCC	T	0.2165	intergenic	N/A	N/A
Chromosome_3	43388	T	TTGTG	0.4632	intergenic	N/A	N/A
Chromosome_3	43639	G	A	0.3968	intergenic	N/A	N/A
Chromosome_3	43696	T	C	0.3861	intergenic	N/A	N/A
Chromosome_3	44301	A	G	0.4037	CDS	A3770_03p19980	cyclin A
Chromosome_3	44778	T	C	0.5426	CDS	A3770_03p19980	cyclin A
Chromosome_3	44814	G	C	0.5	CDS	A3770_03p19980	cyclin A
Chromosome_3	45480	C	A	0.4713	intergenic	N/A	N/A
Chromosome_3	46204	T	C	0.4907	intergenic	N/A	N/A
Chromosome_3	46386	A	G	0.5203	intergenic	N/A	N/A
Chromosome_3	46526	C	CT	0.4766	intergenic	N/A	N/A
Chromosome_3	46740	GCCCTT	G	0.4677	intergenic	N/A	N/A
Chromosome_3	46911	TGGAGAAGGAGAAGGAGAA	T	0.3071	CDS	A3770_03p20000	hypothetical protein
Chromosome_3	55238	C	A	0.3276	CDS	A3770_03p20010	hypothetical protein
Chromosome_3	55241	G	C	0.3548	CDS	A3770_03p20010	hypothetical protein
Chromosome_3	56816	T	G	0.513	intron	A3770_03p20020	mitotic-spindle organizing protein
Chromosome_3	57454	T	C	0.5672	CDS	A3770_03p20030	hypothetical protein
Chromosome_3	57829	C	T	0.4912	CDS	A3770_03p20030	hypothetical protein
Chromosome_3	57938	TTC	T	0.3623	intron	A3770_03p20030	hypothetical protein
Chromosome_3	58560	T	G	0.4375	CDS	A3770_03p20030	hypothetical protein
Chromosome_3	58766	G	C	0.4857	intergenic	N/A	N/A
Chromosome_3	60337	G	A	0.4239	CDS	A3770_03p20040	hypothetical protein
Chromosome_3	60412	C	T	0.4713	CDS	A3770_03p20040	hypothetical protein
Chromosome_3	63119	A	G	0.4783	CDS	A3770_03p20060	hypothetical protein
Chromosome_3	63345	T	C	0.59	CDS	A3770_03p20060	hypothetical protein
Chromosome_3	64110	G	C	0.5044	CDS	A3770_03p20060	hypothetical protein
Chromosome_3	66385	C	T	0.4825	CDS	A3770_03p20060	hypothetical protein
Chromosome_3	66880	C	T	0.5217	CDS	A3770_03p20060	hypothetical protein
Chromosome_3	66888	G	T	0.5143	CDS	A3770_03p20060	hypothetical protein
Chromosome_3	66983	A	G	0.5137	CDS	A3770_03p20060	hypothetical protein
Chromosome_3	67195	C	A	0.4889	CDS	A3770_03p20060	hypothetical protein
Chromosome_3	67280	C	T	0.531	intergenic	N/A	N/A
Chromosome_3	67664	TG	T	0.551	intergenic	N/A	N/A
Chromosome_3	69625	TTTCC	T	0.4691	intergenic	N/A	N/A
Chromosome_3	69686	GGCGA	G	0.4731	intergenic	N/A	N/A
Chromosome_3	70061	A	T	0.435	CDS	A3770_03p20080	calcium-dependent protein kinase
Chromosome_3	70171	TTC	T	0.3274	intron	A3770_03p20080	calcium-dependent protein kinase
Chromosome_3	72210	C	CCCACAA	0.3852	intron	A3770_03p20090	hypothetical protein
Chromosome_3	72783	G	C	0.4026	CDS	A3770_03p20100	metallo-beta-lactamase
Chromosome_3	73461	C	T	0.4944	intergenic	N/A	N/A
Chromosome_3	74624	G	C	0.2143	intergenic	N/A	N/A
Chromosome_3	75576	G	C	0.4634	CDS	A3770_03p20120	structural maintenance of chromosomes protein 6
Chromosome_3	77436	G	A	0.5169	CDS	A3770_03p20120	structural maintenance of chromosomes protein 6
Chromosome_3	78671	T	TTA	0.4409	intergenic	N/A	N/A
Chromosome_3	78989	C	CG	0.3187	intron	A3770_03p20130	hypothetical protein
Chromosome_3	79006	C	T	0.3855	intron	A3770_03p20130	hypothetical protein
Chromosome_3	79377	CAG	C	0.679	intron	A3770_03p20130	hypothetical protein
Chromosome_3	82383	C	G	0.4752	CDS	A3770_03p20150	hypothetical protein
Chromosome_3	83169	TC	T	0.4958	intergenic	N/A	N/A
Chromosome_3	84831	A	C	0.4545	intergenic	N/A	N/A
Chromosome_3	84930	CTGT	C	0.5978	intergenic	N/A	N/A
Chromosome_3	84942	CTGA	C	0.4068	intergenic	N/A	N/A
Chromosome_3	84983	GTGCTGT	G	0.2059	intergenic	N/A	N/A
Chromosome_3	84989	T	C	0.3333	intergenic	N/A	N/A
Chromosome_3	85001	A	C	0.2652	intergenic	N/A	N/A
Chromosome_3	85036	GTGC	G	0.4152	intergenic	N/A	N/A
Chromosome_3	85731	T	G	0.4752	intergenic	N/A	N/A
Chromosome_3	85805	G	C	0.4876	intergenic	N/A	N/A
Chromosome_3	87894	A	G	0.541	CDS	A3770_03p20180	ribophorin I
Chromosome_3	92487	T	C	0.5479	CDS	A3770_03p20200	LIN-9/ALY-like transcription repressor
Chromosome_3	92961	A	G	0.6	CDS	A3770_03p20200	LIN-9/ALY-like transcription repressor
Chromosome_3	93451	A	C	0.5169	intergenic	N/A	N/A
Chromosome_3	93681	C	G	0.4286	intergenic	N/A	N/A
Chromosome_3	93690	G	C	0.4306	intergenic	N/A	N/A
Chromosome_3	93705	G	C	0.4345	intergenic	N/A	N/A
Chromosome_3	93708	G	C	0.4286	intergenic	N/A	N/A
Chromosome_3	97106	A	G	0.5175	CDS	A3770_03p20220	P-loop-containing nucleoside triphosphate hydrolase
Chromosome_3	101265	T	C	0.6556	CDS	A3770_03p20240	sialidase
Chromosome_3	104940	A	T	0.5253	intergenic	N/A	N/A
Chromosome_3	105528	CATCGG	C	0.5378	intron	A3770_03p20260	hypothetical protein
Chromosome_3	105572	CACG	C	0.3913	intron	A3770_03p20260	hypothetical protein
Chromosome_3	106114	G	A	0.506	CDS	A3770_03p20260	hypothetical protein
Chromosome_3	106216	G	A	0.4713	intergenic	N/A	N/A
Chromosome_3	106337	T	C	0.5196	CDS	A3770_03p20270	hypothetical protein
Chromosome_3	106451	G	T	0.5395	CDS	A3770_03p20270	hypothetical protein
Chromosome_3	106501	AAG	A	0.3988	intron	A3770_03p20270	hypothetical protein
Chromosome_3	106572	C	T	0.5369	intron	A3770_03p20270	hypothetical protein
Chromosome_3	107107	C	T	0.4023	CDS	A3770_03p20270	hypothetical protein
Chromosome_3	107673	TTATTCATTATTCTATC	T	0.321	intergenic	N/A	N/A
Chromosome_3	123551	TTC	T	0.6211	intergenic	N/A	N/A
Chromosome_3	150961	A	G	0.5414	CDS	A3770_03p20460	hypothetical protein
Chromosome_3	153563	A	G	0.4579	intergenic	N/A	N/A
Chromosome_3	157663	CACG	C	0.6911	CDS	A3770_03p20530	inositol polyphosphate phosphatase
Chromosome_3	166336	C	T	0.5368	intergenic	N/A	N/A
Chromosome_3	168596	C	G	0.3396	intergenic	N/A	N/A
Chromosome_3	168598	C	G	0.3495	intergenic	N/A	N/A
Chromosome_3	168600	C	G	0.4118	intergenic	N/A	N/A
Chromosome_3	168782	C	G	0.3963	intergenic	N/A	N/A
Chromosome_3	168784	C	G	0.411	intergenic	N/A	N/A
Chromosome_3	169247	C	CCAT	0.3675	intron	A3770_03p20590	hypothetical protein
Chromosome_3	169861	A	G	0.5484	CDS	A3770_03p20590	hypothetical protein
Chromosome_3	179256	C	T	0.5254	CDS	A3770_03p20660	hypothetical protein
Chromosome_3	181576	T	TGAG	0.4683	intergenic	N/A	N/A
Chromosome_3	184149	G	A	0.4768	intergenic	N/A	N/A
Chromosome_3	185567	A	G	0.5351	CDS	A3770_03p20710	hypothetical protein
Chromosome_3	186461	A	G	0.4821	CDS	A3770_03p20710	hypothetical protein
Chromosome_3	187732	A	C	0.4474	intergenic	N/A	N/A
Chromosome_3	189272	T	C	0.4824	CDS	A3770_03p20720	hypothetical protein
Chromosome_3	191362	C	T	0.3222	intergenic	N/A	N/A
Chromosome_3	191367	C	T	0.3295	intergenic	N/A	N/A
Chromosome_3	192909	C	T	0.5545	CDS	A3770_03p20740	W2 domain-containing protein
Chromosome_3	193904	AAGAG	A	0.3197	intergenic	N/A	N/A
Chromosome_3	197925	A	G	0.5102	CDS	A3770_03p20760	hypothetical protein
Chromosome_3	200118	C	T	0.5158	intergenic	N/A	N/A
Chromosome_3	200649	C	A	0.5132	CDS	A3770_03p20770	hypothetical protein
Chromosome_3	200787	C	T	0.4865	CDS	A3770_03p20770	hypothetical protein
Chromosome_3	200875	G	A	0.4828	CDS	A3770_03p20770	hypothetical protein
Chromosome_3	209756	C	G	0.4361	intergenic	N/A	N/A
Chromosome_3	210791	CGTCCCT	C	0.454	intergenic	N/A	N/A
Chromosome_3	215825	A	T	0.5042	intron	A3770_03p20870	hypothetical protein
Chromosome_3	218793	C	A	0.5116	intergenic	N/A	N/A
Chromosome_3	218797	C	A	0.5119	intergenic	N/A	N/A
Chromosome_3	219483	G	GTTT	0.3889	intron	A3770_03p20890	ribosomal protein S14
Chromosome_3	219485	CGT	C	0.529	intron	A3770_03p20890	ribosomal protein S14
Chromosome_3	219487	T	TC	0.8986	intron	A3770_03p20890	ribosomal protein S14
Chromosome_3	221366	A	G	0.4589	intergenic	N/A	N/A
Chromosome_3	221402	C	G	0.4626	intergenic	N/A	N/A
Chromosome_3	223178	A	G	0.4851	CDS	A3770_03p20920	hypothetical protein
Chromosome_3	225207	C	A	0.4823	intergenic	N/A	N/A
Chromosome_3	228767	A	C	0.5149	CDS	A3770_03p20950	XPG/Rad2 endonuclease
Chromosome_3	229673	G	A	0.5203	CDS	A3770_03p20950	XPG/Rad2 endonuclease
Chromosome_3	235913	T	C	0.5463	CDS	A3770_03p20990	DNA glycosylase
Chromosome_3	236497	T	C	0.4286	CDS	A3770_03p20990	DNA glycosylase
Chromosome_3	245459	GTCAGAGAGAGAGAGAGAGAGATCA	G	0.3026	intergenic	N/A	N/A
Chromosome_3	249308	G	T	0.4048	intergenic	N/A	N/A
Chromosome_3	250910	G	A	0.5043	CDS	A3770_03p21050	kinesin
Chromosome_3	250911	A	G	0.5043	CDS	A3770_03p21050	kinesin
Chromosome_3	252070	T	G	0.5263	CDS	A3770_03p21060	NUDIX hydrolase
Chromosome_3	253715	A	G	0.5405	CDS	A3770_03p21080	hypothetical protein
Chromosome_3	253957	A	G	0.425	CDS	A3770_03p21080	hypothetical protein
Chromosome_3	255007	GGAGT	G	0.3795	intergenic	N/A	N/A
Chromosome_3	255033	GTTTCTT	G	0.3976	intergenic	N/A	N/A
Chromosome_3	255221	A	AGGGG	0.3657	intergenic	N/A	N/A
Chromosome_3	255409	GGTTCTGTTCT	G	0.3855	intergenic	N/A	N/A
Chromosome_3	258331	TTG	T	0.4292	intergenic	N/A	N/A
Chromosome_3	259055	AAGAG	A	0.2473	intergenic	N/A	N/A
Chromosome_3	263364	A	G	0.4524	CDS	A3770_03p21130	hypothetical protein
Chromosome_3	265333	G	C	0.466	CDS	A3770_03p21140	metallo-beta-lactamase
Chromosome_3	265440	T	C	0.4066	intergenic	N/A	N/A
Chromosome_3	265765	C	CAGAA	0.4521	intergenic	N/A	N/A
Chromosome_3	265773	CCCT	C	0.481	intergenic	N/A	N/A
Chromosome_3	265847	C	A	0.5169	intergenic	N/A	N/A
Chromosome_3	273160	CACA	C	0.3314	intergenic	N/A	N/A
Chromosome_3	273328	G	A	0.2042	intergenic	N/A	N/A
Chromosome_3	273351	C	CACAACA	0.243	intergenic	N/A	N/A
Chromosome_3	275744	A	C	0.4694	CDS	A3770_03p21190	hypothetical protein
Chromosome_3	278125	TC	T	0.5259	intergenic	N/A	N/A
Chromosome_3	278970	C	G	0.4957	CDS	A3770_03p21200	DUF21 domain-containing protein
Chromosome_3	279795	A	G	0.5116	CDS	A3770_03p21200	DUF21 domain-containing protein
Chromosome_3	280896	G	A	0.4821	intergenic	N/A	N/A
Chromosome_3	281445	A	G	0.5054	CDS	A3770_03p21220	divalent cation transporter
Chromosome_3	282954	T	G	0.418	CDS	A3770_03p21230	hypothetical protein
Chromosome_3	283183	T	C	0.441	CDS	A3770_03p21230	hypothetical protein
Chromosome_3	283261	A	C	0.4815	CDS	A3770_03p21230	hypothetical protein
Chromosome_3	285882	C	G	0.4538	CDS	A3770_03p21240	hypothetical protein
Chromosome_3	288567	T	C	0.5691	intergenic	N/A	N/A
Chromosome_3	290276	T	C	0.4848	CDS	A3770_03p21250	pyridine nucleotide-disulfide oxidoreductase
Chromosome_3	290667	A	T	0.527	intergenic	N/A	N/A
Chromosome_3	291960	G	A	0.3636	intergenic	N/A	N/A
Chromosome_3	292022	AC	A	0.4553	intergenic	N/A	N/A
Chromosome_3	292101	AGCAT	A	0.434	intergenic	N/A	N/A
Chromosome_3	292105	T	TC	0.967	intergenic	N/A	N/A
Chromosome_3	297936	A	G	0.514	CDS	A3770_03p21270	hypothetical protein
Chromosome_3	298784	G	A	0.4079	CDS	A3770_03p21270	hypothetical protein
Chromosome_3	299925	G	A	0.5254	CDS	A3770_03p21280	hypothetical protein
Chromosome_3	301908	C	G	0.4747	CDS	A3770_03p21290	phosphatidylinositol kinase
Chromosome_3	304118	T	G	0.513	CDS	A3770_03p21290	phosphatidylinositol kinase
Chromosome_3	306606	G	A	0.2198	CDS	A3770_03p21300	EH domain-containing protein
Chromosome_3	307809	CCA	C	0.4	intergenic	N/A	N/A
Chromosome_3	307849	A	C	0.4539	intergenic	N/A	N/A
Chromosome_3	307909	G	T	0.4569	intergenic	N/A	N/A
Chromosome_3	307929	A	G	0.4717	intergenic	N/A	N/A
Chromosome_3	308454	T	C	0.5641	CDS	A3770_03p21310	hypothetical protein
Chromosome_3	309630	T	C	0.4397	CDS	A3770_03p21310	hypothetical protein
Chromosome_3	310447	A	C	0.5073	CDS	A3770_03p21320	hypothetical protein
Chromosome_3	317354	T	C	0.382	intergenic	N/A	N/A
Chromosome_3	317591	T	C	0.2273	CDS	A3770_03p21370	hypothetical protein
Chromosome_3	320478	C	CGAGGA	0.3571	intergenic	N/A	N/A
Chromosome_3	320737	T	G	0.449	intergenic	N/A	N/A
Chromosome_3	321121	GACTC	G	0.419	intron	A3770_03p21380	sialyltransferase
Chromosome_3	321460	A	G	0.5048	CDS	A3770_03p21380	sialyltransferase
Chromosome_3	322598	CT	C	0.5426	intron	A3770_03p21380	sialyltransferase
Chromosome_3	324506	ATGCTTTGCT	A	0.4046	intergenic	N/A	N/A
Chromosome_3	325116	T	C	0.5	CDS	A3770_03p21410	hypothetical protein
Chromosome_3	328712	C	T	0.4468	CDS	A3770_03p21440	aldehyde dehydrogenase
Chromosome_3	330416	AACAAC	A	0.3893	intergenic	N/A	N/A
Chromosome_3	330557	CTCG	C	0.3797	intergenic	N/A	N/A
Chromosome_3	330785	AAGAGAGAGAGAG	A	0.2972	intergenic	N/A	N/A
Chromosome_3	334257	G	A	0.4286	intron	A3770_03p21470	ubiquitin-fold modifier-conjugating enzyme 1
Chromosome_3	336413	ATGTGTGTGTGTG	A	0.368	intron	A3770_03p21490	hypothetical protein
Chromosome_3	338421	G	A	0.4429	CDS	A3770_03p21510	sialyltransferase
Chromosome_3	338868	G	A	0.5667	CDS	A3770_03p21510	sialyltransferase
Chromosome_3	339567	A	AAG	0.3318	intergenic	N/A	N/A
Chromosome_3	339599	G	T	0.4327	intergenic	N/A	N/A
Chromosome_3	340312	AG	A	0.4651	intergenic	N/A	N/A
Chromosome_3	341537	A	G	0.4512	CDS	A3770_03p21520	putative multi-antimicrobial extrusion protein
Chromosome_3	341594	G	T	0.4835	CDS	A3770_03p21520	putative multi-antimicrobial extrusion protein
Chromosome_3	341602	G	C	0.4783	CDS	A3770_03p21520	putative multi-antimicrobial extrusion protein
Chromosome_3	341845	A	G	0.4694	CDS	A3770_03p21520	putative multi-antimicrobial extrusion protein
Chromosome_3	341929	C	A	0.4954	CDS	A3770_03p21520	putative multi-antimicrobial extrusion protein
Chromosome_3	341995	C	T	0.5357	CDS	A3770_03p21520	putative multi-antimicrobial extrusion protein
Chromosome_3	342432	C	T	0.4758	intergenic	N/A	N/A
Chromosome_3	342446	A	C	0.4797	intergenic	N/A	N/A
Chromosome_3	342657	G	C	0.5085	CDS	A3770_03p21530	hypothetical protein
Chromosome_3	342935	A	G	0.4872	intergenic	N/A	N/A
Chromosome_3	344724	G	A	0.4208	intron	A3770_03p21550	hypothetical protein
Chromosome_3	344887	T	G	0.539	intron	A3770_03p21550	hypothetical protein
Chromosome_3	345143	C	G	0.4724	intron	A3770_03p21550	hypothetical protein
Chromosome_3	345932	T	G	0.4962	CDS	A3770_03p21560	DUF1777 domain-containing protein
Chromosome_3	346521	G	A	0.4595	intron	A3770_03p21570	hypothetical protein
Chromosome_3	346522	T	G	0.449	intron	A3770_03p21570	hypothetical protein
Chromosome_3	346523	C	A	0.4564	intron	A3770_03p21570	hypothetical protein
Chromosome_3	346740	G	A	0.4726	intron	A3770_03p21570	hypothetical protein
Chromosome_3	351236	A	C	0.4964	intergenic	N/A	N/A
Chromosome_3	352663	T	C	0.5224	intron	A3770_03p21600	subunit 1 of actin-related protein 2/3 complex
Chromosome_3	352690	A	G	0.5147	intron	A3770_03p21600	subunit 1 of actin-related protein 2/3 complex
Chromosome_3	352731	T	G	0.5245	intron	A3770_03p21600	subunit 1 of actin-related protein 2/3 complex
Chromosome_3	352733	T	C	0.5319	intron	A3770_03p21600	subunit 1 of actin-related protein 2/3 complex
Chromosome_3	353095	A	G	0.5619	CDS	A3770_03p21600	subunit 1 of actin-related protein 2/3 complex
Chromosome_3	353199	A	C	0.5283	CDS	A3770_03p21600	subunit 1 of actin-related protein 2/3 complex
Chromosome_3	354348	A	G	0.5373	CDS	A3770_03p21610	beta-galactosidase
Chromosome_3	354432	T	G	0.4545	CDS	A3770_03p21610	beta-galactosidase
Chromosome_3	360074	T	C	0.4098	intron	A3770_03p21640	hypothetical protein
Chromosome_3	360076	T	C	0.4065	intron	A3770_03p21640	hypothetical protein
Chromosome_3	360117	G	A	0.4561	intron	A3770_03p21640	hypothetical protein
Chromosome_3	360906	G	A	0.4674	CDS	A3770_03p21640	hypothetical protein
Chromosome_3	362093	T	C	0.5055	CDS	A3770_03p21650	plastid lipid-associated fibrillin
Chromosome_3	363432	A	C	0.3659	CDS	A3770_03p21660	cryptochrome/DNA photolyase
Chromosome_3	364462	A	G	0.4343	CDS	A3770_03p21660	cryptochrome/DNA photolyase
Chromosome_3	365179	T	C	0.4127	CDS	A3770_03p21670	WD40 repeat domain-containing protein
Chromosome_3	365230	A	G	0.5	CDS	A3770_03p21670	WD40 repeat domain-containing protein
Chromosome_3	365263	G	A	0.5316	CDS	A3770_03p21670	WD40 repeat domain-containing protein
Chromosome_3	365310	G	A	0.5059	CDS	A3770_03p21670	WD40 repeat domain-containing protein
Chromosome_3	366402	A	G	0.5056	CDS	A3770_03p21670	WD40 repeat domain-containing protein
Chromosome_3	366403	A	G	0.5114	CDS	A3770_03p21670	WD40 repeat domain-containing protein
Chromosome_3	372021	A	AT	0.4082	intergenic	N/A	N/A
Chromosome_3	372483	CGAG	C	0.6792	intergenic	N/A	N/A
Chromosome_3	372708	ACTGGAGGGGT	A	0.3671	intergenic	N/A	N/A
Chromosome_3	376613	C	A	0.4805	intergenic	N/A	N/A
Chromosome_3	376850	G	GA	0.4228	intergenic	N/A	N/A
Chromosome_3	376958	C	T	0.4745	intergenic	N/A	N/A
Chromosome_3	376970	G	GTC	0.3933	intergenic	N/A	N/A
Chromosome_3	377123	AAC	A	0.4121	intergenic	N/A	N/A
Chromosome_3	377223	T	C	0.5088	CDS	A3770_03p21740	hypothetical protein
Chromosome_3	380174	C	T	0.5344	CDS	A3770_03p21750	hypothetical protein
Chromosome_3	380663	G	A	0.5083	CDS	A3770_03p21750	hypothetical protein
Chromosome_3	381210	CCTT	C	0.5258	intergenic	N/A	N/A
Chromosome_3	382641	T	C	0.5254	CDS	A3770_03p21760	dihydrodipicolinate synthase
Chromosome_3	390341	T	G	0.4656	CDS	A3770_03p21800	TFP11 domain-containing protein
Chromosome_3	390788	T	C	0.4353	CDS	A3770_03p21800	TFP11 domain-containing protein
Chromosome_3	392330	CACG	C	0.4368	intergenic	N/A	N/A
Chromosome_3	392363	C	A	0.4744	intergenic	N/A	N/A
Chromosome_3	393674	T	TC	0.5409	intergenic	N/A	N/A
Chromosome_3	396811	C	G	0.381	intron	A3770_03p21840	hypothetical protein
Chromosome_3	398417	TTCTCTCTCTCTCTCTCTCTC	T	0.4591	intergenic	N/A	N/A
Chromosome_3	398658	GAA	G	0.5	intergenic	N/A	N/A
Chromosome_3	398704	G	A	0.5031	intergenic	N/A	N/A
Chromosome_3	399981	G	A	0.5	CDS	A3770_03p21860	pyridine nucleotide-disulfide oxidoreductase
Chromosome_3	400316	C	A	0.47	CDS	A3770_03p21860	pyridine nucleotide-disulfide oxidoreductase
Chromosome_3	400819	A	G	0.5023	CDS	A3770_03p21870	hypothetical protein
Chromosome_3	400929	A	G	0.4825	CDS	A3770_03p21870	hypothetical protein
Chromosome_3	401928	C	T	0.5612	CDS	A3770_03p21870	hypothetical protein
Chromosome_3	402574	G	C	0.4304	CDS	A3770_03p21870	hypothetical protein
Chromosome_3	403440	T	C	0.3563	CDS	A3770_03p21880	hypothetical protein
Chromosome_3	404996	A	ACT	0.5128	intergenic	N/A	N/A
Chromosome_3	407248	T	G	0.4925	CDS	A3770_03p21900	hypothetical protein
Chromosome_3	407477	A	G	0.5952	CDS	A3770_03p21900	hypothetical protein
Chromosome_3	409310	A	C	0.5682	CDS	A3770_03p21910	enkurin domain-containing protein
Chromosome_3	410065	G	T	0.5045	intergenic	N/A	N/A
Chromosome_3	410124	A	G	0.4464	intergenic	N/A	N/A
Chromosome_3	410125	G	C	0.3937	intergenic	N/A	N/A
Chromosome_3	410126	C	G	0.3968	intergenic	N/A	N/A
Chromosome_3	410656	A	T	0.5455	intergenic	N/A	N/A
Chromosome_3	411835	T	C	0.4679	CDS	A3770_03p21920	hypothetical protein
Chromosome_3	412134	G	A	0.3883	CDS	A3770_03p21920	hypothetical protein
Chromosome_3	412139	C	T	0.381	CDS	A3770_03p21920	hypothetical protein
Chromosome_3	412276	A	C	0.4276	CDS	A3770_03p21920	hypothetical protein
Chromosome_3	412382	A	G	0.5	intergenic	N/A	N/A
Chromosome_3	412642	A	G	0.5105	intergenic	N/A	N/A
Chromosome_3	412765	A	G	0.5024	intergenic	N/A	N/A
Chromosome_3	412799	T	G	0.481	intergenic	N/A	N/A
Chromosome_3	415218	GACACAC	G	0.3014	intergenic	N/A	N/A
Chromosome_3	415478	CGCA	C	0.4214	intron	A3770_03p21950	hypothetical protein
Chromosome_3	418119	A	G	0.5442	CDS	A3770_03p21970	ferredoxin-dependent glutamate synthase
Chromosome_3	422154	C	T	0.4615	CDS	A3770_03p21970	ferredoxin-dependent glutamate synthase
Chromosome_3	423436	CCTCT	C	0.4037	intergenic	N/A	N/A
Chromosome_3	423560	G	A	0.4519	CDS	A3770_03p21980	hypothetical protein
Chromosome_3	423566	CTCCTGG	C	0.3204	CDS	A3770_03p21980	hypothetical protein
Chromosome_3	423833	A	C	0.4486	CDS	A3770_03p21980	hypothetical protein
Chromosome_3	425065	T	G	0.4674	CDS	A3770_03p21980	hypothetical protein
Chromosome_3	425269	C	T	0.4681	CDS	A3770_03p21980	hypothetical protein
Chromosome_3	426021	G	C	0.4857	CDS	A3770_03p21980	hypothetical protein
Chromosome_3	426511	G	C	0.4403	CDS	A3770_03p21980	hypothetical protein
Chromosome_3	426928	G	T	0.5235	intron	A3770_03p21990	endoplasmic reticulum vescicle transporter
Chromosome_3	428125	A	G	0.5	CDS	A3770_03p21990	endoplasmic reticulum vescicle transporter
Chromosome_3	430438	G	A	0.4892	CDS	A3770_03p22020	hypothetical protein
Chromosome_3	433888	G	A	0.5124	CDS	A3770_03p22030	hypothetical protein
Chromosome_3	436585	G	A	0.6211	CDS	A3770_03p22030	hypothetical protein
Chromosome_3	436588	A	G	0.6154	CDS	A3770_03p22030	hypothetical protein
Chromosome_3	440341	C	T	0.566	CDS	A3770_03p22030	hypothetical protein
Chromosome_3	443326	C	A	0.4595	intron	A3770_03p22060	subunit beta'-2 of coatomer
Chromosome_3	443331	CCTCT	C	0.2766	intron	A3770_03p22060	subunit beta'-2 of coatomer
Chromosome_3	443623	C	T	0.4611	intron	A3770_03p22060	subunit beta'-2 of coatomer
Chromosome_3	443956	TTC	T	0.4029	intron	A3770_03p22060	subunit beta'-2 of coatomer
Chromosome_3	444419	C	G	0.4211	CDS	A3770_03p22060	subunit beta'-2 of coatomer
Chromosome_3	448812	A	C	0.5362	intergenic	N/A	N/A
Chromosome_3	449270	G	A	0.3645	intergenic	N/A	N/A
Chromosome_3	450645	T	TC	0.3298	intergenic	N/A	N/A
Chromosome_3	451799	T	TTC	0.3061	intron	A3770_03p22090	DUF21 domain-containing protein
Chromosome_3	458175	C	CT	0.4643	intergenic	N/A	N/A
Chromosome_3	458224	G	A	0.4828	intergenic	N/A	N/A
Chromosome_3	460975	T	C	0.4583	CDS	A3770_03p22140	phosphoenolpyruvate carboxykinase
Chromosome_3	461766	AG	A	0.553	intergenic	N/A	N/A
Chromosome_3	461891	GCGAGACAA	G	0.4211	intergenic	N/A	N/A
Chromosome_3	462699	GCA	G	0.3352	intergenic	N/A	N/A
Chromosome_3	463408	A	G	0.453	CDS	A3770_03p22150	WD40 repeat domain-containing protein
Chromosome_3	465882	C	T	0.5419	CDS	A3770_03p22160	TH1-like protein
Chromosome_3	466116	TC	T	0.5208	intergenic	N/A	N/A
Chromosome_3	466560	CGCCAGACCAGAGAGAAG	C	0.4198	intergenic	N/A	N/A
Chromosome_3	466577	G	GC	0.9881	intergenic	N/A	N/A
Chromosome_3	468602	C	A	0.3952	intron	A3770_03p22180	subunit PdxS of pyridoxal 5'-phosphate synthase
Chromosome_3	468755	GTCTC	G	0.2	intron	A3770_03p22180	subunit PdxS of pyridoxal 5'-phosphate synthase
Chromosome_3	469025	A	G	0.5038	intergenic	N/A	N/A
Chromosome_3	469039	G	C	0.4853	intergenic	N/A	N/A
Chromosome_3	469324	T	TC	0.6804	intergenic	N/A	N/A
Chromosome_3	472056	T	G	0.4836	intergenic	N/A	N/A
Chromosome_3	472313	G	C	0.4167	CDS	A3770_03p22200	amino acid transporter
Chromosome_3	482740	G	A	0.4848	intergenic	N/A	N/A
Chromosome_3	482750	C	T	0.4969	intergenic	N/A	N/A
Chromosome_3	483322	A	G	0.5909	CDS	A3770_03p22280	hypothetical protein
Chromosome_3	483839	A	G	0.4382	intergenic	N/A	N/A
Chromosome_3	483842	G	C	0.4545	intergenic	N/A	N/A
Chromosome_3	483856	C	T	0.4545	intergenic	N/A	N/A
Chromosome_3	483896	C	G	0.4368	intergenic	N/A	N/A
Chromosome_3	483899	C	T	0.4253	intergenic	N/A	N/A
Chromosome_3	483987	A	T	0.4286	intergenic	N/A	N/A
Chromosome_3	484014	G	A	0.4815	intergenic	N/A	N/A
Chromosome_3	484129	C	A	0.5062	intergenic	N/A	N/A
Chromosome_3	484139	A	C	0.5185	intergenic	N/A	N/A
Chromosome_3	484143	A	G	0.5185	intergenic	N/A	N/A
Chromosome_3	484311	GA	G	0.5	intergenic	N/A	N/A
Chromosome_3	484324	T	C	0.5309	intergenic	N/A	N/A
Chromosome_3	484487	T	A	0.5294	intergenic	N/A	N/A
Chromosome_3	484549	G	T	0.5125	intergenic	N/A	N/A
Chromosome_3	484553	T	A	0.5256	intergenic	N/A	N/A
Chromosome_3	484653	T	A	0.459	intergenic	N/A	N/A
Chromosome_3	484757	A	G	0.3699	intergenic	N/A	N/A
Chromosome_3	484783	A	T	0.3421	intergenic	N/A	N/A
Chromosome_3	484790	T	C	0.3537	intergenic	N/A	N/A
Chromosome_3	485098	A	G	0.473	intergenic	N/A	N/A
Chromosome_3	485428	A	T	0.3871	intergenic	N/A	N/A
Chromosome_3	485495	T	G	0.5978	intergenic	N/A	N/A
Chromosome_3	485836	C	CA	0.4	intergenic	N/A	N/A
Chromosome_3	486080	A	G	0.4	intergenic	N/A	N/A
Chromosome_3	486122	ATGG	A	0.4216	intergenic	N/A	N/A
Chromosome_3	487148	A	C	0.304	CDS	A3770_03p22290	phosphoglucose isomerase
Chromosome_3	487317	A	G	0.5377	CDS	A3770_03p22290	phosphoglucose isomerase
Chromosome_3	487606	C	T	0.4711	CDS	A3770_03p22290	phosphoglucose isomerase
Chromosome_3	491362	A	G	0.5659	intergenic	N/A	N/A
Chromosome_3	495420	C	CAG	0.3602	intergenic	N/A	N/A
Chromosome_3	496193	G	A	0.5455	CDS	A3770_03p22340	dual specificity protein kinase
Chromosome_3	510199	G	C	0.4804	CDS	A3770_03p22410	hypothetical protein
Chromosome_3	512647	T	C	0.4792	CDS	A3770_03p22430	hypothetical protein
Chromosome_3	527639	A	AG	0.3108	intergenic	N/A	N/A
Chromosome_3	527653	G	A	0.44	intergenic	N/A	N/A
Chromosome_3	528017	CG	C	0.4444	intergenic	N/A	N/A
Chromosome_3	529179	C	A	0.4758	CDS	A3770_03p22530	hypothetical protein
Chromosome_3	529706	C	T	0.4146	intergenic	N/A	N/A
Chromosome_3	529720	A	G	0.2075	intergenic	N/A	N/A
Chromosome_3	529723	T	G	0.2079	intergenic	N/A	N/A
Chromosome_3	529735	A	G	0.2095	intergenic	N/A	N/A
Chromosome_3	529737	A	G	0.2095	intergenic	N/A	N/A
Chromosome_3	529752	A	G	0.2407	intergenic	N/A	N/A
Chromosome_3	529753	T	C	0.2364	intergenic	N/A	N/A
Chromosome_3	529763	C	T	0.2385	intergenic	N/A	N/A
Chromosome_3	529775	T	C	0.2477	intergenic	N/A	N/A
Chromosome_3	529809	G	GTTCAC	0.2764	intergenic	N/A	N/A
Chromosome_3	529818	A	G	0.2969	intergenic	N/A	N/A
Chromosome_3	529847	A	G	0.2823	intergenic	N/A	N/A
Chromosome_3	529862	A	G	0.2891	intergenic	N/A	N/A
Chromosome_3	529875	C	T	0.2913	intergenic	N/A	N/A
Chromosome_3	529891	T	C	0.3023	intergenic	N/A	N/A
Chromosome_3	529909	G	T	0.3258	intergenic	N/A	N/A
Chromosome_3	529914	G	A	0.3385	intergenic	N/A	N/A
Chromosome_3	529917	A	C	0.3359	intergenic	N/A	N/A
Chromosome_3	529933	T	C	0.3358	intergenic	N/A	N/A
Chromosome_3	529947	A	G	0.3121	intergenic	N/A	N/A
Chromosome_3	529970	C	T	0.3212	intergenic	N/A	N/A
Chromosome_3	529981	T	TTCCACC	0.2993	intergenic	N/A	N/A
Chromosome_3	530492	G	C	0.4775	CDS	A3770_03p22540	hypothetical protein
Chromosome_3	531453	CGAGAGAGAGAGA	C	0.2576	intergenic	N/A	N/A
Chromosome_3	531672	GGT	G	0.3813	intron	A3770_03p22550	hypothetical protein
Chromosome_3	533222	A	G	0.4845	CDS	A3770_03p22560	hypothetical protein
Chromosome_3	533937	GGA	G	0.402	intergenic	N/A	N/A
Chromosome_3	539428	A	C	0.4778	intergenic	N/A	N/A
Chromosome_3	539693	G	GA	0.4494	intergenic	N/A	N/A
Chromosome_3	540481	A	G	0.4609	CDS	A3770_03p22600	4-hydroxyphenylpyruvate dioxygenase
Chromosome_3	541094	AACACAC	A	0.4213	intergenic	N/A	N/A
Chromosome_3	541217	C	A	0.4929	CDS	A3770_03p22610	hypothetical protein
Chromosome_3	541262	C	T	0.4858	intron	A3770_03p22610	hypothetical protein
Chromosome_3	543405	A	G	0.5025	intergenic	N/A	N/A
Chromosome_3	545282	C	T	0.4684	intergenic	N/A	N/A
[truncated: 7,332 more rows]
