# Supplementary material for: A streamlined and predominantly diploid genome in the tiny marine green alga Chloropicon primus
Source: Nat Commun. 2019 Sep 6;10:4061. doi: 10.1038/s41467-019-12014-x (PMC6731263; doi:10.1038/s41467-019-12014-x)
Supplement: Supplementary file 11 — Supplementary Data 8 [file 41467_2019_12014_MOESM11_ESM.xlsx]

## Sheet: Supplementary_Data_8
Supplementary Data 8 Localisations and allelic frequencies of indels ≥ 20 bp in the Chloropicon genome.
Chromosome	Position	Reference sequence	Alternative sequence	Information *	Format (GT:AD:DP:SAC) †
Chromosome_1	134227	GGCGAGGGGTGGGGTGCGGAA	G	SVTYPE=DEL;END=134247;SVLEN=-20	0/1 : 8,3 : 11 : 6,2,2,1
Chromosome_1	588807	TCATCATCATCATCATCATCATCATCATCATCATCATCA	T	SVTYPE=DEL;END=588845;SVLEN=-38	0/1 : 11,4 : 15 : 6,5,1,3
Chromosome_1	720356	T	TGTGTGTGTGTGTGTGTATGTGTGAGA	SVTYPE=INS;END=720357;SVLEN=26	0/1 : 9,6 : 15 : 2,7,4,2
Chromosome_1	839179	GATGGTCGATGCCACAATCGAGGCAATCGAAGAGGTGGAGAGCCAGGACATGGCGACCATCACCACTGTCACGGCGTCCTCCATGGTTTCAGCAGGCACGACACCGGTGCGTGGC	G	SVTYPE=DEL;END=839293;SVLEN=-114	0/1 : 8,3 : 11 : 3,5,2,1
Chromosome_1	974796	G	GTCTCCGCGCCGTGGGAGGAGGGGAAGCAAAGGGTGGACTCTCCCGAGCCTGAGAAAATAAGAGCGGCAACAAAAGGGGGAGTTTATAAATACTACAAAAAGCTGTGTTTTTTCCAAAAGTGATCCCATGGCTTTTGGCGGGAATTTTGAAAAAACTAAAAGTAACGGACGGGCGTCGAGGCCGAGGGACAGAACACACACGTCGACCTGCTGAAGGATGCCACGACGCGCCAGCAGTTCAAGACGGAGCGCGGACCATGCCCAAGGGGGTGTTCATTGACAAGCGCCGCACAAGAAGAAGAAGTACGGAGTGCGTATCGGTCGCCCCAGGAATACTTCGCCACCGTGGCGGAGGCCGTCGCCGCCCTCGAGGCGTACCGCGCGGGCAAAACTCAAGAA…	SVTYPE=INS;END=974797;SVLEN=2531	0/1 : 8,4 : 12 : 7,1,1,3
Chromosome_1	1002608	TGGTGCATACCAAGGCAATGGGGGTAAAAAGCCTTTTGATTTGATTTT	T	SVTYPE=DEL;END=1002655;SVLEN=-47	0/1 : 16,6 : 22 : 10,6,5,1
Chromosome_1	1108802	GCAAGGAATGATGCCGCCGTCGCAAGGAATGATGCCGCCGT	G	SVTYPE=DEL;END=1108842;SVLEN=-40	0/1 : 10,4 : 14 : 5,5,3,1
Chromosome_1	1167719	TCTCTCTCTCAGAGAGAGTCTCTC	T	SVTYPE=DEL;END=1167742;SVLEN=-23	0/1 : 8,3 : 11 : 3,5,2,1
Chromosome_1	1193898	GAGATCAGGGATGATGGGAAGGAGAGAGAGAGAAAAGAA	G	SVTYPE=DEL;END=1193936;SVLEN=-38	0/1 : 6,4 : 10 : 3,3,2,2
Chromosome_1	1225272	GATCTCATCCTCCCGCCATCAGTCGTCTGCCATGA	G	SVTYPE=DEL;END=1225306;SVLEN=-34	0/1 : 8,7 : 15 : 5,3,5,2
Chromosome_1	1304667	AGGTGCAGCTCCACCTCCTCCACCAAAGCCACCATCACGGGG	A	SVTYPE=DEL;END=1304708;SVLEN=-41	0/1 : 7,6 : 13 : 5,2,3,3
Chromosome_1	1348008	AGAAGAAGTAGAAGAAGCTGACGGGGAGGTGATGGCCCCGAGGGACGCGTTGAGGTCTTCCACCTTGTCACCATCCCCGGAAGAAG	A	SVTYPE=DEL;END=1348093;SVLEN=-85	0/1 : 3,4 : 7 : 2,1,2,2
Chromosome_1	1722827	C	CCGTGTTGCTCCAGGGAGTCCTCCCGT	SVTYPE=INS;END=1722828;SVLEN=26	0/1 : 11,3 : 14 : 6,5,2,1
Chromosome_1	1723925	GGGAATCCACCGTTGTTGTTGCCTCCA	G	SVTYPE=DEL;END=1723951;SVLEN=-26	0/1 : 8,5 : 13 : 3,5,4,1
Chromosome_1	1726113	ACATGTCGGAGCCCATGTCGGGGT	A	SVTYPE=DEL;END=1726136;SVLEN=-23	0/1 : 9,5 : 14 : 5,4,3,2
Chromosome_1	1730030	C	CCAGGGACATCCTCCGTTGTTGTTGGCT	SVTYPE=INS;END=1730031;SVLEN=27	0/1 : 4,5 : 9 : 3,1,4,1
Chromosome_1	1762340	AAGCCTGGCGCGGACGCCAAGGAGGACGATAAGCCTGGCGCGGACGCCAAGGAGGACGAT	A	SVTYPE=DEL;END=1762399;SVLEN=-59	0/1 : 8,9 : 17 : 3,5,3,6
Chromosome_1	1776933	G	GGCTTCTCCCCTCCACGCCGCGAAAGGGTGACGAGGCTGGAACCTTCCCGCCTTGATGGTCCTCTCGAGAGGGTTT	SVTYPE=INS;END=1776934;SVLEN=75	0/1 : 6,3 : 9 : 3,3,1,2
Chromosome_1	1825527	CCGCAAAGCCTGCCGCAAAGCCTG	C	SVTYPE=DEL;END=1825550;SVLEN=-23	0/1 : 8,3 : 11 : 3,5,2,1
Chromosome_1	1836517	A	ACGACAAGAACAACGACAAGAACAAC	SVTYPE=INS;END=1836518;SVLEN=25	0/1 : 8,5 : 13 : 5,3,2,3
Chromosome_1	1870569	TCCTCTTCCTCTCCTCGCGACGGTCTCCTCCTC	T	SVTYPE=DEL;END=1870601;SVLEN=-32	0/1 : 10,9 : 19 : 5,5,2,7
Chromosome_2	264982	GAGAGAGAGAGAGAGAGAGAGA	G	SVTYPE=DEL;END=265003;SVLEN=-21	0/1 : 6,5 : 11 : 3,3,2,3
Chromosome_2	314079	CTCCTCGCCTCCTGCTTGGCTTCCTCGCCTCCTGCTTGGCTTCCTCGCCTCCTGCTTGGCTTCCTCGCCTCCTGCTTGGCTTCCTCGCCTCCTGCTTGGCTTCCTCGCCTCCTGCTTGGCT	C	SVTYPE=DEL;END=314199;SVLEN=-120	0/1 : 10,6 : 16 : 4,6,2,4
Chromosome_2	314153	C	CTTTGGCTTCCCTCGCCTCCTGCTTGGCTTCTCGCCGCCTGCTTGGCTTCTCGCCTCCTGCTTGGCTTCCTCGCCTCCTGCTTGGCTTCCTCGCCTCCTGCA	SVTYPE=INS;END=314154;SVLEN=101	0/1 : 9,5 : 14 : 2,7,3,2
Chromosome_2	320766	G	GTTCGGATGGCTCTCTACATTGGAAGTGTCACTTTCCA	SVTYPE=INS;END=320767;SVLEN=37	0/1 : 4,6 : 10 : 2,2,4,2
Chromosome_2	350541	ATGATGATGATGATGATGATGATGATG	A	SVTYPE=DEL;END=350567;SVLEN=-26	0/1 : 7,7 : 14 : 6,1,4,3
Chromosome_2	506964	TCCACCTCCACCAGTGAATCCTAAC	T	SVTYPE=DEL;END=506988;SVLEN=-24	0/1 : 10,8 : 18 : 4,6,3,5
Chromosome_2	507697	A	ATCCTAACCCACCTCCACCAGTGAACCCCAATCCACCTCCACCAGTGA	SVTYPE=INS;END=507698;SVLEN=47	0/1 : 6,7 : 13 : 4,2,2,5
Chromosome_2	568350	GGGGATAAGATACACCTTAAATAC	G	SVTYPE=DEL;END=568373;SVLEN=-23	0/1 : 7,2 : 9 : 4,3,1,1
Chromosome_2	674471	TTTAGGCATTTTAGGTTTTAGGCATAGGTTCCAGGAAAGTGGCCAAGGC	T	SVTYPE=DEL;END=674519;SVLEN=-48	0/1 : 5,6 : 11 : 3,2,2,4
Chromosome_2	833561	G	GAGGAGAGAGAGAGAGAGAGA	SVTYPE=INS;END=833562;SVLEN=20	0/1 : 10,4 : 14 : 5,5,3,1
Chromosome_2	964039	C	CCTTCGTTGGTCGGGATGTACCCGTCCAAGCAGGTCGTGCATGTGACTGCCTCCTGGACCTTGCAGAGAACTCGATCGCGATGCTGCACAAGGCG	SVTYPE=INS;END=964040;SVLEN=94	0/1 : 8,5 : 13 : 7,1,4,1
Chromosome_2	1176024	TCCTGAAAGCCTTGGGCGAGGAAAACAGTCTGATTTTCACTGGGACGAAGGTCGAGGCTGAGGGGG	T	SVTYPE=DEL;END=1176089;SVLEN=-65	0/1 : 5,6 : 11 : 4,1,2,4
Chromosome_2	1218691	T	TGCCTTGTCCATTCCAATAGATTG	SVTYPE=INS;END=1218692;SVLEN=23	0/1 : 7,5 : 12 : 4,3,1,4
Chromosome_2	1660257	TCTACACTATCTACACTACACTTTATTCCTATTTTATCGTATA	T	SVTYPE=DEL;END=1660299;SVLEN=-42	0/1 : 2,4 : 6 : 1,1,1,3
Chromosome_2	1741284	T	TCTCGTCCTCCGTGTCTCGTGTTTCTGTGGGTTTGAAAGGTTCCTCCTCCTCGCCTCGTC	SVTYPE=INS;END=1741285;SVLEN=59	0/1 : 11,10 : 21 : 8,3,5,5
Chromosome_2	1748606	G	GAAGAGAAGTAGAGAGAAGAG	SVTYPE=INS;END=1748607;SVLEN=20	0/1 : 5,2 : 7 : 2,3,1,1
Chromosome_2	1756981	C	CCTTCTCCTCTGCATTGTCAACCATCTTCTCCTGGAAAGCTTCGAGCTTGCTCAGAATGTCGTTCTTCGCTCCTCCACTTCCCG	SVTYPE=INS;END=1756982;SVLEN=83	0/1 : 12,4 : 16 : 5,7,3,1
Chromosome_2	1757159	AACCATCTTCTCCTCGAAAGCTTCGAGCTTGCTCAGAATGTCGTTCTTCCTCTCCTCCACTTCCGCCTTCTCCCTCTGCATGTC	A	SVTYPE=DEL;END=1757242;SVLEN=-83	0/1 : 9,5 : 14 : 5,4,3,2
Chromosome_2	1757486	A	AACCATCTTCTCCTGGAAAGCTTTCGAGCTTGGCTCAAGAATGTCGTTCTTCCTCTCCTCCACTTCCGCCTTCTCCCTCTGCATGTC	SVTYPE=INS;END=1757487;SVLEN=86	0/1 : 12,3 : 15 : 7,5,2,1
Chromosome_3	21091	TTGTGTCGGTCTTTGTGTGTGTCGTGG	T	SVTYPE=DEL;END=21117;SVLEN=-26	0/1 : 7,5 : 12 : 1,6,2,3
Chromosome_3	21248	G	GCCCCGCGCCCCGCGCCCCCAGAGC	SVTYPE=INS;END=21249;SVLEN=24	0/1 : 7,4 : 11 : 2,5,1,3
Chromosome_3	55109	CAACCTGCTGTTGAGCCACCACGGGAGGAGAAGGAGGAGGAGACACAACCTGCTGCCGAGCCACCACGGGAGGAGAAGGAGGAGGAGACACAGCCTGCTGTCGAGCCACCACGGGAGGAGGAGGAGGAGCCAG	C	SVTYPE=DEL;END=55241;SVLEN=-132	0/1 : 6,4 : 10 : 3,3,3,1
Chromosome_3	74671	C	CCACCTTTCTTGACTTTCCCTCCTTCCCCCTTGCGTCCTCCTGAACCTCTCCAGCTCACTCCCCCTCTTCCGGCGCCGTGCCAGCCTAATTAGGGCTCCAGAGGCTTTATCAGCGCGGGGGCGACTCATCTAAACAAGGAGAGAGAGAGGGGGCGTGTTATATATGTATTGTGTTTCTATATATAAAAAAAGATATGAAATATATGATTGGGAGAGAGACAGAGAGAGACATCGGTTGCTCAGAGGAGAAGATGAAGAGAGAGAAAAAAAAAGCATGATGAAAGCTAAGCTGCGGAATGGAAGTAACTTGTCGGTCCACGTGTCTACCTTCTTACGCGCGTGCGGGTTCGGCTGCACGCCAATCTTCGACGCGTGCAGGTGCAGGCAACGTCTTCCCAG…	SVTYPE=INS;END=74672;SVLEN=1534	0/1 : 14,4 : 18 : 5,9,3,1
Chromosome_3	84645	CTGCTGCTATTGGTGATGCTGCTG	C	SVTYPE=DEL;END=84668;SVLEN=-23	0/1 : 7,5 : 12 : 5,2,2,3
Chromosome_3	85029	T	TGCCGTTGTGCTGCTGCCTGATGATGATGATGATGATGTTGGTGTGCTGCTGCTGCTGTTGTGCTGCTGCTGCTGCTGATCGATGATGAGTGTGGTGATGCTGCTGCTGCTGTTGTGCTGCTGCTGCTGATGATGATGATGATGTTGCTGCTGATGATGATGATGATGTTGGTGATGCTGCTGCTGGTTGTTGTCTTGCTGCTGCTGATGATGATGATGTTGGTGATGCTGCTGCTGCTGTTGTGCTGCTGCTGCTGCTGCTGATGATGATGTTGGTGATGCTGCTGCTGCTGTTGTGCTGCTGCTGCTGCTGATGATGATGATGTTGGTGTGGCTGCTGCTGCTGTTGTGCTGGCTGCTGATGATGATGATGTTGGTGATGCGCTGCTG	SVTYPE=INS;END=85030;SVLEN=389	0/1 : 8,3 : 11 : 5,3,2,1
Chromosome_3	123680	G	GTGAGGAAGGCTCTTCTTAAACTCCTTGTTATGGTGTTCAGACATCAGATCAAAACCAGCACACAGAAAAGTCACGAAAGGAGGTAGGGAAATCACAGTCAATACTGGAAGCACAAAGGCAAGTTCTCCTTTTCCACTGAAAGAGAGAAACACGGAGAGAACGGAGACCGGCCACAAACTTACCTGTTAGTTTTTCTGCAAAGGTCGTTTCACCGAGTTTGTAAGTTTCTCGGCAGGGTAATTCGGCCTACCACGACCATTCCACCGTACATGAAACGAATATTTCCGCCCACGCACGGCAGCCCGTACTAACAAACGTATGTCGCAAACCCTGAGGAGTTACACCTTTTTGGTTGACGCAAGTGCTTCAGGAGGACGTTGCGTGCCCCGTTCACATCC…	SVTYPE=INS;END=123681;SVLEN=2707	0/1 : 7,5 : 12 : 6,1,2,3
Chromosome_3	191311	ACCAGCGTCGCGTCCCCCCGGATCCTCCTCCCGATCGATCACAGGCAGTGTCGTCCCGTGTCCACCGTCCTGTGTCCCCCCTCCGCCTCCGCCTCCGCTCCTGGTCCGTGTAACTGATCTGATCGATCGATCGATCGATCGCGCTCTCAGTCGTCTCTCAGTCGTCTCTTTGGCAAAGCAAGTTGTGAGACTTCTTCGGAAGCCAGATCGCCA	A	SVTYPE=DEL;END=191523;SVLEN=-212	0/1 : 10,7 : 17 : 7,3,4,3
Chromosome_3	245569	G	GTGTCCTTCCCTTCATTGGGTTGTCCTTCCCTTCATTGGGT	SVTYPE=INS;END=245570;SVLEN=40	0/1 : 8,5 : 13 : 2,6,2,3
Chromosome_3	265494	T	TCCACAATCAGTCTCGGTGGCCCAATCAATCCATCCCAGGGGAACCACCCAGCAGAAAGCCAGGCCCTCCTC	SVTYPE=INS;END=265495;SVLEN=71	0/1 : 8,3 : 11 : 6,2,1,2
Chromosome_3	308064	CTTTACCAGAGGAGCCAGGAGCTTTACCA	C	SVTYPE=DEL;END=308092;SVLEN=-28	0/1 : 8,6 : 14 : 3,5,2,4
Chromosome_3	320614	GCAGGAGCTGAAAGAGGGAATAACATGCAT	G	SVTYPE=DEL;END=320643;SVLEN=-29	0/1 : 11,6 : 17 : 4,7,1,5
Chromosome_3	466118	CCCTCTCTCTCTCTCTCCTCTCTCTCTCTCCTCTCCTCCT	C	SVTYPE=DEL;END=466157;SVLEN=-39	0/1 : 6,6 : 12 : 5,1,3,3
Chromosome_3	468753	C	CCGGTCTCCTCTCTCTCTCTCTCTCTCTCTCTCTCTC	SVTYPE=INS;END=468754;SVLEN=36	0/1 : 6,5 : 11 : 4,2,2,3
Chromosome_3	531277	G	GGCTAGCGATCTGCTTCTCCTGGCTTAGCGATCTGCCTTTCTCCTGC	SVTYPE=INS;END=531278;SVLEN=46	0/1 : 10,4 : 14 : 5,5,2,2
Chromosome_3	557794	C	CGTGGAGCGAGGGGAAAAGTTGCGTCAGGAGGAGAGGATTGGATTGTTTGTTTCCTCTTCTTTGACGCTTGCAGCAATGGTGACGAGAGACTGAAGGGAACGATTGTTTTCCATATACAGTCGACCAGCAAAGGAGGTGAGTTGTTGG	SVTYPE=INS;END=557795;SVLEN=147	0/1 : 3,2 : 5 : 1,2,1,1
Chromosome_3	610987	T	TGTTGAAGATGAGAACCAGACGGCCTTCCACGAAAGCAGGGAGGCCCTGCGTGGATGGGTGGAAGCAAGAAGCGCTGGAGAAGCCACCGCACACCGACGGGCG	SVTYPE=INS;END=610988;SVLEN=102	0/1 : 6,6 : 12 : 4,2,3,3
Chromosome_4	107319	GAGAGAGAGAGAGAGAGAGAGA	G	SVTYPE=DEL;END=107340;SVLEN=-21	0/1 : 4,4 : 8 : 3,1,2,2
Chromosome_4	144209	G	GCCAGGAGACCAGGACCCAAGGCCAGAGAGACCAGGAAGAGGAAGGCGAAGAACCAGGGACCAGGAGACCAAGGACCAAAGGCCAGGAGACCAGGAAGAGGAAGGCGAAGAACCAGGACCAGGAGAACCAGGACCAAGGCCAGGAGGACCAGGACCAAGGCCAAGGAGACCAGGACCAAGGCAGGAGACCAGGAAGAAGGGAAGGCGAAAAACCCAGGAA	SVTYPE=INS;END=144210;SVLEN=219	0/1 : 3,4 : 7 : 1,2,2,2
Chromosome_4	179945	C	CCTGGGCCTGGGCCTGGGCCTGGG	SVTYPE=INS;END=179946;SVLEN=23	0/1 : 14,8 : 22 : 9,5,5,3
Chromosome_4	201617	AAGAGAGAGAGAGAGAGAGAG	A	SVTYPE=DEL;END=201637;SVLEN=-20	0/1 : 4,6 : 10 : 1,3,3,3
Chromosome_4	315475	C	CCCCCCAGGAGAGCGACGAGCAAAGCCCTTTCGTCCCGATGCGGTGCCAAGGCGTGACCGAAGACATGATAGCGCCATGTAGCGGTCCCGATGCCCCCTCCGAAGCCCGATGCCCACCCAACGCTCGTGGGAAGGCCTGAGCCTCCATTCTCTGCTTGCTGCTGACCCT	SVTYPE=INS;END=315476;SVLEN=168	0/1 : 9,6 : 15 : 3,6,4,2
Chromosome_4	373505	A	AAGCTCCTCCTCTCCTCCCTCGTCAATCGATCGATCCGATCGATCGATCGATCGCGCGTTGTCAAGCCAAGCTGTGTGTCA	SVTYPE=INS;END=373506;SVLEN=80	0/1 : 7,4 : 11 : 2,5,1,3
Chromosome_4	562977	G	GAGAAGGCAGGCGCTCGGCAGGCCGGGTCGCTCAGCGCGGTGGCGACAGCGTCCGCCGA	SVTYPE=INS;END=562978;SVLEN=58	0/1 : 7,6 : 13 : 4,3,1,5
Chromosome_4	649354	ACGTCCACGTCCACGTCCACG	A	SVTYPE=DEL;END=649374;SVLEN=-20	0/1 : 5,2 : 7 : 1,4,1,1
Chromosome_4	774587	AATCCTTGGGCGCCACCCGCC	A	SVTYPE=DEL;END=774607;SVLEN=-20	0/1 : 11,3 : 14 : 8,3,2,1
Chromosome_4	933880	TCGTCCACGGCGTGTTCCCCTTCTTCAGGAAGGTGGAGGAGGGGTGGTAACGCGGTGGCTTGC	T	SVTYPE=DEL;END=933942;SVLEN=-62	0/1 : 9,4 : 13 : 3,6,2,2
Chromosome_4	989268	A	AAGACGCCAGCCAGGAAGACGCCAGCCAAGAAGACGGCAGTGGAGG	SVTYPE=INS;END=989269;SVLEN=45	0/1 : 6,8 : 14 : 1,5,6,2
Chromosome_5	66495	CGCACCCTCTCCCTCTCTCCTC	C	SVTYPE=DEL;END=66516;SVLEN=-21	0/1 : 9,3 : 12 : 2,7,2,1
Chromosome_5	79370	ACCGGAACCAGAACCGGAACCGGAACCAGAAC	A	SVTYPE=DEL;END=79401;SVLEN=-31	0/1 : 5,3 : 8 : 2,3,1,2
Chromosome_5	102866	TCGAAGGTGGTGAAGGATGCCTCATCCATCACAGCCAGGGATGAGAGAGAGAGAGAGAGAGACATGAGAGAGAGAAAGAGAGAGAGACTGTGTGTCAGGGTGTGAGAGGATGAGGGTGGTGGAGGACAATACAATTTCTGCATCCTTCACCACCATTCATCATGACTACGCTTCCGCTTCCTCCAAATCCCCATCCCCATCGAGGATCAGAGGA	T	SVTYPE=DEL;END=103079;SVLEN=-213	0/1 : 5,6 : 11 : 2,3,1,5
Chromosome_5	165244	G	GAAGTCAGGACCCGCCTTGCCCTTGGGACGTGTGGACTTGTTCTGCTGCAGCTGCAGGAGGTCACCTTCACGTTCTGCAGTGGCTTCCGA	SVTYPE=INS;END=165245;SVLEN=89	0/1 : 4,4 : 8 : 3,1,1,3
Chromosome_5	261400	GGCCTCTCCCAACCAACCATCT	G	SVTYPE=DEL;END=261421;SVLEN=-21	0/1 : 2,6 : 8 : 1,1,2,4
Chromosome_5	352054	TCCAAACAAGGGGAGGATCAT	T	SVTYPE=DEL;END=352074;SVLEN=-20	0/1 : 6,3 : 9 : 6,0,1,2
Chromosome_5	439950	A	AACGACGCTCTGACGAGGATCTGACGACGCACGGCGAAGACGCGGGCGAGCACCAGAGGAGGAGGGGAAAGAACAGACGAGGGCTTTGGAGCGCGCGGGCGGGAAAGAGAGAGAAGAGACAAGGAGAGGACAAGAAAGAAGCGGAATCTTTGTCGTCGGTCGTCTCTTCTTCTTTCGATCGAGCCGTCTCGCGAAAAAAC	SVTYPE=INS;END=439951;SVLEN=199	0/1 : 3,4 : 7 : 1,2,3,1
Chromosome_5	748207	G	GTCTTGCTGCTTTTCAGGGCAGCATGGGGGCGCTGAAGTGCGCTGGATCCCTTCGGATTATCGGTAAGGCCGGCATTGGAGTTGCGAAGCAAAGGTCTCTCCCTTCTTCTATCCACTCACTC	SVTYPE=INS;END=748208;SVLEN=121	0/1 : 8,5 : 13 : 4,4,1,4
Chromosome_5	815041	CATTGAGACGACATTGAGACGA	C	SVTYPE=DEL;END=815062;SVLEN=-21	0/1 : 6,4 : 10 : 2,4,1,3
Chromosome_5	846273	AGGAAGTTTCCACGAAGGCGGTGCTGGTGCTTGTGCGGTGCAAGGAAGGGAGATGGGGGACAGGGGTC	A	SVTYPE=DEL;END=846340;SVLEN=-67	0/1 : 8,6 : 14 : 6,2,3,3
Chromosome_5	962124	A	ACTCTCTCTCTCTCTCTCATCTCTCTCTCTCT	SVTYPE=INS;END=962125;SVLEN=31	0/1 : 8,5 : 13 : 5,3,2,3
Chromosome_5	962473	ACCGCCTCCACCACCGCCTTCG	A	SVTYPE=DEL;END=962494;SVLEN=-21	0/1 : 9,6 : 15 : 5,4,4,2
Chromosome_6	5508	GGTCCTGCCGGTCGAGACAAAGGAGGAGGAGGTCCTGCCGGTCGAGACAAAGGGGGAGGA	G	SVTYPE=DEL;END=5567;SVLEN=-59	0/1 : 8,4 : 12 : 6,2,1,3
Chromosome_6	11424	ACCCAACCCAACCCAACCCAAC	A	SVTYPE=DEL;END=11445;SVLEN=-21	0/1 : 5,4 : 9 : 3,2,1,3
Chromosome_6	60938	CTTGTCTGGTGATGCTGCTGCTGCTGCTGCTGATGATGATGTTGGTACTATTGGT	C	SVTYPE=DEL;END=60992;SVLEN=-54	0/1 : 4,8 : 12 : 1,3,2,6
Chromosome_6	87610	C	CTTCGCTCGTCCGTCGTCCTCTCGTCGTCGTCGTTTG	SVTYPE=INS;END=87611;SVLEN=36	0/1 : 12,4 : 16 : 4,8,2,2
Chromosome_6	106780	T	TCCTCTCCTCTCCTCTCCTCTCCTCCAGTCGACAGGGGAGAATTGTGGATTGTGTGGGCGGCGACAGGAGGGAGGCCCAAGCCCACAGAGGGAGGCCGATCAGGAGCAGTGGCCTGCGTCCCCCCCCCTGCACCTTCATCTCTCTGCCCAAGCCTCCCCACGGGCGTCCCCTCCTCCCTGGCTCTCTC	SVTYPE=INS;END=106781;SVLEN=187	0/1 : 6,8 : 14 : 2,4,5,3
Chromosome_6	113824	GATGGAGATGGATGGATGATGA	G	SVTYPE=DEL;END=113845;SVLEN=-21	0/1 : 4,7 : 11 : 2,2,2,5
Chromosome_6	152071	T	TGAGGGTTTTGATTGGGTCCAGGGGAGGAGGAGGAAGAGGAGACACACAGTACCAGGCGAATCCTTGTCTTCTCCTCTTTCGATTGGTGGTTCGCATTGGACGGGATGACCACCAAAACGAGGAGATTTGCTTGAAACCCTGGGAGGGACTAGATGATGGCATCTTGGGAGGGACCTTGGGCTTG	SVTYPE=INS;END=152072;SVLEN=184	0/1 : 6,7 : 13 : 2,4,5,2
Chromosome_6	230375	G	GAGAAGACCGCGACCAGAGAGAGAGAAAGAGAGCCGCCGTAACGCAGACGCCGCGAACGAGGCGGCCG	SVTYPE=INS;END=230376;SVLEN=67	0/1 : 6,6 : 12 : 4,2,3,3
Chromosome_6	336471	ATCACTTCCACTTCCTTTCTTCTTCTTATCCTCTTTGACGCATTCCAC	A	SVTYPE=DEL;END=336518;SVLEN=-47	0/1 : 7,5 : 12 : 2,5,4,1
Chromosome_6	352878	TCTCTGTGTGTGTGTGTGTGTATGTGTG	T	SVTYPE=DEL;END=352905;SVLEN=-27	0/1 : 6,2 : 8 : 3,3,1,1
Chromosome_6	369275	A	AACACACACACACACACACACACAC	SVTYPE=INS;END=369276;SVLEN=24	0/1 : 8,20 : 28 : 5,3,5,15
Chromosome_6	369520	A	ACAATGCATCAGCACGCGGCGATCTGTTGTTATGGTGTTCAGACATCAGATCAAAACAGCACACAGAAAAAGTCACGAAAGGACGGTAGGGAAATCACAGTCAATACTGGAAGCACACAAAGCAAGTTCTCCTTTCCACTGAAAGAGAGAAACACGAGAGAGAAACACGACGACCGGCCCCTACTTACCTGTTAGTTTCTGCAAAGGTCGTTTCACCGAGTTTGTAAGTTTCTCGCAGAGTAATTCGGCCCTACCACGACCATTCCACCGTACATGAACGAATACTTCCGCCCACGCACGCAGCCCGTACTAACAAACCGTATGTGCAACCCTGAGGAGTTACACACTTTTTGGTTGACGCAAGTGCTTCAGGAGGACGTTGCTGCCCCGTTCACATCC…	SVTYPE=INS;END=369521;SVLEN=2664	0/1 : 8,5 : 13 : 5,3,1,4
Chromosome_6	403045	T	TAAAAAATATAAATATAAATATAAA	SVTYPE=INS;END=403046;SVLEN=24	0/1 : 10,8 : 18 : 7,3,2,6
Chromosome_6	455272	A	ATCGATCACCGGCAGCTGTCCTCTTCGATCAAAAGTGATCGCAGACTTCCCCCACCCACGCACGAAAGAGGGAAAGAAAAAAAACCGAGAGACACAGGGAGCAGAGACACTGGCAAGTCTTCGTCTTCACGGTCCTCCTCCTCCTGCCTCCTCCTCGCGGATGCGATCGAT	SVTYPE=INS;END=455273;SVLEN=170	0/1 : 5,5 : 10 : 3,2,3,2
Chromosome_6	485714	GCACGACAGGAGGCTCCACGACAGTAGGCTC	G	SVTYPE=DEL;END=485744;SVLEN=-30	0/1 : 8,7 : 15 : 4,4,4,3
Chromosome_6	849559	GCGTGGATGAATGGTGTGAGAGGAGGACTACAGG	G	SVTYPE=DEL;END=849592;SVLEN=-33	0/1 : 2,5 : 7 : 1,1,2,3
Chromosome_6	950626	TAGAGTTGTTCACTGATGCTTCATGTA	T	SVTYPE=DEL;END=950652;SVLEN=-26	0/1 : 6,7 : 13 : 4,2,3,4
Chromosome_6	965592	C	CCCCCGCTCGTCCCCCATGGAGCCT	SVTYPE=INS;END=965593;SVLEN=24	0/1 : 9,5 : 14 : 5,4,3,2
Chromosome_7	91677	CACCACGACCACAAGCATCATG	C	SVTYPE=DEL;END=91698;SVLEN=-21	0/1 : 2,4 : 6 : 2,0,2,2
Chromosome_7	173359	TCATCAATCATCATCATGATCCAAAATCATTGTTTTGTCGTTGCAACAACTGAGCCAAGCCAAGGGATTGGAAAGGGGAAGGGGGAGGCAACGGGACGGGGTTGATATTCTCATGCCACTCCTCCCCCTCTCAACTCTCCCCCCGAGATTGTCGCGTGTCCTCAGACAAACAAGACAAAACAATCAGAAAGGAACAAAAAAAAAGCGCAGGATCACGAAGCAGAAAGCAGAGAGCAGAAAGGAGAGAGCAGAAAGGAGAGAGGCGTGTTGATTTCGACCCAATGGCCCTCCACAAGATCACATCTTGCAGTTGTTCCCCTCCTCTCTCTCTCCTCTCTCTCTCTCTCTCTCGTCC	T	SVTYPE=DEL;END=173713;SVLEN=-354	0/1 : 3,4 : 7 : 1,2,2,2
Chromosome_7	285443	ACACACACACACACACACAACACACAC	A	SVTYPE=DEL;END=285469;SVLEN=-26	0/1 : 10,3 : 13 : 7,3,2,1
Chromosome_7	294779	GCGGATCAGGACTCCTCGTCCTCGCCCGATCCCGCCGCCGCGGAGCCGAGCACCGATTCCCTGCAGGAGCTTATCTCAGGCGCCGATCC	G	SVTYPE=DEL;END=294867;SVLEN=-88	0/1 : 8,7 : 15 : 2,6,4,3
Chromosome_7	337079	C	CGAGGTGGACGACGAGAAGACGTTCGCCGAGGAAGAGAGGCTGGCGGAGAAAGGAGGGGAACTTGAAGCAGAGGGAGGCAGAGGAGCTTGACGCCCTTCAGAAGGAGGAGCGAGGTTCCGGTAGAGGAGCTGCTGGCGCAGTACCGCAGCCAGGTGATGGAGGGCGCGGGCCTTGGAGAGAGTGCTGGTCCTGAAGAAGAAGGTGGCGCGGACGAGGGCATTTTTCAGGGAGGAACAGGAAACGCCACCGAGTACGAGATGTCAGAGGAT	SVTYPE=INS;END=337080;SVLEN=269	0/1 : 7,7 : 14 : 5,2,4,3
Chromosome_7	420486	T	TGCCTTGCTGCTCCACCAAACGCGGGTGTGCTC	SVTYPE=INS;END=420487;SVLEN=32	0/1 : 6,6 : 12 : 3,3,3,3
Chromosome_7	462765	TTCCACTATCGTATACCAATC	T	SVTYPE=DEL;END=462785;SVLEN=-20	0/1 : 8,6 : 14 : 0,8,2,4
Chromosome_7	632028	CTCTTCTGTCTGCCCCAGGTTTT	C	SVTYPE=DEL;END=632050;SVLEN=-22	0/1 : 9,5 : 14 : 5,4,4,1
Chromosome_7	636992	GAAGGACAAGGACAAGGACAAGGACAAGGACAAGGAC	G	SVTYPE=DEL;END=637028;SVLEN=-36	0/1 : 11,3 : 14 : 6,5,1,2
Chromosome_7	674313	GCGCCTTGGGTCGTGGTCGTTCGTC	G	SVTYPE=DEL;END=674337;SVLEN=-24	0/1 : 5,4 : 9 : 3,2,2,2
Chromosome_7	676622	TCTCTCTCTCTCTCTCTCTCTCTCTC	T	SVTYPE=DEL;END=676647;SVLEN=-25	0/1 : 9,6 : 15 : 2,7,4,2
Chromosome_7	727723	T	TATCGGCTATGACATGTTCACTGTGAATGCTGGTACTTGGCAACACCGCCACGTCTGGCACCCTGAGTGCTGACGGTGACTTTTCT	SVTYPE=INS;END=727724;SVLEN=85	0/1 : 16,9 : 25 : 8,8,5,4
Chromosome_7	728074	CGCTGATGGTTCTGTGTCTATCGGCTATGACATGTTCACTGTGAATGCTGGTACTGGCAACACCGCCACGTCTGGCACCCTGAGT	C	SVTYPE=DEL;END=728158;SVLEN=-84	0/1 : 17,8 : 25 : 8,9,5,3
Chromosome_7	756239	G	GTGAGAACGGAGGGGTTCTCTCTACTGCTGCTGCTTGCTGCTGGAGGGAAGGGGCGAGAGGGAGGGCGACATTAGGACACGGAGGGGGACGGGAGCAGAGGAGGGCGGTTATTGTGCGGTGAAGAGGACAGCAAGGGCTTTCCAAAGATACCAAGCTTGCCTTGTTTGAGTCACGGAGTCGTGAGAAACGGAGGGGTTCTCTCTCTACTGCTGCTGCTTGCTGCTGGAGGGAAGGGGCGAGAGGGAGGGCGAAATTAGGACACGGAGGGGGACGGAGCAGAGGAGGGCCGGTATTGTGCGGTAGAGGACAGCAAGGGCTTTCCAAAGATACCAAGCTTGCCTTGTTTGAGTCACGGAGTCGT	SVTYPE=INS;END=756240;SVLEN=361	0/1 : 15,6 : 21 : 3,12,2,4
Chromosome_7	760472	ATGGCGGGATCGAGATAGGGAAGAGTCAGCCCTAAACCAGGTCGCA	A	SVTYPE=DEL;END=760517;SVLEN=-45	0/1 : 5,5 : 10 : 2,3,2,3
Chromosome_8	279850	CTGCAGGTGGTGACGCCCAAACGCCTCCTGGTGACTCTGGTTCCGATTCCGATTCCAGTGGAGAGACGCAAGACGGTGCCATCGACAACAATGCTGGTGGCGG	C	SVTYPE=DEL;END=279952;SVLEN=-102	0/1 : 7,6 : 13 : 4,3,3,3
Chromosome_8	312599	GGGAGAACGCGAACCACGTAGACGCTTGGCAGTAGGA	G	SVTYPE=DEL;END=312635;SVLEN=-36	0/1 : 6,5 : 11 : 3,3,3,2
Chromosome_8	351972	AAGCAAAACCTTGGATCGATCGAGAGATC	A	SVTYPE=DEL;END=352000;SVLEN=-28	0/1 : 5,5 : 10 : 3,2,2,3
Chromosome_8	420604	ACACCACACCACCACACCACAC	A	SVTYPE=DEL;END=420625;SVLEN=-21	0/1 : 2,5 : 7 : 0,2,2,3
Chromosome_8	445243	AATATCGATCCCTTTATTCATCGGGATCGAGGGAAGTC	A	SVTYPE=DEL;END=445280;SVLEN=-37	0/1 : 11,4 : 15 : 4,7,2,2
Chromosome_8	488492	G	GGAGAGGCGGAGAGAGAGAGAGAAGAGAGAGAGAGAGAGAGAGGAGA	SVTYPE=INS;END=488493;SVLEN=46	0/1 : 4,4 : 8 : 4,0,2,2
Chromosome_8	613330	G	GGTATGGGATGGGGATGGGGATGGGATGGCGAT	SVTYPE=INS;END=613331;SVLEN=32	0/1 : 4,4 : 8 : 1,3,2,2
Chromosome_8	642953	G	GTCTTGGATCCATCCTGTCTTGGATCCATCCTC	SVTYPE=INS;END=642954;SVLEN=32	0/1 : 6,8 : 14 : 1,5,2,6
Chromosome_8	653075	T	TATTTTTTTTTTTTTTTTTTTTTTTTTTT	SVTYPE=INS;END=653076;SVLEN=28	0/1 : 9,3 : 12 : 1,8,2,1
Chromosome_8	669955	AGGAGGCTGGGATGGATCCTCATTGAGGGGAGGGAGGAAAGCCGAGGCCTTGATGCAAGATGGAGGAGGAGGAGGAGGCTGGGATGGATCCCCTCATTGAGGGGAGGGAGGAAAGCCGAGGCCTTGATGCAAGATGGAGGAGGAG	A	SVTYPE=DEL;END=670099;SVLEN=-144	0/1 : 10,6 : 16 : 7,3,4,2
Chromosome_8	755666	GGGAGAGTGAGGGGACCCATCCACCTTTGGGGATAATGGAGGGAGGGGACGTCGACCA	G	SVTYPE=DEL;END=755723;SVLEN=-57	0/1 : 5,11 : 16 : 2,3,5,6
Chromosome_8	772600	TTCTTCCTTTTCCTTTTCCTTTTCCTTTTCCTTTTCCTTTTCCTTT	T	SVTYPE=DEL;END=772645;SVLEN=-45	0/1 : 5,5 : 10 : 1,4,2,3
Chromosome_9	185687	GGCTTCGAAGCCAGGACCCACCTTGCCCTTGGGACCGGAAGACTTGTTCTAATGCAGCTGGAGGAGGTCACCTTGAGGTTCTGCAGTGGGCTCGAAGCCAGGACCCACCTTGTGATTGGGACGAGATGACTTGTGGATGGGCAGCTGAAGGAGGTCACCTTGACGTTCTGCAGTGGGCTCGAAGCCAGGACCCACCTTGTGATTGGGACTTGTGGACTTGTAAATGGGCAGCTCGAGGAGGGCACCTTCACGTTCTGCAGTGGCTTCGAAGCCAGGACCCGCCTTGCCCTTGGAACAAGGCGACTTGTGATTGGGCAGCTCGAGGAGGTCACCTTGATGTTCTGCAGTGGGCTCGAAGCCAGGACCCGCCTTGTGATTGGGGCGAGATGACTTGTGGAT…	G	SVTYPE=DEL;END=186121;SVLEN=-434	0/1 : 17,5 : 22 : 9,8,4,1
Chromosome_9	227961	T	TGACGCCACAGTGGTGAGCATCGGTTGCAAGCGCTTGTGGCTCTACTGGCTACAAGGAGGAAGATGGAATGCACAATGCACTCCTTGTCCCATGGGTGCATTGATTACTAATGGCACCACCAATGCTACTGACTCAGAATCTTGTGTCTGCGGAGGGAATGCCGGGATAAATGTAGTTGGTGATCGCGCGAGTGCAAAGCAGGGTATGGCGTG	SVTYPE=INS;END=227962;SVLEN=212	0/1 : 12,3 : 15 : 4,8,2,1
Chromosome_9	236623	GAGCGGGATCTGCGAGCGGGATCTGCG	G	SVTYPE=DEL;END=236649;SVLEN=-26	0/1 : 10,6 : 16 : 4,6,4,2
Chromosome_9	237579	TGCCAGAGCCAAAACCATTGCCAG	T	SVTYPE=DEL;END=237602;SVLEN=-23	0/1 : 8,5 : 13 : 3,5,1,4
Chromosome_9	248716	GAAGAGATGAGATGGATAGGATGGAAGGGAAATGTCTGCAATTTTCTATAATGTTCTCTTTTTCTTCTCTCTTTTGTGATCAGGATCATGAGGCACCTCGCTCTGATAGAGAGAGAGAGAGA	G	SVTYPE=DEL;END=248837;SVLEN=-121	0/1 : 13,6 : 19 : 7,6,3,3
Chromosome_9	266061	C	CCTGAAGGTTTCTCGACACGGGACGGTTGTGGACAGGGCAAAATCATTATTTTTCTTGGTTGACGACGACCGACGCTGTATGGTTTATGATGATTGATGACCGATGATGGCATCCATCAACATCATCTACTTCTCCTCCTCAATTGGGTTGTTGGCCTTGGTGCCCCCTGACAAGGTCTCGGACCAAAGGGACGGTATGTGACAGGCCAAAATCATTATTTTTCTGTGGTGACGGACGACGCTGTTGTTTCATGATGATGATGACGATGATGGGCCAAAATCAACCAATCATCACTCCTCCTCCATCAATTGGGTTGTTGGCCTTTGGTGCCCCCGA	SVTYPE=INS;END=266062;SVLEN=336	0/1 : 9,4 : 13 : 2,7,1,3
Chromosome_9	334028	G	GGGGCCAAGGCGACCCACGAG	SVTYPE=INS;END=334029;SVLEN=20	0/1 : 9,6 : 15 : 5,4,3,3
Chromosome_9	416509	A	AAACACACACACACACACACACAACACCACAC	SVTYPE=INS;END=416510;SVLEN=31	0/1 : 7,4 : 11 : 5,2,3,1
Chromosome_9	533833	A	ATGTTGCATCGGGCTTCATCTTCATCGACCATGGGGCCAAAGGGAGGAGAGGAAGGAGGAAGGTCGGGGATTCCTCTTCTTTCCATTGTCTCTCTCCATTCTCCTCTCTTTTCTTTCCATTGTTCTCCTTGCTCTTGTCCTTGCTCTTGTTGTTCTTGTTCTTGTTCACTTCTTGCTTGGGTTGT	SVTYPE=INS;END=533834;SVLEN=184	0/1 : 4,4 : 8 : 1,3,1,3
Chromosome_9	650609	GGGAAACTACTTGACAAGCTGCTTGACGACCTCGCTGCTGCATTGCCTCACGGAGAGGCGAAACAATGAAAA	G	SVTYPE=DEL;END=650680;SVLEN=-71	0/1 : 8,4 : 12 : 2,6,2,2
Chromosome_9	651343	C	CGAGGACGGCGAGACGACGACGGCGACTGGACGTTAGTTATACAAGGATCAACGGAGATTCGTAACGGCG	SVTYPE=INS;END=651344;SVLEN=69	0/1 : 8,4 : 12 : 1,7,3,1
Chromosome_9	659034	T	TCTTCGTCTTCAGTCGTCGGCGGGAGGACGCGAGAGACGGTCGACGGAGAGGGGAAGGGCCTCGCAGGCGGAAGGCGCTTTGTCTTCCTCTTTCGAACGGAGTGGTCGCCGTCCGTAGACCTCGGGCGCAACAACGAGAACATCCAACGACAGAGGGCAAGACATCCTCAGCCTCGTC	SVTYPE=INS;END=659035;SVLEN=177	0/1 : 10,6 : 16 : 7,3,4,2
Chromosome_9	712240	A	AGAGAAGAGACGAGAGAAGAGAGAGAGAGAGAAGAGAGAGAAG	SVTYPE=INS;END=712241;SVLEN=42	0/1 : 7,5 : 12 : 2,5,2,3
Chromosome_9	741406	TAGGGAGGGGACGAAGACAGGAAGGTGTGG	T	SVTYPE=DEL;END=741435;SVLEN=-29	0/1 : 5,5 : 10 : 3,2,4,1
Chromosome_10	28877	G	GGGGGGAGAGGAGAGGCCAAGATGATGAT	SVTYPE=INS;END=28878;SVLEN=28	0/1 : 2,7 : 9 : 0,2,5,2
Chromosome_10	92006	CATCCAATTCTGCTGTCGGAGGTAGAGTTTCTGTGGTTTCTGGTGCTGCTTCTGATGGAGCTGGTGGAGACATTTCTCTGAGAGTTGGTCTTGGAAATAGTGGCAAAGGTGGTGATGTTCTATTGCTGCTGGAGAGCAC	C	SVTYPE=DEL;END=92144;SVLEN=-138	0/1 : 10,8 : 18 : 5,5,4,4
Chromosome_10	142519	GCAGAGGAAATGAGAGGTCACTCCTCCATGCTGCCCCCTCCCTGCCCGTCCTCCTCCTCCTCCTCCGTCCGTCCCTTGGTTCCCCTTTAGTCTCAAAAGTGAGCTTACTCGCCTGGATCACACGCCTCCCTTATGCTCACAAACTAAGGAAAAGGGAAAGAAAGAAAGAGAGGGAGGCAGAGC	G	SVTYPE=DEL;END=142701;SVLEN=-182	0/1 : 6,2 : 8 : 2,4,1,1
Chromosome_10	287509	G	GTTTTAGTCAATGGATGTCATGGAAACTCGCTCTCCGGGCCTGGCCTGTGCTTGAGGTCTCAACAGAGCTTTGGTGATCTCAGT	SVTYPE=INS;END=287510;SVLEN=83	0/1 : 10,5 : 15 : 7,3,3,2
Chromosome_10	367978	AGAGAGAGAGAGAGAGAGAGAGAGAG	A	SVTYPE=DEL;END=368003;SVLEN=-25	0/1 : 6,3 : 9 : 3,3,1,2
Chromosome_10	405147	T	TCCAGCAACCTTGGAACAGCTGAGAGAGGGACAGCTGAGAGGAGGAGGAGAGGTCTTGGTGGAGAGAGATACCCTAGCCCTAGGACCCCCTGGGATTCACCTCTCTACTTTTCAGAATCAGTCAACACACACACGCACGCACACACACACACACACACAATAACTGCTTGCTTCTGCTGCTGCTC	SVTYPE=INS;END=405148;SVLEN=184	0/1 : 5,10 : 15 : 2,3,4,6
Chromosome_10	446655	C	CCTTTGCTTTCTTCGCTTTGCTTTGCTTCGGTTCACGAGCGCAAGTTGCTTAAGGAAACAGAGGATCCTTTTCCCACCCAAGGTTCAACTGTTCTTCTGGTTTCCTTT	SVTYPE=INS;END=446656;SVLEN=107	0/1 : 7,2 : 9 : 5,2,1,1
Chromosome_10	453295	G	GAGAGAGACAAGAGAGAGAGACAGAAGAGAGA	SVTYPE=INS;END=453296;SVLEN=31	0/1 : 4,4 : 8 : 2,2,3,1
Chromosome_11	3552	CAGAACAACAAGAAGAAGAACAACAAGAAGA	C	SVTYPE=DEL;END=3582;SVLEN=-30	0/1 : 5,14 : 19 : 4,1,7,7
Chromosome_11	4337	AAACATCACCAACAACAACAGCAACAGGAAC	A	SVTYPE=DEL;END=4367;SVLEN=-30	0/1 : 12,4 : 16 : 6,6,3,1
Chromosome_11	55176	AGGAGGAGGAGGAGGACAATGAGGGAAAGGAAGGACACCAGGGAGGGGGAGTGAGATGGCTGGCTTACTTTGATCAGGATGATGATGATGATGATGAGGGG	A	SVTYPE=DEL;END=55276;SVLEN=-100	0/1 : 6,3 : 9 : 5,1,2,1
Chromosome_11	62913	T	TCTCCCTCTCCTCTCCCCTCTCCCTCTCC	SVTYPE=INS;END=62914;SVLEN=28	0/1 : 7,5 : 12 : 2,5,3,2
Chromosome_11	67724	T	TCCCGATCCGGTCGATTGGATCGTGAACTGCTGGCCCAATCATTCCTCCTCAGGAGATAGGACGGAGGACAGACGAACAGATCCGAGGGGAGGAGGCGAGGCGAGGGCGGAAGACGAAGACGAGACGAAGATGAAGACGACATCGGGATCAGGATCGGGAGGAGGAGGAGGAGGAGGGATTGAATTGTCCGATCCGGTCGATTGGATTGTGGACTTGCTGGCCAATCATTTCCTCCTCAGGAGATAGGACGGACAGACGAACAGATCCGAGGGGAGGAGGCGAGGCGAGGGCGGAAGACGAAGACGAGACGAAGATGAAGACGACATCGGGATCAGGATCGGGAGGAGGAGGAGGAGGAGAGGATTGAATTGTCCGATCCGGTTCGATTGGATTGTGGA…	SVTYPE=INS;END=67725;SVLEN=559	0/1 : 11,7 : 18 : 6,5,3,4
Chromosome_11	106007	TATCATATAGCCATACCATACCATT	T	SVTYPE=DEL;END=106031;SVLEN=-24	0/1 : 5,2 : 7 : 1,4,1,1
Chromosome_11	178569	ATCATCATCATCATCATCATCATCATCATCATCA	A	SVTYPE=DEL;END=178602;SVLEN=-33	0/1 : 7,4 : 11 : 5,2,1,3
Chromosome_11	257550	G	GCCCTTGACTGCATTGCCTTGCCCCTTCTGTGCGGAGCCACATCAGCGATCAGCATAGCTGAGAGAGAGGCTTCTTCGCTCGAGGGCGTTTCGGAACCCAGGAGGAGAGAGGGAGGATCGTCATTGTCGATCTGGACTGGATTAGCATTTGGGGC	SVTYPE=INS;END=257551;SVLEN=154	0/1 : 6,3 : 9 : 4,2,1,2
Chromosome_11	278479	TCAGACACGCACAGTATAACACACA	T	SVTYPE=DEL;END=278503;SVLEN=-24	0/1 : 2,7 : 9 : 1,1,2,5
Chromosome_11	329915	CTTCCCGTGCGAGTCTCCTTGCCCCTTGGTCGCCTCAAGTCGCAATTGTTCCCGCTTCAAAGTGCTTGGCGCCCTCGAGGTCGAGGTCTGACAGGTTCGAACTTGAAGTTCTCACGGTCTCTCTTGACAATTCCGTCAAGCGAGACGTCGTTGGAAAGATCTCGAGACGTACTTT	C	SVTYPE=DEL;END=330089;SVLEN=-174	0/1 : 11,5 : 16 : 5,6,4,1
Chromosome_11	362183	C	CCCTCGTCACCGCTCTGTTCTGCCCCCTCTCCAGGAAGCCATGCCGAGTATGCCTGGCCCTCAAGTGAGCACGACCAATCGAAAGATTTCCGAGGTCTACTTTTGTGCTAGACCCTCCTCCTTGGGTTTTGCCCACCCCTCCCGTCGTTGATCGCGACCAATCATCAAGTGCCCCTCTCCCTCCTCCAT	SVTYPE=INS;END=362184;SVLEN=188	0/1 : 9,5 : 14 : 5,4,3,2
Chromosome_11	418230	GACGGAGTTGCCTGAGTTGCCCCCTTCATTATCCTGAAAAGTCGCATTTTGATCG	G	SVTYPE=DEL;END=418284;SVLEN=-54	0/1 : 13,4 : 17 : 5,8,3,1
Chromosome_11	714764	T	TGCGCGGGTCCCGGGCGTCGCGGCGCTGCTGGAGGAGCCGTCCCCCTCGCCGAGCACGCCCCCGAGGGACTCGGTCGGGTTCCGGGAGTCGGCGCCGTCCGGGCACCGGTGACGCCCACCCCGCGTCCCCGAGGGGCTCGGCGACGACGCAGGCGAGCGCGCGCCTCCGCTCCAGCCGCACTTTCCCTCGCTCGTGACCTTGGCCCTCACAGTCTGTTTCCGTCTTGTAGCTCTCGCCCGTCACCGCGAGGACCCCAGCGCAAGCCGAGCAGGCCACCGACGAAGGACCAAGCCCAGCAGCCTGGCAGTTTGCCAAAACGACGAGGGCTCTCTCGTGCACGGCCG	SVTYPE=INS;END=714765;SVLEN=344	0/1 : 2,5 : 7 : 1,1,4,1
Chromosome_12	140242	CCTCCTCCTCCTCCTCGTCGAACTCA	C	SVTYPE=DEL;END=140267;SVLEN=-25	0/1 : 9,8 : 17 : 4,5,2,6
Chromosome_12	208812	T	TGGGCCTGGGCGCTGGGCCTGGGCCTGGGCCTG	SVTYPE=INS;END=208813;SVLEN=32	0/1 : 1,3 : 4 : 0,1,2,1
Chromosome_12	257865	C	CCACCATGATGCATACTGATCCCAGTCGCCCCCGCTCTCCCTCTTTGGTCTTCCTTCAATCCAATGGACAACGCGATTCACTTATCTTTGGGAGAAGGAACGTTTGGTGACACCTGAGAGGGGACCCTGGACACTCCCTAGACCTGGCCTTGGAGGAGGATGTCCAGAGAGGAGGATGGATCCATACCA	SVTYPE=INS;END=257866;SVLEN=188	0/1 : 11,5 : 16 : 3,8,3,2
Chromosome_12	374248	AAGGGTAGCATGGACAGGATCCAAAGGCTCCCTCTTGGTCGATCCTCTTCTCTCTTCCCTCTCTTGGTGCCATGGTGATGGATCGATTGGGCTTGGCTTGTTGCTCTCCATGATTTCATCCAAGGCAAGGAACGCAACCTCATGGCCCCTAGCTTGCTTTGGGATGGAAGGGTGGGAGG	A	SVTYPE=DEL;END=374426;SVLEN=-178	0/1 : 10,5 : 15 : 5,5,3,2
Chromosome_12	390325	GTGTGTGTGTGTGTGTGTGTGT	G	SVTYPE=DEL;END=390346;SVLEN=-21	0/1 : 8,5 : 13 : 7,1,3,2
Chromosome_12	531513	C	CCAGCAGAGCAGCCGGGGAGAGAAGCAGAGAAGCAAATGCAAGGGCTGGGCCCCACGAAGAGATTCGAGGGTTTCCCCACCATCGGCCTGTCACTCCTCCTCTCTCCCTCTCTCTGCCTCTCTCTGCCTCTCAGTTGTTTGATGCTGATCGGTCCGATCATCGATGGAT	SVTYPE=INS;END=531514;SVLEN=168	0/1 : 6,4 : 10 : 4,2,1,3
Chromosome_12	548373	AAGAGCAGGGCAGGGACCAGGTGAGTACTGGGATGGGGAGGGCAGCCCGAGGGAAGGCGAGGGTCTCGATCTGTCGTGCCCAGGATCTCGCTTCAAAAGAGAAGTGGACGAGAGACTGAAAAAATCGAAAAAAGTTCACTCATCCCAGGGACAAGAGTCAGAGCAAAGCCAGGAGCAGGGC	A	SVTYPE=DEL;END=548553;SVLEN=-180	0/1 : 4,4 : 8 : 0,4,2,2
Chromosome_13	149944	C	CGGGGGCGGCGATGGTGTCGTTCGCCATGTCGGTGTCGTTCATCGTCATGTTCATTAGTCGCCGGTCATGATTCATCATCGCATCGGTGGCGTTCATCGCATCAGCAGGCATGTCCATGTCGTCGTCGTCGTTCTCGTCGCTGTGGTCGTGGGTCATCTTCCTCGCCGAGGAGCTTCCTGAGGAGCAGCCTGCGTCCGTTCGTCGCTCACAGGCTCCTCCTCA	SVTYPE=INS;END=149945;SVLEN=222	0/1 : 8,5 : 13 : 6,2,1,4
Chromosome_13	253951	ATCAATCCAATCCATCCATCTCTCGTCTGCGTCTTCCTGTCGCTCTGTTTCTCCAATCGATGCAAGGGACGGCGCAATCGAAAGCCAAGAAGACGAGGCTTCTACCTGTTGCCCTCACCACTCCCTCACTCTTGGCCTTGACCTCATCCTTCCACCTCAAAGTGTGCGTTGTTTCCTCCTCATCTCTCATCTC	A	SVTYPE=DEL;END=254143;SVLEN=-192	0/1 : 10,6 : 16 : 5,5,3,3
Chromosome_13	307009	CGAGCCACGGCACCAACACGATTGCCAGAGGAAACTACAACAGCAGCAGCCTCCACTGTATTGTTGTCACCA	C	SVTYPE=DEL;END=307080;SVLEN=-71	0/1 : 10,3 : 13 : 4,6,1,2
Chromosome_13	335900	ACGGTCGAGTGAGGGCTCTTTCGAAAGATCTCGAGACGCTCTATCGATATCTCACCTCCTCCGCTTCTCCCTTCACGTCCGTCTCCCTCGTCCTCAACAAATCCTCCCCCTCTCCTCCCTCTCGCGTTGTCTCAAGAACACTTGTCCCTCATGCAACAACTCCCGACCACTCCGGACGCCACAC	A	SVTYPE=DEL;END=336083;SVLEN=-183	0/1 : 13,9 : 22 : 9,4,3,6
Chromosome_13	363319	T	TCTTTGTCTCGATCCATCGAAACTTGAGACAGCAAGCAAAAGTC	SVTYPE=INS;END=363320;SVLEN=43	0/1 : 8,8 : 16 : 3,5,5,3
Chromosome_13	395042	CCTGGATTGAATTGCTGACTCT	C	SVTYPE=DEL;END=395063;SVLEN=-21	0/1 : 6,3 : 9 : 0,6,1,2
Chromosome_13	439986	ACCTCCCACCGCCGTTCCCCTCCTTCCCCGCCATCATCATCATCATCAGTCACCATCACCATCGCTCTCCATCATCCTGCGCCTGATTCATGTCCTTCGACCTCCCACCGACTTGCCCCTCCATCCCGCCATCATCATCATCATCATCATCACCATCACCCTCTCTCCTCTCCCCTTGGCCTGCTCAGTGATGATCAATGACCTTCTTTCCCGGTTACCCCATCAAGCGAGGTTCTTTGGAAAGAGGAGAGAGCATGAATTCATTGTCCTTCGAC	A	SVTYPE=DEL;END=440260;SVLEN=-274	0/1 : 7,5 : 12 : 1,6,3,2
Chromosome_13	567801	T	TGGTGGAGTTGGCCCTGGTGGCTTTTGGCTTCTCCCACTTGTGCTCCTC	SVTYPE=INS;END=567802;SVLEN=48	0/1 : 4,4 : 8 : 1,3,3,1
Chromosome_13	589812	GGCAAGGCGGAAGGAAGGAGAGGGAGGAGGAGGGGGGGTCTGCATTGCCTGATCATGGCCCCCTTGCTCTTGATCTTGCTCTCTCTGCTTCCAATGAGCGAGGACACAAGGACGAGAGAGACAGAGAGACAAGGAGAGGATGAAGTGCAGAAGATCAGAGGAGGAGGGGAGAAGGCGGAAGGAAGGAGAGGGAGGAGGGGGGGTCTGCATTGCCTGATCATGGCCCCCTTGCTCTTGATCTTGCTCTCTCTGCTTCCAATGAGCGAGGACACAAGGACGAGAGAGACAGAGAGACAAGGAGAGGATGAAGTGCAGAAGATCAGAGGAGGAGGGGAGAAGGCGGAAGGAAGGAGAGGGAGGAGGGGGGGTCTGCATTGCCTGATCATGGCCCCCTTGCTC…	G	SVTYPE=DEL;END=590477;SVLEN=-665	0/1 : 4,3 : 7 : 0,4,2,1
Chromosome_14	166914	CTAGGAGCGCGCCGTCACCAGGAACAGAAGGAGGTAAGTTTCACG	C	SVTYPE=DEL;END=166958;SVLEN=-44	0/1 : 6,3 : 9 : 2,4,2,1
Chromosome_14	258152	TCAACGATCTCGTCCTCCTCAGCCGTTACGA	T	SVTYPE=DEL;END=258182;SVLEN=-30	0/1 : 7,5 : 12 : 2,5,3,2
Chromosome_14	301666	C	CCCGTCATCTCGGAGATGATCGGATTTGCCAT	SVTYPE=INS;END=301667;SVLEN=31	0/1 : 7,6 : 13 : 5,2,1,5
Chromosome_14	417523	CTCTCTCTCTCTCTCTCTCTCT	C	SVTYPE=DEL;END=417544;SVLEN=-21	0/1 : 6,3 : 9 : 3,3,1,2
Chromosome_14	456076	C	CACAGACTCAGTCGGTTTCCAGTGAGAGAGAGGGGGGGGAAACCGACTCAAAGTTACCGACCATGAAACGACGGTAACTATATTTTCTTGTGGCCCCGACACAGACTCAGTCGGGTTTCCAGTGAGAGAGAGGGGGGGAAACCGAACTCATTTACCCGACCATGAAACGACGGTAACAATATTTTCTTGTGGCCCCGACAG	SVTYPE=INS;END=456077;SVLEN=200	0/1 : 7,5 : 12 : 3,4,2,3
Chromosome_14	515303	C	CTCTCCTCTCTCTGACACCCTGTACGGTGAAGATGAAACAAACAATGGTTTGGACGTGTTGTTGTGTTTCCCTGGGTCAAATTCCAACAACCAAGGGTTCGATGGAAAGCTCAACACGTCACGTTTCACAATATCCTTGTCTCTTTCTTCCTCCCCCTCCTCCTCCTCGTCCAATGGTCCCTCCT	SVTYPE=INS;END=515304;SVLEN=184	0/1 : 6,4 : 10 : 2,4,3,1
Chromosome_14	559036	A	AAGGGTGTGTGGCAAGAGATCATCCCATGACCCTTTCCATGGAACACGCCTTTGCCTTGTGGTGGACCAACACACGCGAT	SVTYPE=INS;END=559037;SVLEN=79	0/1 : 5,5 : 10 : 4,1,3,2
Chromosome_15	187615	TGTGTGTGTGTGTGTGTGTGTGTGAGTGA	T	SVTYPE=DEL;END=187643;SVLEN=-28	0/1 : 8,6 : 14 : 4,4,4,2
Chromosome_16	270764	CTCTCTCTCTCTCTCTCTCTCGAGAGAGATCCATCGT	C	SVTYPE=DEL;END=270800;SVLEN=-36	0/1 : 7,6 : 13 : 4,3,4,2
Chromosome_16	358005	C	CTCGTCCTGGTTCGCCCTCGTGCT	SVTYPE=INS;END=358006;SVLEN=23	0/1 : 6,5 : 11 : 5,1,3,2
Chromosome_16	365123	TCCTTTCCTTCCTCTCCTCTTCCTCCCATGCCATCACCATCATGATTGCCCAATCGCACCATCATTGCCCTGTGCAGGCAGGAAGGATGCAAGGTC	T	SVTYPE=DEL;END=365218;SVLEN=-95	0/1 : 3,5 : 8 : 1,2,3,2
Chromosome_16	367193	C	CTCCTCCTCTCATTCATCTCTCACAGCAGAAGACAAACAAACAACGAGCAAAGACACAGAGGCTCACTCTCATCAGTCCACTCCCATCCCATCCCATCCCATTCCTTCCTGCATCGCACCACCTCTCCCTCCTCTCACCCCCTGGCATCGCCATTCGCCATCG	SVTYPE=INS;END=367194;SVLEN=162	0/1 : 6,3 : 9 : 3,3,2,1
Chromosome_16	392576	AATCAGAATCAGAATCAGAATGATCAGCAAAATGATTTGGATGATCACCCGTCCTCTCTCCAGACAGGCAGAGAAGGGATTGGTGGTAACGGTGCAGGGGAGACCGCAAGGCCCCGACGCTCCATTCCTCTCGACCCTCCACCCTCACTGCGATGGACCACCTTCAGATCAG	A	SVTYPE=DEL;END=392747;SVLEN=-171	0/1 : 7,4 : 11 : 3,4,2,2
Chromosome_16	400081	A	AACGAAGAGAAGAGAGAGAGAGAAGAGAGAGAGAGGGAGGAGAG	SVTYPE=INS;END=400082;SVLEN=43	0/1 : 4,4 : 8 : 2,2,1,3
Chromosome_16	404436	C	CCGGTAAGGGTCGGCGAGGTTGTTGCTGATGCCGAGGTCGAAAAACTTCTGCAGCTTCCTCCTGCCCAGCAGATTCTCGAAGTGGGCCTTGGGCACGTGCTCGTGCCAGGTCTTGTGGCCGCTCCGGCGACGAGGTCCACACTCGTCTTCTCCCACGCCAGTCCAAGGCATGGGGTGACCTT	SVTYPE=INS;END=404437;SVLEN=181	0/1 : 9,4 : 13 : 0,9,3,1
Chromosome_16	422705	TTCCCCGGTGGCTCCACCACCATATCCACCACCACCTTCCCCGGTGG	T	SVTYPE=DEL;END=422751;SVLEN=-46	0/1 : 6,2 : 8 : 1,5,1,1
Chromosome_16	422795	A	ACCATATCCACCACCAACCTTCCCGTGGCTCCCACCAC	SVTYPE=INS;END=422796;SVLEN=37	0/1 : 4,3 : 7 : 1,3,1,2
Chromosome_16	458892	G	GAAAAGAAAGAAAAGAAAAAAAAA	SVTYPE=INS;END=458893;SVLEN=23	0/1 : 16,6 : 22 : 12,4,1,5
Chromosome_16	548013	CCGCAGGACTTGGCCAGAGCTACGGCCTGCGCTGCGTCTACGTTTGCTGTCATCATCGTGATCCCACTCCGAACGCCCG	C	SVTYPE=DEL;END=548091;SVLEN=-78	0/1 : 6,3 : 9 : 3,3,2,1
Chromosome_16	553275	TGGTTGAAGTGGCGTCACCCTCTTCCCG	T	SVTYPE=DEL;END=553302;SVLEN=-27	0/1 : 4,7 : 11 : 2,2,5,2
Chromosome_17	55144	T	TCCTCCTCTGTCCCCCTCCCTCCTGTCTTCTGTCCTCCCTCCTGGTTCTTGTCCTTGGATCAATTCCCCTGCCTTCCCAAGTACAATGCTGCTGCTCTTGCTCCTCCCTCCTCCTCCTCCCTCCTCCTCCTGCCGTTGTCCTCTTCCTTATGCTCCCTCCTCCTCCTCTGCCATGG	SVTYPE=INS;END=55145;SVLEN=175	0/1 : 5,12 : 17 : 2,3,7,5
Chromosome_17	327257	CAGATGGCAGCTCAGCAAGAGAGAGAGAAGAGAGAGAAGAGAGAAGAGAGTTTTCGTTGATGGACTGGATGGATCCATTCATTCATTCATTCATTCATTCATTCATTCGATCTCTGAATCTTTCTTCCTTCATCCTTCTTCTCTCTTACTCTCGTCCTGCTTGAGTTGCTCTCGTCCTCCTTCACCGACAGACCACCTCTCCTCTCTCGTCCTCTCTCGTCCTCTCTCGTCCTCCTTCACCGACAGACCACCTCTCCTCTCCTCGATATTATATTACATGGCATGGCATGGCATGGTATGATATGGCGTATGGTGTGTGCCTTTCCTAAACCCTAAACCTCATCATCACGTCATCCCCACCACCACAATAATCCATCCCCCAACCTGATGCTCTCCCCT…	C	SVTYPE=DEL;END=358983;SVLEN=-31726	0/1 : 7,5 : 12 : 3,4,2,3
Chromosome_17	327259	G	GGTGTGTTGGAGGTTTTCCCCCTGTTGGTGGGATTCCAGTGTATACCAGTTTTTGGTCACACCCAAAGGACAACCCACAAAACGTTTTCTCGTGTTTCTCACTTGCTGGACAAGGCCAATCTATAGTTACGAGGAGTTACGAGGAGGGCAGCGAGTGAAACCCTAATAACCGTTCATGGGCGCGATCAGGGAAGCGCCGTAAGAAAAAGGAAAGCAGGGGAGTGGCTCGACGAGTTCCACAAGGAGGTCGCACTCTGGCGAGAGTCATGCTCAGGGCGCTTCGAAGTCGGGGCAGGAGTCTCCGACGACGGAGCGGCCGTTACTTCGCTTCTGGAATCAGGCGTTTGAAGTGGCTCTACGCGTTGTGCCGCTTCCTTCCACCGCGGACGACCCCCGCCT…	SVTYPE=INS;END=327260;SVLEN=2664	0/1 : 19,5 : 24 : 9,10,1,4
Chromosome_17	335271	TCTCTCCTCTCTCTCCATCTCTGCTCTGATTCATCGATCGATCGATCGATCGGGATTCAGAAAAAGGAGCACCGATGACGGACGAGGTCACCTCTTGCTTCTCCTTCCGTCCTCCAGCCACCATCATCCTCTACCGGGATGGAGTCTATCCTCCACCATCACTCACCATCAA	T	SVTYPE=DEL;END=335442;SVLEN=-171	0/1 : 12,10 : 22 : 8,4,5,5
Chromosome_17	359410	GGGGGGGAAGCGGAAGGAGAAGCCGCTGGACGACCCCGCCTCTGCTTTCGAGGAGGGTTCGAGCACGCCTCGCAAGAAGC	G	SVTYPE=DEL;END=359489;SVLEN=-79	0/1 : 11,4 : 15 : 4,7,3,1
Chromosome_17	471498	AGCGACTGCTGGTGGTGGTGGCGTCATTGCTGCTGCACCGGCACCGCCAAAGTTGCCCCAATCACTCCCACTGGTGTCACTAGCAGACACTGCGGGTTGTGGTGGAGCCATCTGAGGCGTTGGAACAACAGATGGTGGAGCAGCGACTGCTGATGGTGGTGGCGTCATTGCTGCTGCACCGGCACCGCCAAAGTTGCCCCAATCACTCCCACTGGTGTCACTAGCAGACACTGCGGGTTGTGGTGGAGCC	A	SVTYPE=DEL;END=471747;SVLEN=-249	0/1 : 9,3 : 12 : 6,3,2,1
Chromosome_18	17879	A	AGAGAGGGGAGAGAGGGAGGACTGTGGGGCGCTTGGGGGCAAGTGAAGGAGAGGG	SVTYPE=INS;END=17880;SVLEN=54	0/1 : 7,5 : 12 : 2,5,1,4
Chromosome_18	174495	GGTGGGGTATTGATGGATGAATGCATTGTCTCTTGCTCTTTCCAAAGAGCCCTCGCTTGCAAGGATTGGCGTGGAGGAAGGGCACTGATGGTGCTGGTGCTGGTGGATAGTGGATGATGATGATGAGGAGGAGGAGGAGGAGGAGACGGGAAGA	G	SVTYPE=DEL;END=174648;SVLEN=-153	0/1 : 7,6 : 13 : 3,4,2,4
Chromosome_19	154721	GTCGGTGTCACCCTTGCAGGAATACCGAAAGTCTTTGCTGTGCGGACCCAAAGGAAAGGACTCTCTCCTCGCTCAGTGCATGGGTTTAAGCAGCGGTAGCGGGAAGGATGACAGCAAGGTCGATGATGAGTCTGGCACCTGCAGCTTGGCCTTTCTGAGTGAGGGGAAAGGCAGCGAGGACAAGAAACCGGATGACGCGACGCAGTCCACAGCTCGGCGGAATGCGTGGACTTTAGAAGAGGACGAGATTTTCGTCAAAGCTCACAAGGATTTGGGAAACAACTGGGCCGGGATAGCCAAGCGATTGCCGGGGCGGAACTATCACGCTGTCTACTATCATTGGGAATTTGCTCTGACCCGCAA	G	SVTYPE=DEL;END=155083;SVLEN=-362	0/1 : 8,5 : 13 : 5,3,3,2
Chromosome_19	160630	A	AAGAGCAACACACCATCATTGCAAGAGATCCCTCCCTCCCTCCTCTTGCTCATTCCTCTACCCTCTATCCCACACATCCATTCCTCCACCCCTGATGAATCACCTCGATTTGATCGACACTCTTAGCAAGTGAGGGCTCTTTGGAAAGATCAAGAGAGCAAGAGTGAGAGTAAGATCAAAGAGAGCAAGAGAAAGCAAGACGCCATCATGCAAGAGATTTCCCTCCCTCCCTCCTCTTGCTCATTTCCTCTACCCTCTATCCCACACACATCCATCCTCCACCCCTGATGAATCCACCCTCGATTGATCGAACACTCTTAGCAAGTGAGGGCTCTTTGGAAAGATCAAGAGAGCAAGAGTAAGAGTAAGATCAAGAGGAGCCAAGAG	SVTYPE=INS;END=160631;SVLEN=386	0/1 : 9,4 : 13 : 6,3,1,3
Chromosome_19	249433	TTCTCTGTCTCTCTGTCTCTCTCTCTCTCTGTC	T	SVTYPE=DEL;END=249465;SVLEN=-32	0/1 : 7,3 : 10 : 5,2,1,2
Chromosome_19	250185	A	ATTCAAAAGTGTACCATGACCCTCGTTAAGACACCACTTTGTGCCTTGTACACTTCATGTGTTATCCCTTTCGTCCTTTTCGAATGTAACGTGTGGTA	SVTYPE=INS;END=250186;SVLEN=97	0/1 : 6,5 : 11 : 4,2,3,2
Chromosome_19	330259	T	TTCATGGCCCCCTCCTCACCCTCTCCCCCTCCCTCCACCATCACCCCCCTCCTTCCACCCCCCATCATCATCATCATCACCTCTCTGTCTGTCTCCTTGCCATGATCCCTGTCACCATTCCTCCCAAGTGAGGGCTCTTTGGAAAGAGCAGGAGACAACGCATCCAATCCAT	SVTYPE=INS;END=330260;SVLEN=171	0/1 : 3,6 : 9 : 1,2,2,4
Chromosome_19	347070	GTTGATGTTGGTGTTGATGAGAAGAGCGTCCTCGCTTCTCCACTCTCTCCACGTCCTCTGGATCCATCCAGATGATCCCTCCCCTTTCCTCTTCTTCGAGGATGTTGATGTTGGTGTTGGTGTTGATGAGAAGAGCGTCCTCGCTGCTCCACTCTCTCCACGTCCTCTGGATCCATCCAGATGATCCTTCTCCTCTTTCCTCTTCTTCGTTGATGTTGAT	G	SVTYPE=DEL;END=347289;SVLEN=-219	0/1 : 6,3 : 9 : 3,3,2,1
Chromosome_20	48811	CTACCATCTCCTCCACCATCACCCATGAATCATTCATTAATGATGAATGACACAAAGCCAAGAACAATGACACAGAGAACCAATGAACCGATGAACCAATCT	C	SVTYPE=DEL;END=48912;SVLEN=-101	0/1 : 5,8 : 13 : 1,4,3,5
Chromosome_20	105760	TTTTGGGGGAAGAAGGACCCCGAACTTGGGTTGGTTTGCGTCCAGAGAGAGGAGAGTCCTAGGAGAATCCTTGACTTCACTCTGCCAAGAGCAAGGAAGTTCAGAGGTTGTGTACCGGTCGACCAAGGGACCCATACCATTGTGATCACGTAATCTCATCAAGGCACGCTCCTTGGCAAGACATTGGGACACTC	T	SVTYPE=DEL;END=105953;SVLEN=-193	0/1 : 7,3 : 10 : 3,4,1,2
Chromosome_20	128164	T	TCTCCGTCCTCGATTGACTCTCTCTCTCTCTCTCTCTG	SVTYPE=INS;END=128165;SVLEN=37	0/1 : 10,3 : 13 : 4,6,2,1
Chromosome_20	135412	CAGAGAGACAGACAGAGACAGACAGAG	C	SVTYPE=DEL;END=135438;SVLEN=-26	0/1 : 8,8 : 16 : 6,2,6,2
Chromosome_20	165313	T	TTCGATCGTGGTAGAAATCCCTTACAGTCACTTGGTCCCAAAATTTCAAAAACATGTTTTCAGTTCATGGCAACACCCACAGTAGTAAACTCCATGCTAACAAGGGTTTTGCTCGATTTCCAC	SVTYPE=INS;END=165314;SVLEN=122	0/1 : 9,4 : 13 : 4,5,3,1
Chromosome_20	200643	C	CAACACCAACACCCTCATTACCCTCATCATCCTCTCTCTCTGTAGAAACAAAGTGAGCAAGTGATGGGCTCATTGAAAAGGAAGAGACGATGCGTCCATCCCTCTGTCTCTCCTCCTTCCTCTCCCTCCCTCACCCGCCACCATCACCCCATCCATCCCAGCACCA	SVTYPE=INS;END=200644;SVLEN=165	0/1 : 7,4 : 11 : 0,7,1,3
Chromosome_20	288060	A	AGGAGAGAGAAGAGGACGAATGGGGAGGAGGGATGCAATGGATGGGATGGATGGAGCAGAGGAGAGGAGAGAGAGAGGACGATGGGGAGGAGGGATGCAATGGATGGAGCAAGAGAGAGAGAGAGAGGACGATGGGGAGGAGGGATGCAATGGATGGAGCAGAGGAGAGAGAGAGGACGATGGGGAGGAGGGATGCAATGGATGGGATGGAGCAGAGGAGAGAGAGAGGACGATGGGGAGGAGGGATTGCAATGGATGGGATGAGCAGAGGAGAGAGAGAGGACGATGGGGAGGAGGGATGCAAATGGATGGAGCAGAG	SVTYPE=INS;END=288061;SVLEN=318	0/1 : 9,3 : 12 : 5,4,2,1
Chromosome_20	299221	C	CCAGTGGCACAGTCGTTGTCAAGTACCAGCGATGGAGTATTACCAGGTATCAGCCACGTAAACTTGTCGGTCCATGTCAAACACCATTCAACACAGTGGCGCAGTAACAGTAGTGTCACAGTAACACCCTCGCGATGCAGTATTACCAGAGCATCAGCACGGTAAACTGTCCGAGTCCATCGTCAAACCACCATTCAACACAGTGGCCCAGTCGTTGTCAACGTACCAGCGATGGCAGTATTAACCAGAGTCATCAGCCACGGTAAACTTGTCCGAGTCCATCGGTCAAACCACCATTCAACACAGTGGCCCATAAACAGTAGTGTCACCAGTAACACCCAAGGGTACCAGCGATTGGCAGTATTACCAGAGTCATCAGCCACGGCTAAACTTGTCCGA…	SVTYPE=INS;END=299222;SVLEN=3789	0/1 : 22,5 : 27 : 9,13,3,2
Chromosome_20	300453	G	GTCATCAGCCACGGTAAACTTGTCCGAGTCCATCGTCAAACCACCATTCAACACAGTGGCCCAGTCGTTGTCAACGTACCAGCGATGGCAGTATTACCAGAGT	SVTYPE=INS;END=300454;SVLEN=102	0/1 : 57,20 : 77 : 23,34,9,11
Chromosome_20	332254	C	CTCGTGCGTCAAAATCTTCAACGAGGTGTCGATGGAAATCTTTGAGCGGAACTTTGATCTACCTCCTTCCTTGCTGTCTTCCTTCTCCTCAGCCGTCACCTCACCTCCAGTTCTTGCTTATTTATATTTGACTCCTCACGAACCA	SVTYPE=INS;END=332255;SVLEN=144	0/1 : 6,2 : 8 : 3,3,1,1
Chromosome_20	365315	CTCGGAGTCGGAGTCGGAGTCGGAG	C	SVTYPE=DEL;END=365339;SVLEN=-24	0/1 : 18,7 : 25 : 10,8,2,5
* SVTYPE=Type of structural variant (DEL, deletion; INS, insertion); END=End position of the structural variant; SVLEN=Difference in length between the reference and alternative alleles.
† GT=Genotype; AD=Read depth per allele; DP=Read depth at this position; SAC=Number of reads on the forward and reverse strand supporting each allele including reference.
