# Supplementary material for: A streamlined and predominantly diploid genome in the tiny marine green alga Chloropicon primus
Source: Nat Commun. 2019 Sep 6;10:4061. doi: 10.1038/s41467-019-12014-x (PMC6731263; doi:10.1038/s41467-019-12014-x)
Supplement: Supplementary file 12 — Supplementary Data 9 [file 41467_2019_12014_MOESM12_ESM.xlsx]

## Sheet: Supplementary_Data_9
Supplementary Data 9 Meiotic recombination genes in the Chloropicon genome.
Chloropicon annotation		GhostKoala			Klebsormidium flaccidum		Ostreococcus tauri		Ostreococcus lucimarinus		Micromonas sp. RCC299		Micromonas pusilla		Batyococcus prasinos		Helicosporidium sp.		Auxenochlorella protothecoides		Chlorella variabilis		Coccomyxa subellipsoidea		Chlamydomonas reinhardtii		Gonium pectorale		Volvox carteri
Locus	Product	Ontology	Definition	Average RNAseq depth	Locus	E-value	Locus	E-value	Locus	E-value	Locus	E-value	Locus	E-value	Locus	E-value	Locus	E-value	Locus	E-value	Locus	E-value	Locus	E-value	Locus	E-value	Locus	E-value	Locus	E-value
Doulble Strand Break Formation
A3770_18p81270	topoisomerase	K10878	SPO11; meiotic recombination protein SPO11	4.7	GAQ77576.1	1e-24	XP_003082512.1	2e-28	27014	1e-24	97333	2e-28	70176	7e-27	Bathy02g04190	6e-25	KDD71428.1	8e-22	XP_011399060.1	8e-42	XP_005846266.1	4e-42	XP_005647003.1	5e-25	Cre02.g084800.t1.2	6e-23	---	---	Vocar.0028s0191.1.p	1e-22
A3770_02p14850	subunit A of DNA topoisomerase VI	K10878	SPO11; meiotic recombination protein SPO11	7.68	GAQ77576.1	0	XP_003079148.1	0	12516	6e-175	77331	5e-180	45274	3e-120	Bathy03g00350	0	KDD73630.1	2e-106	XP_011400762.1	0	XP_005846746.1	0	XP_005647003.1	0	Cre02.g084800.t1.2	0	KXZ41440.1	7e-39	Vocar.0028s0191.1.p	0
A3770_07p48970	subunit B of DNA topoisomerase VI			24.36	GAQ84737.1	0	XP_003079404.1	2e-177	49589	8e-177	99582	2e-176	32362	2e-180	Bathy03g03730	5e-171	KDD73143.1	8e-111	XP_011401407.1	0	XP_005844342.1	0	XP_005651248.1	0	Cre01.g019750.t1.1	0	KXZ42634.1	2e-93	Vocar.0045s0022.1.p	0
Double strand break processing: MRX complex
A3770_13p67930	DNA repair protein Rad50	K10866	RAD50; DNA repair protein RAD50	14.48	GAQ90682.1	5e-168	XP_003074188.1	9e-85	28736	7e-88	106725	2e-64	46506	1e-72	Bathy01g01160	3e-160	KDD71472.1	2e-59	XP_011397905.1	8e-81	---	---	XP_005646505.1	1e-78	Cre03.g192550.t1.1	3e-66	KXZ56897.1	1e-61	Vocar.0035s0117.1.p	4e-71
A3770_06p45250	DNA double-strand break repair protein Mre11	K10865	MRE11; double-strand break repair protein MRE11	23.14	GAQ82724.1	4e-145	XP_003080108.1	1e-110	43144	4e-110	61359	4e-128	70239	1e-128	Bathy08g00470	2e-105	KDD72307.1	3e-72	XP_011401637.1	8e-124	XP_005843997.1	2e-77	XP_005649324.1	2e-132	Cre12.g556911.t1.1	2e-124	KXZ44363.1	1e-45	Vocar.0001s1108.1.p	3e-127
RAD51/RECA family: homology searching and strand exchange
A3770_03p22780	RecA DNA recombinase	K03553	recA; recombination protein RecA	37.39	GAQ87514.1	1e-116	XP_003081716.1	4e-138	26240	3e-138	59802	1e-142	61635	4e-127	Bathy11g02940	2e-132	KDD76638.1	2e-88	XP_011396425.1	3e-112	---	---	---	---	Cre07.g314650.t1.2	2e-112	---	---	Vocar.0003s0129.1.p	2e-113
A3770_07p47380	chloroplast DNA recombination protein RecA	K03553	recA; recombination protein RecA	16.7	GAQ89170.1	1e-130	XP_003081716.1	3e-101	26240	1e-104	59802	2e-102	61635	2e-91	Bathy11g02940	2e-95	KDD76638.1	8e-76	XP_011396425.1	3e-84	---	---	---	---	Cre07.g314650.t1.2	6e-90	---	---	Vocar.0003s0129.1.p	3e-95
A3770_05p40510	DNA repair protein Rad51	K04482	RAD51; DNA repair protein RAD51	32.03	GAQ92889.1	2e-150	XP_003080749.1	2e-138	33041	4e-146	112646	2e-144	58104	2e-139	Bathy01g04710	2e-102	KDD76865.1	1e-157	XP_011396138.1	9e-151	---	---	---	---	Cre14.g622850.t1.1	1e-160	KXZ50936.1	7e-169	Vocar.0004s0250.1.p	3e-165
A3770_04p33580	Rad51-like DNA repair protein	K10869	RAD51L1, RAD51B; RAD51-like protein 1	31.73	GAQ85938.1	2e-51	XP_003082353.1	3e-23	50387	5e-57	64031	1e-44	56117	2e-43	Bathy06g00800	1e-47	KDD73877.1	2e-16	XP_011396929.1	2e-21	---	---	---	---	Cre01.g025300.t1.1	9e-41	KXZ49492.1	1e-41	Vocar.0007s0374.1.p	8e-38
A3770_16p77640	DNA repair protein Rad51	K10870	RAD51L2, RAD51C; RAD51-like protein 2	4.92	GAQ78819.1	5e-41	XP_003082353.1	8e-37	17626	2e-35	114025	5e-38	49939	1e-40	Bathy07g02730	3e-31	KDD73877.1	4e-29	XP_011397498.1	9e-33	---	---	---	---	Cre02.g102500.t1.1	9e-46	KXZ49172.1	9e-34	Vocar.0007s0374.1.p	9e-13
A3770_15p73680	DNA repair protein Rad51	K10871	RAD51L3, RAD51D; RAD51-like protein 3	26.65	---	---	XP_003082302.1	5e-15	17589	2e-17	96417	2e-19	60599	3e-15	Bathy07g03270	2e-16	---	---	---	---	---	---	XP_005648631.1	2e-12	---	---	KXZ56730.1	3e-25	---	---
A3770_02p13210	meiotic recombinase Dmc1	K10872	DMC1; meiotic recombination protein DMC1	0.69	GAQ92889.1	4e-111	XP_003081989.1	7e-115	17346	2e-112	112647	2e-118	70177	5e-118	Bathy13g01610	1e-118	KDD76865.1	6e-110	XP_011396138.1	6e-109	---	---	---	---	Cre02.g141846.t1.1	1e-128	KXZ53172.1	2e-135	Vocar.0033s0160.1.p	5e-130
A3770_02p13160	RecA-like DNA recombination and repair protein	K10880	XRCC3; DNA-repair protein XRCC3	14.91	GAQ81274.1	6e-25	XP_003078395.1	2e-13	86836	4e-21	61644	5e-24	56117	4e-16	Bathy06g00800	7e-16	KDD76865.1	1e-13	XP_011396138.1	8e-16	---	---	---	---	Cre14.g622850.t1.1	2e-12	---	---	Vocar.0002s0601.1.p	6e-31
A3770_04p33410	XRCC2-like DNA repair protein	K10879	XRCC2; DNA-repair protein XRCC2	11.72	GAQ89378.1	8e-31	XP_003084201.1	4e-23	93957	5e-26	57387	4e-16	70178	3e-20	Bathy09g00350	1e-21	---	---	---	---	XP_005843449.1	6e-27	XP_005643943.1	2e-18	Cre06.g278174.t1.1	9e-07	---	---	---	---
Loading of RAD51/DMC1, strand invasion, cross-over formation, mismatch repair
A3770_17p78980	SNF2-like helicase	K10875	RAD54L, RAD54; DNA repair and recombination protein RAD54 and RAD54-like protein	31.34	GAQ87213.1	0	XP_003080957.1	0	16586	0	60933	0	58384	0	Bathy01g05900	0	KDD74854.1	0	XP_011400389.1	0	XP_005846066.1	4e-149	XP_005650542.1	0	Cre10.g430950.t1.1	0	KXZ56498.1	0	Vocar.0005s0274.1.p	0
A3770_04p28620	hypothetical protein	K08775	BRCA2, FANCD1; breast cancer 2 susceptibility protein	8.59	GAQ78035.1	7e-32	XP_003081866.1	6e-25	26389	9e-33	62958	8e-30	62866	5e-23	---	---	---	---	XP_011396741.1	4e-23	XP_005842725.1	6e-15	XP_005646940.1	2e-26	Cre13.g566900.t1.1	3e-21	KXZ49460.1	2e-24	Vocar.0001s1529.1.p	5e-21
A3770_09p53940	DNA mismatch repair protein MLH1	K08734	MLH1; DNA mismatch repair protein MLH1	22.84	GAQ87495.1	6e-48	XP_003080037.1	9e-19	51248	3e-48	96433	3e-46	44648	1e-40	Bathy04g02490	5e-38	KDD73119.1	1e-42	XP_011398030.1	3e-40	XP_005842904.1	4e-45	XP_005643761.1	6e-41	Cre01.g036050.t1.1	4e-50	KXZ55311.1	4e-54	Vocar.0001s0720.1.p	3e-51
A3770_09p53960	DNA mismatch repair protein MLH1	K08734	MLH1; DNA mismatch repair protein MLH1	13.13	GAQ87495.1	5e-179	XP_003082711.1	9e-118	51248	9e-175	96433	2e-108	44648	7e-103	Bathy04g02490	2e-141	KDD73119.1	4e-104	XP_011398030.1	9e-106	XP_005842904.1	3e-65	XP_005643761.1	7e-94	Cre01.g036050.t1.1	1e-123	KXZ55311.1	1e-125	Vocar.0001s0720.1.p	3e-124
A3770_01p06290	P-loop-containing nucleoside triphosphate hydrolase	K15271	HFM1, MER3; ATP-dependent DNA helicase HFM1/MER3	5.35	GAQ88310.1	7e-79	XP_003079515.1	2e-140	31874	5e-151	57057	1e-166	56409	3e-147	Bathy01g04990	3e-78	KDD76083.1	3e-39	XP_011395929.1	5e-78	XP_005850959.1	4e-179	XP_005651102.1	4e-175	Cre10.g446650.t1.1	0	KXZ47537.1	3e-145	Vocar.0039s0093.1.p	7e-57
A3770_01p00280	DNA mismatch repair protein MSH4	K08740	MSH4; DNA mismatch repair protein MSH4	4.15	GAQ86597.1	1e-93	XP_003081646.1	2e-32	28688	5e-33	55256	4e-31	70180	1e-51	Bathy01g00720	1e-31	KDD72998.1	3e-23	XP_011398677.1	2e-34	XP_005851192.1	1e-54	XP_005646103.1	4e-118	Cre16.g692550.t1.1	3e-40	KXZ42923.1	8e-32	Vocar.0012s0261.1.p	8e-40
A3770_06p44420	DNA mismatch repair protein MSH5	K08741	MSH5; DNA mismatch repair protein MSH5	4.57	GAQ90319.1	5e-40	XP_003081236.1	3e-64	28688	2e-31	112660	2e-67	70184	1e-66	Bathy01g00720	6e-33	KDD72998.1	1e-21	XP_011401150.1	1e-28	XP_005848992.1	5e-65	XP_005644118.1	3e-92	Cre17.g713650.t1.1	8e-52	KXZ51109.1	1e-67	Vocar.0005s0407.1.p	2e-73
A3770_07p49550	DNA mismatch repair protein MSH1			8.19	GAQ89439.1	5e-117	XP_003078404.1	2e-167	34085	2e-167	57476	2e-157	51959	1e-152	Bathy07g00810	3e-130	KDD72758.1	3e-63	XP_011398679.1	1e-86	XP_005844998.1	1e-142	XP_005644580.1	4e-155	Cre06.g250850.t1.1	2e-32	KXZ52161.1	4e-53	Vocar.0016s0080.1.p	1e-28
A3770_13p68130	meiotic nuclear division protein			34.73	GAQ82512.1	3e-36	---	---	33704	1e-31	98019	6e-39	34787	1e-34	Bathy10g00180	8e-35	KDD74027.1	3e-31	XP_011397602.1	1e-39	XP_005851996.1	2e-48	XP_005649122.1	2e-50	Cre06.g278850.t1.1	2e-47	KXZ44841.1	7e-53	Vocar.0002s0114.1.p	7e-49
A3770_06p44570	Tat binding protein 1-interacting protein	K06695	PSMC3IP; 26S proteasome regulatory subunit, ATPase 3, interacting protein	27.35	GAQ86702.1	2e-21	XP_003078796.1	9e-11	37149	4e-12	108157	3e-11	39167	1e-14	Bathy06g04820	3e-13	KDD73634.1	2e-15	XP_011395969.1	6e-21	XP_005843785.1	3e-28	XP_005643862.1	3e-19	Cre06.g284400.t1.2	9e-26	KXZ46370.1	8e-11	Vocar.0013s0005.1.p	4e-31
A3770_11p63180	putative crossover junction endonuclease	K08991	MUS81; crossover junction endonuclease MUS81	5.02	GAQ86265.1	2e-33	XP_003078516.1	3e-41	92534	2e-33	96848	2e-23	49893	7e-29	Bathy07g00160	2e-53	KDD74336.1	1e-28	XP_011401101.1	6e-25	XP_005848408.1	3e-41	XP_005647053.1	5e-22	Cre12.g555050.t1.1	4e-21	---	---	Vocar.0001s0842.1.p	1e-21
Synaptonemal complex proteins, chiasma formation, post-meiotic segregation
A3770_01p04770	HORMA domain-containing protein	K17616	CTDSPL2; CTD small phosphatase-like protein 2	48.29	GAQ87261.1	5e-27	XP_003079227.1	2e-22	31598	8e-25	---	---	---	---	Bathy12g02070	6e-19	---	---	XP_011402031.1	3e-20	XP_005842819.1	3e-39	XP_005651810.1	1e-25	Cre10.g452550.t1.2	2e-38	KXZ44956.1	2e-42	Vocar.0004s0378.1.p	3e-32
A3770_14p73240	hypothetical protein	K06671	STAG1_2, SCC3, IRR1; cohesin complex subunit SA-1/2	19.82	GAQ89905.1	7e-34	XP_003074534.1	5e-21	13918	2e-22	54972	1e-20	55513	2e-26	Bathy01g03090	8e-20	---	---	---	---	XP_005844044.1	6e-35	XP_005647642.1	6e-33	Cre17.g736400.t1.1	8e-25	KXZ53988.1	9e-22	Vocar.0017s0161.1.p	1e-26
A3770_05p36390	DNA mismatch repair protein PMS1	K10858	PMS2; DNA mismatch repair protein PMS2	44.82	GAQ80719.1	3e-67	XP_003080037.1	2e-58	432	3e-62	65816	6e-66	4434	6e-35	Bathy05g04340	1e-60	KDD73673.1	2e-66	XP_011397295.1	4e-34	XP_005842904.1	3e-21	XP_005650783.1	3e-64	Cre04.g227000.t1.1	1e-33	KXZ41811.1	3e-37	Vocar.0001s1761.1.p	1e-53
For each gene is indicated the following information: genomic locus, gene product predicted by GhostKOALA and BLASTP searches, expression data, and presence/absence of homologs in other green algae (E-value cutoff = 1.0E-10) along with recorded E-values. The gene products highlighted in green were identified as orthologs of the corresponding Chloropicon proteins by GhostKOALA.
