# Supplementary material for: A streamlined and predominantly diploid genome in the tiny marine green alga Chloropicon primus
Source: Nat Commun. 2019 Sep 6;10:4061. doi: 10.1038/s41467-019-12014-x (PMC6731263; doi:10.1038/s41467-019-12014-x)
Supplement: Supplementary file 13 — Supplementary Data 10 [file 41467_2019_12014_MOESM13_ESM.xlsx]

## Sheet: Supplementary_Data_10
Supplementary Data 10 Flagella-related genes in the Chloropicon genome.
Chloropicon annotation			GhostKoala			Klebsormidium flaccidum		Ostreococcus tauri		Ostreococcus lucimarinus		Micromonas sp. RCC299		Micromonas pusilla		Batyococcus prasinos		Helicosporidium sp.		Auxenochlorella protothecoides		Chlorella variabilis		Coccomyxa subellipsoidea		Chlamydomonas reinhardtii		Gonium pectorale		Volvox carteri
Locus	Annotation	Annotation of the Chlamydomonas flagellar proteome project	Ontology	Definition	Average RNAseq depth	Locus	E-value	Locus	E-value	Locus	E-value	Locus	E-value	Locus	E-value	Locus	E-value	Locus	E-value	Locus	E-value	Locus	E-value	Locus	E-value	Locus	E-value	Locus	E-value	Locus	E-value
Tubulin
A3770_13p68200	alpha chain of tubulin	alpha-1 Tubulin	K07374	TUBA; tubulin alpha	127.96	GAQ84980.1	0	XP_003082284.1	0	33239	0	92378	0	27021	0	Bathy07g03450	0	KDD76276.1	0	XP_011398411.1	0	XP_005851144.1	0	XP_005643073.1	0	Cre04.g216850.t1.2	0	KXZ42248.1	0	Vocar.0013s0278.1.p	0
A3770_20p85390	alpha chain of tubulin	alpha-2 Tubulin	K07374	TUBA; tubulin alpha	0.2	GAQ84980.1	0	XP_003080933.1	0	33239	0	92378	0	27021	0	Bathy07g03450	0	KDD76276.1	0	XP_011398411.1	0	XP_005851144.1	0	XP_005651460.1	0	Cre03.g190950.t1.2	0	KXZ42248.1	0	Vocar.0013s0278.1.p	0
A3770_06p42120	beta tubulin	beta-1 Tubulin	K07375	TUBB; tubulin beta	111.22	GAQ84987.1	0	XP_003074279.1	0	28827	0	104730	0	70188	0	Bathy01g02140	0	KDD75026.1	0	XP_011395498.1	0	XP_005846116.1	0	XP_005650966.1	0	Cre12.g549550.t1.2	0	KXZ53223.1	6e-170	Vocar.0007s0229.1.p	0
A3770_07p48380	beta tubulin	beta-2 Tubulin	K07375	TUBB; tubulin beta	0.14	GAQ84981.1	0	XP_003074279.1	0	12139	0	104730	0	70188	0	Bathy01g03610	0	KDD75026.1	0	XP_011395498.1	0	XP_005846116.1	0	XP_005648618.1	0	Cre12.g549550.t1.2	0	KXZ53223.1	0	Vocar.0007s0229.1.p	0
Intraflagellar Transport (IFT)
A3770_02p13730	kinesin-like protein	FLA10, Kinesin-II Motor Protein	K20196	KIF3B; kinesin family member 3B	0.46	GAQ91439.1	0	XP_003082021.1	4e-99	30968	3e-86	58932	0	36912	0	Bathy03g04370	1e-78	KDD74888.1	1e-67	XP_011399333.1	8e-84	XP_005843852.1	9e-179	XP_005648011.1	2e-142	Cre17.g730950.t1.2	0	KXZ50597.1	0	Vocar.0009s0040.1.p	0
A3770_16p76770	kinesin	FLA8, Kinesin-II Motor Protein	K20196	KIF3B; kinesin family member 3B	0.11	GAQ91439.1	0	XP_003078572.1	2e-80	30968	2e-80	58933	0	70835	0	Bathy03g04370	4e-79	KDD74888.1	1e-61	XP_011397420.1	2e-92	XP_005843852.1	0	XP_005648011.1	9e-154	Cre12.g522550.t1.2	0	KXZ53100.1	0	Vocar.0006s0438.1.p	0
A3770_10p60270	kinesin-associated protein	FLA3, Kinesin II associated Protein (KAP)			0	GAQ89168.1	3e-162	---	---	---	---	96325	2e-144	52207	1e-139	---	---	---	---	---	---	XP_005843840.1	8e-53	---	---	Cre10.g449250.t1.2	0	KXZ50592.1	0	Vocar.0070s0018.1.p	0
A3770_08p51690	heavy chain of dynein	DHC1b, Cytoplasmic Dynein Heavy Chain 1b	K10414	DYNC2H, DNCH2; dynein heavy chain 2, cytosolic	0	GAQ86888.1	0	XP_003080093.1	0	43542	9e-147	96530	0	46683	0	Bathy05g04980	0	KDD75755.1	2e-122	XP_011399978.1	2e-143	XP_005852197.1	1e-118	XP_005648370.1	0	Cre06.g250300.t1.2	0	KXZ45909.1	0	Vocar.0038s0044.1.p	0
A3770_08p51610	light intermediate chain of dynein	D1bLIC, Dynein 1b Light Intermediate Chain	K10417	DYNC2LI; dynein light intermediate chain 2, cytosolic	0	GAQ84345.1	8e-85	---	---	---	---	64335	3e-71	36452	5e-79	---	---	---	---	---	---	---	---	---	---	Cre09.g398882.t1.1	7e-87	KXZ48452.1	2e-91	Vocar.0032s0018.1.p	2e-86
A3770_06p44110	intraflagellar transport protein 20	IFT20, Intraflagellar Transport Protein 20			13.93	GAQ82347.1	2e-18	---	---	---	---	59500	3e-29	---	---	---	---	---	---	---	---	---	---	---	---	Cre02.g089950.t1.2	3e-24	KXZ43256.1	3e-10	Vocar.0001s1095.1.p	3e-21
A3770_12p67700	hypothetical protein	IFT22, Intraflagellar Transport Protein 22	K07935	IFT22, RABL5; intraflagellar transport protein 22	33.91	GAQ79275.1	3e-25	---	---	---	---	55715	7e-21	9462	2e-19	---	---	---	---	---	---	---	---	---	---	Cre01.g039200.t1.2	5e-25	KXZ55267.1	4e-18	Vocar.0001s0808.1.p	3e-25
A3770_04p29560	ras-like GTPase	IFT27, Intraflagellar Transport Protein 27	K07934	IFT27, RAYL, RABL4; intraflagellar transport protein 27	0.59	GAQ85624.1	3e-14	XP_003080178.1	4e-12	12689	4e-12	79335	1e-35	35527	3e-33	Bathy02g05150	2e-13	KDD75851.1	5e-10	XP_011395876.1	2e-12	XP_005846307.1	6e-13	XP_005645719.1	8e-13	Cre01.g047950.t1.1	5e-36	KXZ55047.1	8e-37	Vocar.0001s0561.1.p	4e-32
A3770_06p41520	hypothetical protein	IFT43, Intraflagellar Transport Protein 43	K19675	IFT43; intraflagellar transport protein 43	0	GAQ80924.1	2e-18	---	---	---	---	---	---	---	---	---	---	---	---	---	---	---	---	---	---	Cre06.g251200.t1.2	2e-15	KXZ49353.1	4e-16	Vocar.0086s0003.1.p	3e-16
A3770_01p02340	intraflagellar transport complex B protein 46	IFT46, Intraflagellar Transport Protein 46	K19682	IFT46; intraflagellar transport protein 46	0	GAQ84005.1	2e-83	---	---	---	---	88276	9e-50	15382	2e-57	---	---	---	---	---	---	XP_005844685.1	1e-14	---	---	Cre05.g241637.t1.1	4e-82	KXZ41654.1	1e-82	Vocar.0019s0210.1.p	4e-78
A3770_01p04520	putative intraflagellar transport protein	IFT52, Intraflagellar Transport Protein 52	K19681	IFT52; intraflagellar transport protein 52	0.28	GAQ81859.1	5e-115	---	---	---	---	112732	9e-58	32015	6e-89	---	---	---	---	---	---	XP_005848952.1	3e-59	XP_005642749.1	7e-32	Cre04.g219250.t1.2	1e-145	KXZ53982.1	7e-146	Vocar.0025s0090.1.p	1e-143
A3770_04p30710	hypothetical protein	IFT56, Intraflagellar Transport Protein 56	K19685	TTC26, IFT56, DYF13; intraflagellar transport protein 56	0.1	GAQ81671.1	0	---	---	---	---	80665	0	155661	0	---	---	---	---	---	---	---	---	---	---	Cre11.g467616.t1.1	0	KXZ52966.1	0	Vocar.0009s0228.1.p	0
A3770_02p16140	intraflagellar transport protein	IFT57, Intraflagellar Transport Protein 57	K04638	IFT57, HIPPI, ESRRBL1; intraflagellar transport protein 57	1.95	GAQ80546.1	6e-109	---	---	---	---	77398	3e-65	13268	2e-57	---	---	---	---	---	---	XP_005847229.1	3e-12	---	---	Cre10.g467000.t1.2	9e-88	KXZ46063.1	9e-76	Vocar.0029s0088.1.p	1e-91
A3770_06p42500	Intraflagellar transport protein 74-like	IFT72/74, Intraflagellar Transport Protein 72 and 74	K19679	IFT74; intraflagellar transport protein 74	0	GAQ77667.1	7e-78	---	---	---	---	96354	4e-48	67097	7e-44	---	---	---	---	---	---	---	---	---	---	Cre01.g027950.t1.2	2e-84	KXZ45346.1	1e-79	Vocar.0001s0895.1.p	7e-84
A3770_15p76120	WD40 repeat domain-containing protein	IFT80 (CHE2), Intraflagellar Transport protein 80	K19678	IFT80; intraflagellar transport protein 80	0.51	GAQ90821.1	6e-84	---	---	---	---	88460	3e-126	44033	2e-102	---	---	---	---	---	---	XP_005848241.1	3e-11	---	---	Cre03.g204150.t1.2	3e-143	KXZ53468.1	2e-140	Vocar.0047s0029.1.p	4e-147
A3770_03p19800	intraflagellar transport protein 81	IFT81, Intraflagellar Transport Protein 81	K19677	IFT81; intraflagellar transport protein 81	0	GAQ81647.1	1e-46	---	---	---	---	103474	9e-70	35332	2e-66	---	---	---	---	---	---	---	---	---	---	Cre17.g723600.t1.2	1e-80	KXZ51924.1	1e-78	Vocar.0024s0088.1.p	2e-78
A3770_01p03140	intraflagellar transport particle protein 88	IFT88, Intraflagellar Transport Protein 88	K16474	IFT88; intraflagellar transport protein 88	0	GAQ81294.1	0	---	---	---	---	97580	2e-178	193644	4e-165	---	---	---	---	---	---	XP_005844254.1	2e-122	XP_005650695.1	1e-50	Cre07.g335750.t1.1	0	KXZ54825.1	0	Vocar.0011s0115.1.p	0
A3770_14p72040	WD40 repeat domain-containing protein	IFT122, Intraflagellar Transport Protein 122	K19656	IFT122; intraflagellar transport protein 122	0.45	GAQ89710.1	0	---	---	---	---	97668	0	46242	0	---	---	---	---	---	---	---	---	XP_005645675.1	0	Cre01.g065822.t1.1	0	KXZ55139.1	0	Vocar.0001s0466.1.p	0
A3770_18p81140	hypothetical protein	IFT140, Intraflagellar Transport Protein 140	K19672	IFT140; intraflagellar transport protein 140	1.05	GAQ77910.1	3e-172	---	---	---	---	113468	1e-177	42853	2e-66	---	---	---	---	---	---	---	---	---	---	Cre08.g362650.t1.1	0	KXZ50860.1	0	Vocar.0004s0184.1.p	0
A3770_10p59540	intraflagellar transport protein	IFT172, Intraflagellar Transport Protein 172	K19676	IFT172; intraflagellar transport protein 172	1.69	GAQ82168.1	0	---	---	---	---	104776	0	36991	0	---	---	---	---	---	---	---	---	XP_005643932.1	8e-84	Cre17.g703900.t1.2	0	KXZ50886.1	0	Vocar.0004s0203.1.p	0
Outer Dynein Arm (ODA)
A3770_16p77100	alpha chain of dynein	ODA-DHCa, Outer Dynein Arm Heavy Chain alpha	K10408	DNAH; dynein heavy chain, axonemal	2.02	GAQ87230.1	0	XP_003080093.1	0	43542	0	105018	0	70194	0	Bathy05g04980	0	KDD74558.1	0	XP_011399978.1	0	XP_005852197.1	0	XP_005648370.1	0	Cre03.g145127.t1.1	0	KXZ46834.1	0	Vocar.0014s0194.1.p	0
A3770_03p23900	heavy chain beta of flagellar outer dynein arm	ODA-DHCb, Outer Dynein Arm Heavy Chain beta	K10408	DNAH; dynein heavy chain, axonemal	0.07	GAQ87230.1	0	XP_003082801.1	0	40832	0	105018	0	70196	0	Bathy05g04980	0	KDD74558.1	0	XP_011399978.1	0	XP_005843886.1	0	XP_005648370.1	0	Cre09.g403800.t1.2	0	KXZ52975.1	0	Vocar.0008s0338.1.p	0
A3770_07p49570	heavy chain gamma of flagellar outer dynein arm	ODA-DHCg, Outer Dynein Arm Heavy Chain gamma	K10408	DNAH; dynein heavy chain, axonemal	0.11	GAQ89310.1	0	XP_003080093.1	0	40832	0	61052	0	70197	0	Bathy05g04980	0	KDD75755.1	0	XP_011399978.1	0	XP_005843886.1	0	XP_005650832.1	0	Cre11.g476050.t1.2	0	KXZ48246.1	0	Vocar.0027s0068.1.p	0
A3770_16p76610	hypothetical protein	ODA-IC1, Outer Dynein Arm Intermediate Chain 1	K10409	DNAI1; dynein intermediate chain 1, axonemal	0	GAQ86056.1	0	XP_003074275.1	2e-42	28823	2e-45	83829	0	50559	0	---	---	KDD74346.1	4e-19	XP_011396119.1	3e-39	XP_005849328.1	0	XP_005644576.1	1e-174	Cre12.g536550.t1.2	0	KXZ56070.1	0	Vocar.0043s0052.1.p	0
A3770_01p01450	flagellar outer dynein arm intermediate chain 2	ODA-IC2, Outer Dynein Arm Intermediate Chain 2	K11143	DNAI2; dynein intermediate chain 2, axonemal	0.05	GAQ88949.1	0	---	---	28823	1e-16	96653	0	49656	0	Bathy13g02710	8e-15	KDD72961.1	1e-20	XP_011397470.1	1e-78	XP_005847201.1	3e-173	XP_005647410.1	6e-169	Cre12.g506000.t1.2	0	KXZ55916.1	0	Vocar.0016s0285.1.p	0
A3770_13p68700	hypothetical protein	ODA-LC1, Outer Dynein Arm Light Chain 1	K10411	DNAL1; dynein light chain 1, axonemal	0	GAQ89622.1	1e-38	---	---	---	---	80279	5e-58	14094	5e-62	---	---	KDD74783.1	3e-57	XP_011397064.1	3e-57	XP_005846416.1	3e-62	XP_005645679.1	3e-63	Cre02.g092850.t1.2	4e-76	KXZ44306.1	2e-73	Vocar.0001s1196.1.p	4e-74
A3770_07p48260	Tctex1 domain-containing protein	ODA-LC2, Outer Dynein Arm Light Chain 2			1.24	GAQ87714.1	3e-44	---	---	---	---	104800	4e-39	49621	3e-39	---	---	KDD74015.1	9e-23	XP_011397423.1	2e-13	XP_005847606.1	6e-31	XP_005645340.1	3e-34	Cre12.g527750.t1.2	3e-41	KXZ52787.1	1e-43	Vocar.0037s0060.1.p	3e-42
A3770_13p69880	hypothetical protein	ODA-LC3, Outer Dynein Arm Light Chain 3, 16KD	K19868	NME8, TXNDC3; thioredoxin domain-containing protein 3	0.41	GAQ86727.1	2e-24	---	---	---	---	45674	1e-21	33499	8e-25	---	---	---	---	---	---	---	---	---	---	Cre12.g528850.t1.1	6e-26	KXZ52823.1	1e-25	Vocar.0037s0033.1.p	9e-27
A3770_14p71480	hypothetical protein	ODA-LC4, Outer Dynein Arm Light Chain 4	K02183	CALM; calmodulin	0.4	GAQ84349.1	1e-64	XP_003074444.1	1e-23	31762	9e-26	55326	1e-66	122644	1e-67	Bathy03g03720	4e-27	KDD73483.1	1e-23	XP_011399134.1	7e-24	XP_005843738.1	3e-26	XP_005643562.1	1e-25	Cre01.g051250.t1.2	3e-47	KXZ54948.1	2e-45	Vocar.0001s0404.1.p	1e-42
A3770_01p05410	dynein light chain of flagellar outer arm	ODA-LC6, Outer Dynein Arm Light Chain 6, 11KD	K10418	DYNLL; dynein light chain LC8-type	1.25	GAQ79137.1	8e-31	XP_003074116.1	7e-10	39788	3e-10	61118	6e-34	34374	5e-34	Bathy01g00440	2e-10	---	---	XP_011395677.1	7e-12	XP_005843957.1	8e-11	---	---	Cre03.g187200.t1.2	9e-32	KXZ56987.1	1e-31	Vocar.0011s0170.1.p	2e-31
A3770_01p06780	dynein light chain roadblock-type 2 protein	ODA-LC7, Outer Dynein Arm Light Chain 7	K10419	DYNLRB, DNCL2; dynein light chain roadblock-type	2.3	GAQ79220.1	3e-39	---	---	---	---	61322	1e-33	59459	6e-40	---	---	---	---	XP_011398381.1	3e-21	XP_005851121.1	2e-25	XP_005652381.1	2e-21	Cre12.g546400.t1.2	1e-35	KXZ53284.1	2e-23	Vocar.0007s0162.1.p	2e-35
A3770_02p17090	light chain of dynein	ODA-LC8 (FLA14), Outer Dynein Arm Light Chain 8, 8KD	K10418	DYNLL; dynein light chain LC8-type	1.78	GAQ78926.1	3e-61	XP_003074116.1	4e-40	39788	1e-42	113471	1e-61	49456	4e-61	Bathy01g00440	2e-38	KDD72327.1	8e-18	XP_011395677.1	9e-44	XP_005843957.1	2e-51	XP_005644562.1	2e-43	Cre03.g181150.t1.1	2e-57	KXZ56792.1	2e-56	Vocar.0015s0296.1.p	4e-56
A3770_19p84210	putative light chain of dynein	ODA-LC8 (FLA14), Outer Dynein Arm Light Chain 8, 8KD	K10418	DYNLL; dynein light chain LC8-type	18.33	GAQ78926.1	8e-21	XP_003074116.1	2e-19	39788	7e-20	113471	2e-21	49456	2e-21	Bathy01g00440	5e-19	---	---	XP_011395677.1	2e-16	XP_005843957.1	7e-18	XP_005644562.1	6e-23	Cre03.g181150.t1.1	5e-22	KXZ56792.1	9e-22	Vocar.0015s0296.1.p	1e-21
A3770_02p14510	flagellar outer dynein arm-docking complex protein	ODA-DC1, Outer Dynein Arm Docking Complex 1, Mr 105,000			0.12	GAQ87539.1	5e-119	---	---	---	---	105761	8e-121	57860	1e-119	---	---	---	---	XP_011399844.1	2e-19	XP_005843151.1	1e-51	XP_005643746.1	4e-11	Cre16.g666150.t1.2	7e-85	KXZ42616.1	3e-86	Vocar.0066s0015.1.p	6e-88
A3770_17p79100	outer dynein arm protein 1	ODA-DC1, Outer Dynein Arm Docking Complex 1, Mr 105,000			1.86	GAQ87539.1	0	---	---	---	---	59973	5e-145	57860	3e-124	---	---	KDD72056.1	8e-13	XP_011399844.1	1e-30	XP_005843151.1	7e-75	XP_005643746.1	3e-25	Cre16.g666150.t1.2	5e-121	KXZ42616.1	2e-123	Vocar.0066s0015.1.p	7e-126
A3770_07p48120	hypothetical protein	ODA-DC3, Outer Dynein Arm Docking Complex 3, Mr 25,000	K02183	CALM; calmodulin	0	GAQ81162.1	1e-48	XP_003074444.1	7e-10	39965	3e-10	113454	5e-38	49419	3e-46	---	---	---	---	---	---	XP_005847124.1	5e-40	XP_005651862.1	6e-45	Cre14.g617550.t1.2	2e-39	KXZ51681.1	1e-39	Vocar.0024s0057.1.p	3e-40
A3770_01p08310	adenylate kinase	ODA5-associated adenylate kinase			0	GAQ90693.1	2e-67	XP_003074555.1	9e-42	40028	9e-59	88986	1e-63	162811	6e-59	Bathy15g01080	5e-57	KDD72671.1	1e-59	XP_011400678.1	2e-49	XP_005843024.1	4e-58	XP_005646050.1	9e-72	Cre01.g029750.t1.1	6e-142	KXZ42244.1	7e-147	Vocar.0001s0931.1.p	5e-155
A3770_08p53060	hypothetical protein		K19750	DNAAF1, LRRC50, ODA7; dynein assembly factor 1, axonemal	20.68	GAQ91751.1	1e-65	XP_003079686.1	7e-18	92844	3e-20	56638	4e-56	31892	5e-35	Bathy09g00050	6e-22	KDD75381.1	5e-34	XP_011397761.1	1e-30	XP_005845263.1	2e-22	XP_005646106.1	8e-33	Cre09.g389300.t1.1	3e-44	KXZ54087.1	2e-70	Vocar.0033s0170.1.p	1e-79
Inner Dynein Arm (IDA)
A3770_16p77570	heavy chain alpha of dynein	IA1-DHC1a. Inner Dynein Arm Heavy Chain 1-alpha	K10408	DNAH; dynein heavy chain, axonemal	0.01	GAQ77648.1	0	XP_003080093.1	0	40832	0	78637	0	35522	0	Bathy05g04980	0	KDD75755.1	0	XP_011399978.1	0	XP_005843886.1	0	XP_005650832.1	0	Cre12.g484250.t1.1	0	KXZ49756.1	0	Vocar.0031s0108.1.p	0
A3770_16p77300	heavy chain of dynein	IA1-DHC1b, Inner Dynein Arm Heavy Chain 1-beta	K10408	DNAH; dynein heavy chain, axonemal	0	GAQ88658.1	0	XP_003082801.1	0	43542	0	104997	0	45975	0	Bathy05g03800	0	KDD75755.1	0	XP_011399978.1	0	XP_005843886.1	0	XP_005650832.1	0	Cre12.g484250.t1.1	0	KXZ48246.1	0	Vocar.0031s0108.1.p	0
A3770_02p16690	heavy chain of dynein	DHC2, Dynein Heavy Chain 2	K10408	DNAH; dynein heavy chain, axonemal	5.82	GAQ87620.1	0	XP_003082801.1	0	43542	0	104998	0	45980	0	Bathy05g03800	0	KDD75755.1	0	XP_011399978.1	0	XP_005843886.1	0	XP_005650832.1	0	Cre02.g141606.t1.1	0	KXZ48211.1	0	Vocar.0027s0019.1.p	0
A3770_19p83900	heavy chain of dynein	DHC2, Dynein Heavy Chain 3	K10408	DNAH; dynein heavy chain, axonemal	1.24	GAQ86825.1	0	XP_003082801.1	0	43542	0	96693	0	70272	0	Bathy05g03800	0	KDD75755.1	0	XP_011399978.1	0	XP_005843886.1	0	XP_005648370.1	0	Cre16.g685450.t1.1	0	KXZ55711.1	0	Vocar.0022s0148.1.p	0
A3770_12p65820	heavy chain of dynein	DHC2, Dynein Heavy Chain 4	K10408	DNAH; dynein heavy chain, axonemal	0.06	GAQ90294.1	0	XP_003082801.1	0	43542	0	64231	0	45980	0	Bathy05g03800	0	KDD75755.1	0	XP_011399978.1	0	XP_005843886.1	0	XP_005648370.1	0	Cre05.g244250.t1.2	0	KXZ46159.1	0	Vocar.0027s0019.1.p	0
A3770_12p67550	heavy chain of dynein	DHC2, Dynein Heavy Chain 5	K10408	DNAH; dynein heavy chain, axonemal	0.02	GAQ81204.1	0	XP_003082801.1	0	43542	0	56610	0	58536	0	Bathy05g03800	0	KDD75755.1	0	XP_011399978.1	0	XP_005843886.1	0	XP_005648370.1	0	Cre14.g627576.t1.1	0	KXZ49012.1	0	Vocar.0023s0050.1.p	0
A3770_02p13820	heavy chain of dynein	DHC2, Dynein Heavy Chain 6	K10408	DNAH; dynein heavy chain, axonemal	0.17	GAQ82709.1	0	XP_003082801.1	0	40832	0	104978	0	35233	0	Bathy05g03800	0	KDD75755.1	0	XP_011399978.1	0	XP_005843886.1	0	XP_005648370.1	0	Cre09.g392282.t1.1	0	KXZ54227.1	0	Vocar.0044s0047.1.p	0
A3770_01p08480	WD repeat domain-containing protein	Axonemal Inner Arm I1 Intermediate Chain Dynein IC138			0	GAQ83230.1	1e-150	XP_003074275.1	2e-56	28823	5e-58	83829	3e-78	25391	2e-121	---	---	---	---	XP_011396119.1	2e-12	XP_005849328.1	3e-63	XP_005644576.1	2e-60	Cre12.g520950.t1.1	3e-110	KXZ52851.1	3e-130	Vocar.0037s0110.1.p	2e-129
A3770_02p13330	WD40 repeat domain-containing protein	IA1-IC140, Inner Dynein Arm I1 Intermediate Chain IC140			7.35	GAQ79843.1	6e-178	XP_003082062.1	4e-17	---	---	113460	6e-123	51332	4e-157	---	---	---	---	XP_011397470.1	5e-20	XP_005851608.1	1e-63	XP_005647629.1	8e-63	Cre16.g674515.t1.1	0	KXZ55747.1	2e-180	Vocar.0018s0215.1.p	7e-99
A3770_04p30880	actin	Actin, Inner Dynein Arm Intermediate Chain	K05692	ACTB_G1; actin beta/gamma 1	138.55	GAQ91093.1	0	XP_003083487.1	0	51545	0	90942	0	48012	0	Bathy07g04710	0	KDD77166.1	0	XP_011401769.1	0	XP_005845275.1	0	XP_005642658.1	0	Cre13.g603700.t1.2	0	KXZ43235.1	0	Vocar.0043s0003.1.p	0
A3770_18p82680	actin	Actin, Inner Dynein Arm Intermediate Chain	K10355	ACTF; actin, other eukaryote	0.25	GAQ91093.1	0	XP_003083487.1	0	51545	0	90942	0	48012	0	Bathy07g04710	0	KDD77166.1	0	XP_011401769.1	0	XP_005845275.1	0	XP_005642658.1	0	Cre13.g603700.t1.2	0	KXZ43235.1	0	Vocar.0043s0003.1.p	0
A3770_18p82690	actin	Actin, Inner Dynein Arm Intermediate Chain	K10355	ACTF; actin, other eukaryote	0.25	GAQ91093.1	0	XP_003083487.1	0	51545	0	90942	0	48012	0	Bathy07g04710	0	KDD77166.1	0	XP_011401769.1	0	XP_005845275.1	0	XP_005642658.1	0	Cre13.g603700.t1.2	0	KXZ43235.1	0	Vocar.0043s0003.1.p	0
A3770_19p83040	light chain of dynein	IA-IC28, Inner Dynein Arm Light Chain p28	K10410	DNALI; dynein light intermediate chain, axonemal	0	GAQ87532.1	1e-127	---	---	---	---	107419	4e-106	59554	3e-107	---	---	---	---	---	---	---	---	---	---	Cre12.g494800.t1.1	2e-112	KXZ49799.1	8e-104	Vocar.0031s0023.1.p	5e-140
A3770_11p62330	Tctex-type 1 light chain of dynein	Dynein Light Chain Tctex1	K10420	DYNLT; dynein light chain Tctex-type 1	2.45	GAQ81501.1	2e-45	---	---	---	---	64859	1e-46	70830	1e-50	---	---	KDD75426.1	1e-13	---	---	XP_005849271.1	7e-22	XP_005648080.1	2e-20	Cre01.g004250.t1.2	1e-54	KXZ41480.1	3e-42	Vocar.0013s0042.1.p	9e-56
A3770_02p12170	Tctex-1 domain-containing protein	Tctex2b, Similar to ODA-LC2			0.26	GAQ87618.1	3e-45	---	---	---	---	97536	1e-31	19963	1e-36	---	---	KDD74015.1	8e-15	XP_011397423.1	4e-14	XP_005847606.1	2e-26	XP_005645340.1	2e-21	Cre09.g394213.t1.1	2e-39	KXZ54195.1	1e-38	Vocar.0009s0309.1.p	4e-38
A3770_03p20170	caltractin	Caltractin / Centrin 20 kD Calcium-Binding Protein	K16465	CETN1; centrin-1	0	GAQ83603.1	2e-103	XP_003074444.1	3e-45	31762	3e-100	90289	4e-104	49514	4e-105	Bathy03g03720	7e-89	KDD75499.1	4e-84	XP_011396700.1	1e-92	XP_005843738.1	2e-98	XP_005643562.1	5e-102	Cre11.g468450.t1.2	2e-89	KXZ41724.1	4e-95	Vocar.0050s0015.1.p	2e-97
Dynein Regulatory Complex
A3770_01p02140	growth arrest-specific micro-tubule binding protein 8	PF2, Dynein Regulatory Complex Protein	K19942	GAS8; growth arrest-specific protein 8	0.5	GAQ80611.1	0	XP_003074451.1	5e-27	40013	9e-31	113289	8e-117	49429	2e-167	Bathy01g03930	1e-18	---	---	---	---	XP_005848780.1	1e-44	XP_005644096.1	1e-96	Cre11.g476850.t1.2	0	KXZ48295.1	0	Vocar.0027s0036.1.p	0
Radial Spoke
A3770_12p65060	radial spoke protein 3	RSP3, Radial Spoke Protein 3			0	GAQ78880.1	7e-96	---	---	---	---	60075	4e-110	50276	2e-112	---	---	---	---	---	---	---	---	---	---	Cre06.g291700.t1.2	1e-104	KXZ49444.1	7e-103	Vocar.0024s0129.1.p	3e-103
A3770_03p22590	radial spokehead protein	RSP4, Radial Spoke Protein 4	K19756	RSPH4A; radial spoke head protein 4A	0	GAQ79769.1	2e-103	---	---	---	---	100924	3e-93	34926	5e-111	---	---	---	---	---	---	---	---	---	---	Cre05.g242500.t1.2	2e-100	KXZ46195.1	4e-98	Vocar.0073s0020.1.p	8e-98
A3770_10p58580	hypothetical protein	RSP7, Radial Spoke Protein 7	K02183	CALM; calmodulin	0.64	GAQ80608.1	3e-117	XP_003074444.1	3e-12	---	---	86323	2e-121	34566	1e-113	---	---	KDD73483.1	2e-14	---	---	---	---	---	---	Cre07.g347050.t1.2	8e-103	KXZ53746.1	2e-85	Vocar.0005s0074.1.p	5e-104
A3770_02p15430	hypothetical protein	RSP9, Radial Spoke Protein 9	K19757	RSPH9; radial spoke head protein 9	0.51	GAQ84986.1	2e-74	---	---	---	---	104734	2e-51	38431	2e-44	---	---	---	---	---	---	---	---	---	---	Cre07.g330200.t1.2	2e-66	KXZ53946.1	4e-69	Vocar.0031s0003.1.p	2e-66
A3770_19p83620	hypothetical protein	RSP10, Radial Spoke Protein 10	K19755	RSPH1; radial spoke head protein 1	0.5	GAQ83419.1	6e-49	XP_003081178.1	2e-21	10093	4e-22	80926	2e-36	70831	6e-40	Bathy10g02660	2e-16	KDD75492.1	1e-18	XP_011397817.1	7e-17	XP_005845718.1	1e-17	XP_005642726.1	2e-20	Cre01.g005450.t1.2	2e-38	KXZ42936.1	1e-36	Vocar.0024s0236.1.p	6e-49
A3770_09p54110	hypothetical protein	RSP11, Radial Spoke Protein 11			0	GAQ79308.1	1e-31	---	---	---	---	98177	4e-25	63054	3e-33	---	---	---	---	---	---	---	---	---	---	Cre10.g465250.t1.2	3e-25	KXZ46098.1	8e-27	Vocar.0029s0100.1.p	2e-27
A3770_04p27810	cyclophilin-type peptidyl-prolyl cis-trans isomerase	RSP12, Radial Spoke Protein 12	K12739	PPIL6; peptidyl-prolyl cis-trans isomerase-like 6	0	GAQ86678.1	1e-31	XP_003082259.1	2e-30	41188	5e-33	96416	6e-36	41216	4e-30	Bathy11g02910	3e-32	KDD74355.1	2e-32	XP_011398235.1	2e-28	XP_005846877.1	7e-33	XP_005646904.1	2e-31	Cre02.g114700.t1.2	3e-43	KXZ54408.1	3e-40	Vocar.0017s0097.1.p	8e-40
A3770_11p62560	DnaJ-like protein	RSP16, Radial Spoke Protein 16	K09519	DNAJB13; DnaJ homolog subfamily B member 13	0	GAQ91524.1	1e-62	XP_003082195.1	2e-43	38574	5e-21	62518	7e-95	19233	3e-98	Bathy03g00640	9e-22	KDD75759.1	3e-22	XP_011400361.1	9e-41	XP_005848444.1	1e-32	XP_005646816.1	1e-57	Cre12.g511050.t1.2	2e-95	KXZ56009.1	8e-97	Vocar.0016s0197.1.p	5e-94
A3770_05p37140	nucleoside diphosphate kinase	RSP23, Flagellar Radial Spoke Nucleoside Diphosphate Kinase	K20790	NME5; nucleoside diphosphate kinase homolog 5	0.58	GAQ78520.1	2e-74	XP_003083157.1	7e-17	26635	5e-21	98338	5e-76	38543	1e-85	Bathy12g03760	9e-22	KDD72344.1	5e-24	XP_011396234.1	6e-22	XP_005850498.1	2e-24	XP_005644260.1	7e-27	Cre16.g654300.t1.2	3e-70	KXZ52611.1	1e-71	Vocar.0041s0085.1.p	1e-70
A3770_03p20280	flagellar associated protein (FAP61)				0	---	---	---	---	---	---	59001	4e-67	47998	2e-67	---	---	---	---	---	---	---	---	---	---	Cre03.g167600.t1.2	4e-88	KXZ56703.1	2e-123	Vocar.0040s0103.1.p	1e-104
Central Pair
A3770_19p83840	kinesin	KLP1, Kinesin-Like Protein 1	K10397	KIF6_9; kinesin family member 6/9	0.81	GAQ84189.1	3e-141	XP_003078572.1	3e-44	42344	4e-70	97339	3e-152	39045	1e-129	Bathy01g02590	2e-61	KDD74888.1	9e-37	XP_011397420.1	9e-55	XP_005843852.1	4e-48	XP_005648994.1	6e-52	Cre02.g073750.t1.2	0	KXZ54349.1	4e-163	Vocar.0056s0026.1.p	5e-78
A3770_15p74120	hypothetical protein	PF16, Central Pair Protein			0	GAQ84104.1	0	---	---	---	---	105015	0	35126	0	Bathy10g01060	1e-12	---	---	XP_011396312.1	2e-10	---	---	XP_005646985.1	7e-12	Cre09.g394251.t1.1	0	KXZ44883.1	0	Vocar.0009s0310.1.p	0
A3770_04p28080	WD40 repeat domain-containing protein	PF20, Central Pair Associated WD-Repeat Protein			3.35	GAQ78248.1	0	XP_003074582.1	1e-23	30495	4e-19	96259	0	70832	0	Bathy01g05070	2e-22	KDD76838.1	1e-25	XP_011397272.1	4e-21	XP_005844046.1	4e-27	XP_005646600.1	2e-31	Cre04.g227900.t1.2	3e-121	KXZ47989.1	0	Vocar.0001s1782.1.p	0
A3770_01p04200	serine/threonine-protein phosphatase	PP1, Phosphatase 1	K06269	PPP1C; serine/threonine-protein phosphatase PP1 catalytic subunit	65.31	GAQ92208.1	0	XP_003083177.1	2e-164	27323	9e-179	104871	1e-177	26683	3e-177	Bathy12g03580	2e-167	KDD73495.1	0	XP_011398684.1	4e-125	XP_005843888.1	0	XP_005644561.1	0	Cre06.g292550.t1.2	0	KXZ49400.1	0	Vocar.0024s0253.1.p	0
A3770_09p56360	hypothetical protein	PF6, Central Pair Protein	K19090	cas5t; CRISPR-associated protein Cas5t	2.67	---	---	---	---	---	---	61791	6e-07	42615	2e-07	---	---	---	---	---	---	---	---	---	---	Cre10.g434400.t1.2	1e-12	KXZ51582.1	8e-13	Vocar.0014s0117.1.p	8e-13
A3770_10p58570	hypothetical protein	CPC1, Central Pair Complex 1			0	GAQ82305.1	4e-40	---	---	---	---	102066	8e-51	39998	2e-50	---	---	---	---	---	---	---	---	---	---	Cre03.g183200.t1.2	3e-116	KXZ56759.1	2e-87	Vocar.0015s0258.1.p	9e-68
Flagellar Membrane
A3770_01p03610	serine/threonine protein kinase	Gliding motility related CaM kinase	K08794	CAMK1; calcium/calmodulin-dependent protein kinase I	20.6	GAQ79725.1	4e-62	XP_003084443.1	3e-56	3082	2e-58	60958	1e-56	35658	5e-51	Bathy05g04110	8e-50	KDD75616.1	3e-48	XP_011400390.1	2e-53	XP_005845710.1	1e-51	XP_005647441.1	3e-56	Cre17.g705000.t1.2	3e-58	KXZ50905.1	1e-56	Vocar.0004s0220.1.p	4e-59
A3770_14p71360	serine/threonine protein kinase	Gliding motility related CaM kinase	K08794	CAMK1; calcium/calmodulin-dependent protein kinase I	0.5	GAQ82001.1	3e-57	XP_003084443.1	3e-63	3082	8e-59	89488	5e-59	58417	4e-49	Bathy08g01080	8e-58	KDD72402.1	2e-54	XP_011400390.1	1e-53	XP_005845710.1	4e-64	XP_005643681.1	1e-56	Cre10.g457700.t1.2	8e-68	KXZ46977.1	2e-67	Vocar.0020s0139.1.p	3e-68
A3770_14p73400	serine/threonine protein kinase	Gliding motility related CaM kinase	K08794	CAMK1; calcium/calmodulin-dependent protein kinase I	0	GAQ82001.1	9e-62	XP_003084443.1	2e-63	3082	4e-59	89488	4e-59	58417	4e-51	Bathy08g01080	9e-58	KDD75259.1	5e-44	XP_011400390.1	7e-55	XP_005845710.1	8e-66	XP_005643681.1	4e-58	Cre10.g457700.t1.2	6e-70	KXZ46977.1	3e-68	Vocar.0020s0139.1.p	3e-70
Basal Body
A3770_15p73660	gamma tubulin	Tubulin Gamma	K10389	TUBG; tubulin gamma	20.48	GAQ89238.1	0	XP_003074940.1	0	119480	0	84777	0	27658	0	Bathy14g03040	0	KDD74765.1	5e-160	XP_011395863.1	0	XP_005852049.1	0	XP_005648942.1	0	Cre06.g299300.t1.2	0	KXZ49180.1	0	Vocar.0001s0264.1.p	0
A3770_06p44230	delta tubulin	Tubulin Delta	K10390	TUBD; tubulin delta	0.02	GAQ80036.1	5e-136	XP_003074279.1	6e-31	28827	2e-33	64707	5e-113	188844	8e-113	Bathy01g02140	2e-32	KDD76276.1	4e-25	XP_011395863.1	5e-37	XP_005852049.1	4e-36	XP_005648942.1	6e-36	Cre03.g187350.t1.1	2e-44	KXZ56936.1	4e-92	Vocar.0011s0165.1.p	1e-105
A3770_05p38430	epsilon tubulin	Tubulin Epsiolon, Bald 2	K10391	TUBE; tubulin epsilon	0	GAQ85193.1	3e-144	XP_003074279.1	6e-51	119480	5e-53	58680	2e-122	156178	3e-123	Bathy01g02140	1e-49	KDD76276.1	6e-50	XP_011395498.1	4e-52	XP_005852049.1	1e-50	XP_005648942.1	5e-51	Cre03.g172650.t1.2	3e-144	KXZ56590.1	2e-141	Vocar.0015s0161.1.p	9e-141
A3770_04p29150	SF-assemblin	SF-assemblin			0	GAQ89864.1	1e-94	XP_003080419.1	4e-36	12738	2e-39	79164	7e-89	185618	4e-66	---	---	---	---	---	---	---	---	---	---	Cre07.g332950.t1.2	3e-64	KXZ45510.1	9e-69	Vocar.0009s0093.1.p	1e-64
A3770_04p27950	Bardet-Biedl syndrome 1-like protein	Bardet-Biedl Syndrome 1	K16746	BBS1; Bardet-Biedl syndrome 1 protein	0	---	---	---	---	---	---	85433	6e-132	36840	1e-118	---	---	---	---	---	---	---	---	---	---	Cre17.g741950.t1.1	4e-144	KXZ45593.1	2e-125	Vocar.0003s0317.1.p	3e-145
A3770_12p65460	Bardet-Biedl syndrome 2 protein	Bardet-Biedl Syndrome 2	K16747	BBS2; Bardet-Biedl syndrome 2 protein	0.25	---	---	---	---	---	---	57477	5e-175	29081	9e-167	---	---	---	---	---	---	---	---	---	---	Cre06.g257250.t1.1	0	KXZ53986.1	3e-143	Vocar.0002s0661.1.p	6e-121
A3770_05p39120	ADP-ribosylation factor-like GTPAse	Bardet-Biedl Syndrome 3	K07951	ARL6, BBS3; ADP-ribosylation factor-like protein 6	0	GAQ78163.1	1e-59	XP_003082427.1	5e-38	51064	5e-38	63795	3e-59	44981	6e-54	Bathy11g03120	3e-39	KDD76860.1	1e-37	XP_011402089.1	8e-38	XP_005845590.1	1e-36	XP_005643690.1	2e-38	Cre16.g664500.t1.2	4e-74	KXZ52416.1	1e-65	Vocar.0041s0017.1.p	3e-70
A3770_20p84750	hypothetical protein	Bardet-Biedl Syndrome 4	K16531	BBS4; Bardet-Biedl syndrome 4 protein	1.17	GAQ80896.1	1e-16	XP_003082448.1	7e-15	863	5e-14	99142	5e-154	50814	1e-149	---	---	---	---	---	---	XP_005846942.1	3e-10	XP_005651166.1	2e-11	Cre12.g548650.t1.1	3e-144	KXZ53232.1	1e-156	Vocar.0007s0218.1.p	3e-154
A3770_02p15020	Bardet-Biedl syndrome 5 protein	Bardet-Biedl syndrome 5	K16748	BBS5; Bardet-Biedl syndrome 5 protein	0.05	---	---	---	---	---	---	87458	8e-100	125338	2e-96	---	---	---	---	---	---	---	---	---	---	Cre06.g267550.t1.2	7e-101	KXZ48183.1	1e-91	Vocar.0002s0180.1.p	1e-102
A3770_05p37490	Bardet-Biedl syndrome 7-like protein	Bardet-Biedl Syndrome 7	K16749	BBS7; Bardet-Biedl syndrome 7 protein	0.12	---	---	---	---	---	---	100192	4e-122	16331	2e-117	---	---	---	---	---	---	---	---	---	---	Cre01.g043750.t1.1	8e-110	KXZ55148.1	7e-88	Vocar.0001s0649.1.p	9e-102
A3770_11p61450	hypothetical protein	Bardet-Biedl Syndrome 8	K16781	TTC8, BBS8; tetratricopeptide repeat protein 8	0	GAQ79160.1	7e-08	XP_003082448.1	8e-10	863	2e-11	105855	0	46012	0	---	---	---	---	---	---	---	---	XP_005651166.1	8e-13	Cre16.g666500.t1.2	0	KXZ42612.1	0	Vocar.0066s0006.1.p	0
A3770_12p66270	PTHB1-like protein	Bardet-Biedl Syndrome 9	K19398	BBS9; Bardet-Biedl syndrome 9 protein	1.28	---	---	---	---	---	---	55060	2e-87	55647	4e-104	---	---	---	---	---	---	---	---	---	---	Cre04.g219700.t3.1	0	KXZ41737.1	9e-177	Vocar.0025s0100.1.p	7e-156
A3770_07p46660	hypothetical protein	Similar to oral-facial-digital 1 (OFD1)	K13172	SRRM2, SRM300; serine/arginine repetitive matrix protein 2	3.09	GAQ79524.1	1e-30	---	---	---	---	59168	1e-25	60630	2e-29	---	---	---	---	---	---	---	---	---	---	Cre17.g703600.t1.2	4e-27	KXZ50853.1	7e-29	Vocar.0004s0175.1.p	1e-29
A3770_15p74550	hypothetical protein	Variable Flagellar Number 3 (VFL3)	K16755	CCDC61; coiled-coil domain-containing protein 61	0.47	---	---	---	---	---	---	102797	2e-76	47536	4e-73	---	---	---	---	---	---	XP_005850837.1	5e-58	---	---	Cre06.g279900.t1.1	1e-83	KXZ44868.1	6e-71	Vocar.0002s0080.1.p	1e-75
A3770_01p08260	hypothetical protein	Basal Body Protein BLD10	K16461	CEP135, CEP4; centrosomal protein CEP135	12.34	GAQ87444.1	1e-24	---	---	---	---	---	---	70912	2e-19	---	---	---	---	---	---	---	---	---	---	Cre10.g418250.t1.2	4e-13	KXZ47259.1	7e-25	Vocar.0016s0003.1.p	6e-25
Axoneme
A3770_05p35530	calmodulin	Calmodulin	K02183	CALM; calmodulin	151.04	GAQ91141.1	6e-88	XP_003074444.1	4e-88	39965	8e-88	104708	3e-89	49475	7e-90	Bathy01g04000	4e-65	KDD73483.1	8e-85	XP_011401016.1	4e-85	XP_005843378.1	5e-90	XP_005648308.1	5e-91	Cre03.g178150.t1.1	6e-85	KXZ56857.1	7e-85	Vocar.0015s0353.1.p	2e-85
A3770_02p12420	deflagellation inducible protein	DIP13, Deflagellation Inducible Protein, 13KD	K16780	SSNA1; sjoegren syndrome nuclear autoantigen 1	0	GAQ79460.1	3e-55	---	---	---	---	96664	4e-37	40878	1e-41	---	---	---	---	---	---	XP_005845271.1	9e-18	XP_005645969.1	3e-33	Cre17.g724550.t1.2	6e-48	KXZ51953.1	2e-49	Vocar.0024s0043.1.p	1e-48
A3770_08p53130	heat shock protein Hsp70	HSP70, Heat Shock 70 kDa Protein	K03283	HSPA1s; heat shock 70kDa protein 1/2/6/8	128.12	GAQ88457.1	0	XP_003074861.1	0	28169	0	104823	0	30210	0	Bathy06g03360	0	KDD74618.1	0	XP_011402247.1	0	XP_005850065.1	0	XP_005643450.1	0	Cre08.g372100.t1.2	0	KXZ53595.1	0	Vocar.0006s0028.1.p	0
A3770_05p37470	coiled-coil domain-containing protein	MBO2, Coiled-Coil Flagellar Protein			0.1	GAQ83316.1	0	XP_003081048.1	1e-13	33358	1e-17	100280	9e-122	185214	5e-145	---	---	---	---	---	---	XP_005843240.1	8e-42	XP_005650781.1	7e-29	Cre09.g416550.t1.2	0	KXZ45417.1	0	Vocar.0011s0271.1.p	0
A3770_02p11900	RIB43A-like coiled-coils protein	RIB43a, Flagellar Protofilament Ribbon Protein			3.94	GAQ80417.1	8e-29	---	---	---	---	64174	3e-40	46589	6e-39	---	---	---	---	---	---	---	---	---	---	Cre03.g178500.t1.2	2e-42	KXZ56850.1	3e-56	Vocar.0015s0345.1.p	1e-53
A3770_12p66810	hypothetical protein	RIB72, nucleoside-diphosphokinase regulatory subunit p72			0	GAQ78061.1	2e-163	XP_003082677.1	9e-86	36578	6e-100	96444	0	33490	0	Bathy17g01240	5e-91	KDD74261.1	2e-56	XP_011401259.1	1e-72	XP_005845373.1	2e-110	XP_005646139.1	2e-155	Cre02.g091700.t1.2	0	KXZ44327.1	0	Vocar.0001s1159.1.p	0
A3770_02p17450	ARM repeat domain-containing protein	PP2A, Protein Phosphatase 2a	K03456	PPP2R1; serine/threonine-protein phosphatase 2A regulatory subunit A	77.64	GAQ90795.1	0	XP_003080305.1	3e-51	32622	0	97654	0	30915	0	Bathy02g03520	0	KDD73548.1	9e-63	XP_011397515.1	2e-172	XP_005843961.1	0	XP_005644559.1	0	Cre11.g477300.t1.1	0	KXZ48264.1	0	Vocar.0027s0044.1.p	0
A3770_04p28090	profilin	Profilin	K05759	PFN; profilin	29.95	GAQ78249.1	1e-51	XP_003080786.1	7e-18	33083	4e-21	79195	2e-23	16052	6e-28	Bathy01g05160	2e-24	KDD74171.1	1e-20	XP_011395833.1	5e-51	XP_005843859.1	1e-51	XP_005647596.1	4e-46	Cre10.g427250.t1.2	2e-18	KXZ56743.1	2e-27	Vocar.0005s0310.1.p	6e-23
Mating Related
A3770_09p55660	cGMP-dependent protein kinase	cGMP-dependent protein kinase (PKG1)	K07376	PRKG1; cGMP-dependent protein kinase 1	1.96	GAQ89030.1	1e-98	XP_003075179.1	0	12211	9e-133	64355	0	53209	0	Bathy04g02850	3e-61	KDD74428.1	3e-98	XP_011398955.1	2e-107	XP_005844126.1	1e-126	XP_005649282.1	0	Cre03.g199050.t1.2	0	KXZ43473.1	0	Vocar.0011s0212.1.p	0
Lenght Control
A3770_02p12710	mitogen-activated protein kinase	LF4, Long Flagella Protein	K08830	RAGE, MOK; renal tumor antigen	0	GAQ92024.1	5e-174	XP_003080614.1	4e-57	1909	3e-57	96377	0	40264	0	Bathy04g00350	4e-49	KDD76312.1	7e-57	XP_011399372.1	1e-45	XP_005845651.1	3e-72	XP_005643584.1	4e-68	Cre16.g661100.t1.2	2e-70	KXZ47334.1	0	Vocar.0001s0117.1.p	0
A3770_01p09760	serine/threonine protein kinase	Glycogen Synthase Kinase 3 (GSK3)	K03083	GSK3B; glycogen synthase kinase 3 beta	101.61	GAQ87528.1	2e-137	XP_003078569.1	1e-126	49296	5e-125	104950	8e-129	30445	3e-130	Bathy18g00850	9e-109	KDD74989.1	9e-128	XP_011399805.1	9e-106	XP_005845516.1	1e-141	XP_005650737.1	5e-139	Cre12.g511850.t1.2	5e-145	KXZ56015.1	7e-146	Vocar.0016s0190.1.p	2e-142
Uncategorized
A3770_03p26850	subunit B1 of katanin p80	katanin p80 subunit (PF15)	K18643	KATNB1; katanin p80 WD40 repeat-containing subunit B1	0.3	GAQ80741.1	1e-137	XP_003074582.1	3e-24	2326	5e-26	104810	9e-132	56940	1e-129	Bathy11g02410	7e-26	KDD75439.1	2e-28	XP_011397272.1	5e-23	XP_005844046.1	3e-25	XP_005650026.1	1e-27	Cre03.g160450.t1.2	6e-93	KXZ56510.1	2e-54	Vocar.0005s0286.1.p	2e-98
A3770_14p71630	subunit A1 of katanin p60	p60 katanin	K07767	KATNA1; katanin p60 ATPase-containing subunit A1	7.46	GAQ87424.1	5e-168	XP_003081498.1	1e-79	6399	2e-72	97315	4e-160	16445	7e-152	Bathy11g00320	7e-80	KDD74938.1	6e-80	XP_011400523.1	5e-80	XP_005844590.1	1e-57	XP_005643351.1	9e-149	Cre10.g427600.t1.2	7e-145	KXZ56721.1	2e-143	Vocar.0005s0308.1.p	8e-143
A3770_19p83400	subunit A1 of katanin p60	p60 katanin	K07767	KATNA1; katanin p60 ATPase-containing subunit A1	0.61	GAQ87424.1	4e-100	XP_003081498.1	4e-77	6399	2e-64	97315	8e-102	16445	6e-97	Bathy02g01140	1e-58	KDD74938.1	6e-80	XP_011400523.1	2e-77	XP_005849846.1	2e-57	XP_005643351.1	7e-95	Cre10.g427600.t1.2	2e-100	KXZ56721.1	2e-96	Vocar.0005s0308.1.p	3e-101
A3770_02p18550	microtubule-associated protein RP/EB	EB1, microtubule-associated protein EB1	K10436	MAPRE; microtubule-associated protein, RP/EB family	0	GAQ78739.1	3e-78	XP_003083372.1	9e-60	43364	4e-59	62721	1e-70	68917	4e-68	Bathy02g00690	8e-51	KDD72427.1	2e-36	XP_011401282.1	3e-25	XP_005848093.1	1e-48	XP_005652271.1	5e-37	Cre17.g741200.t1.2	2e-65	KXZ45530.1	8e-70	Vocar.0040s0009.1.p	2e-67
A3770_03p25870	protein kinase	Flagellar Autotomy Protein FA2, Protein Kinase	K08857	NEK1_4_5; NIMA (never in mitosis gene a)-related kinase 1/4/5	0.26	GAQ85688.1	1e-65	XP_003083509.1	2e-35	40725	1e-37	62188	6e-69	58165	2e-69	Bathy07g04460	4e-38	KDD73619.1	2e-36	XP_011395473.1	4e-45	XP_005849160.1	2e-59	XP_005646934.1	4e-49	Cre05.g232750.t1.2	5e-90	KXZ46307.1	6e-90	Vocar.0003s0451.1.p	7e-90
For each gene is indicated the following information: genomic locus, gene product predicted by GhostKOALA and BLASTP searches, expression data, and presence/absence of homologs in other green algae (E-value cutoff = 1.0E-10) along with recorded E-values. The gene products highlighted in green were identified as orthologs of the corresponding Chloropicon proteins by GhostKOALA.
