# Supplementary material for: A streamlined and predominantly diploid genome in the tiny marine green alga Chloropicon primus
Source: Nat Commun. 2019 Sep 6;10:4061. doi: 10.1038/s41467-019-12014-x (PMC6731263; doi:10.1038/s41467-019-12014-x)
Supplement: Supplementary file 14 — Supplementary Data 11 [file 41467_2019_12014_MOESM14_ESM.xlsx]

## Sheet: Supplementary_Data_11
Supplementary Data 11 Lhca and Lhcb genes in the Chloropicon genome.
Chloropicon annotation		GhostKoala			Klebsormidium flaccidum		Ostrococcus tauri		Ostreococcus lucimarinus		Micromonas sp. RCC299		Micromonas pusilla		Batyococcus prasinos		Helicosporidium sp.		Auxenochlorella protothecoides		Chlorella variabilis		Coccomyxa subellipsoidea		Chlamydomonas reinhardtii		Gonium pectorale		Volvox carteri
Locus	Product	Ontology	Definition	Average RNAseq depth	Locus	E-value	Locus	E-value	Locus	E-value	Locus	E-value	Locus	E-value	Locus	E-value	Locus	E-value	Locus	E-value	Locus	E-value	Locus	E-value	Locus	E-value	Locus	E-value	Locus	E-value
Photosystem I Antenna Proteins
A3770_01p00230	light harvesting complex protein I-20	K08907	LHCA1; light-harvesting complex I chlorophyll a/b binding protein 1	91.87	GAQ82095.1	3e-60	XP_003075322.1	6e-54	31850	7e-39	104693	1e-58	120996	4e-61	Bathy14g02170	2e-49	---	---	XP_011397368.1	4e-39	XP_005847168.1	2e-66	XP_005645058.1	5e-77	Cre06.g283050.t1.2	2e-74	KXZ43709.1	9e-72	Vocar.0002s0071.1.p	5e-74
A3770_03p26570	light-harvesting protein of photosystem I	K08908	LHCA2; light-harvesting complex I chlorophyll a/b binding protein 2	189.18	GAQ89802.1	2e-66	XP_003081427.1	2e-59	33699	2e-54	104964	2e-58	70884	2e-51	Bathy10g00210	1e-53	---	---	XP_011397429.1	1e-41	XP_005849804.1	7e-53	XP_005645057.1	6e-54	Cre10.g452050.t1.2	2e-54	KXZ44933.1	3e-55	Vocar.0028s0157.1.p	2e-56
A3770_04p32650	light-harvesting protein of photosystem I	K08908	LHCA2; light-harvesting complex I chlorophyll a/b binding protein 2	162.74	GAQ89802.1	2e-40	XP_003078387.1	1e-61	34554	5e-76	55391	2e-67	50023	4e-70	Bathy07g01020	3e-76	---	---	XP_011399788.1	7e-76	XP_005846780.1	2e-86	XP_005644739.1	1e-61	Cre12.g508750.t1.2	4e-89	KXZ55977.1	7e-86	Vocar.0016s0243.1.p	1e-90
A3770_12p65940	chlorophyll a-b binding protein	K08909	LHCA3; light-harvesting complex I chlorophyll a/b binding protein 3	156.65	GAQ89773.1	2e-71	XP_003084168.1	2e-73	47897	3e-73	90394	1e-66	46049	7e-69	Bathy09g00740	2e-64	---	---	XP_011400189.1	6e-76	XP_005845178.1	4e-73	XP_005644877.1	2e-80	Cre11.g467573.t1.1	4e-89	KXZ42012.1	3e-89	Vocar.0009s0370.1.p	6e-89
A3770_02p12540	chloroplast chlorophyll a-b binding protein	K08910	LHCA4; light-harvesting complex I chlorophyll a/b binding protein 4	253.49	GAQ89802.1	2e-66	XP_003081427.1	2e-66	33699	6e-67	104964	5e-58	70884	1e-51	Bathy14g01850	2e-62	---	---	XP_011397429.1	3e-37	XP_005844196.1	2e-53	XP_005651070.1	1e-69	Cre10.g452050.t1.2	1e-75	KXZ44933.1	1e-78	Vocar.0028s0157.1.p	3e-78
A3770_04p32660	light-harvesting protein of photosystem I	K08911	LHCA5; light-harvesting complex I chlorophyll a/b binding protein 5	159.41	GAQ89802.1	1e-46	XP_003079488.1	1e-61	31850	2e-58	104821	1e-59	49623	3e-59	Bathy03g04620	2e-52	---	---	XP_011397856.1	4e-58	XP_005846780.1	2e-49	XP_005644735.1	7e-54	Cre07.g344950.t1.2	7e-67	KXZ54644.1	7e-70	Vocar.0011s0017.1.p	1e-70
Photosystem II Antenna Proteins
A3770_01p00700	light-harvesting protein of photosystem II	K08913	LHCB2; light-harvesting complex II chlorophyll a/b binding protein 2	71.6	GAQ82692.1	7e-88	XP_003082928.1	1e-41	29411	9e-43	95759	1e-38	36592	2e-35	Bathy12g03300	1e-39	---	---	XP_011397623.1	6e-100	XP_005850667.1	2e-101	XP_005651078.1	3e-103	Cre12.g548950.t1.2	2e-105	KXZ43723.1	2e-103	Vocar.0012s0221.1.p	7e-106
A3770_01p00710	light-harvesting complex II chlorophyll a-b binding protein M3	K08913	LHCB2; light-harvesting complex II chlorophyll a/b binding protein 2	95.93	GAQ82021.1	3e-105	XP_003082928.1	3e-41	29411	4e-43	95759	1e-39	36592	2e-36	Bathy12g03300	5e-38	---	---	XP_011397368.1	5e-116	XP_005846357.1	2e-112	XP_005644537.1	1e-113	Cre04.g232104.t1.1	1e-121	KXZ43725.1	9e-120	Vocar.0002s0052.1.p	8e-122
A3770_05p37580	light-harvesting protein of photosystem II	K08913	LHCB2; light-harvesting complex II chlorophyll a/b binding protein 2	53.03	GAQ93312.1	4e-108	XP_003082928.1	8e-46	29411	1e-45	95759	3e-41	36592	4e-39	Bathy12g03300	3e-43	---	---	XP_011397167.1	4e-100	XP_005846357.1	5e-104	XP_005651078.1	7e-108	Cre12.g548950.t1.2	1e-113	KXZ41255.1	1e-117	Vocar.0007s0216.1.p	4e-119
A3770_16p77700	chlorophyll a/b binding protein	K08915	LHCB4; light-harvesting complex II chlorophyll a/b binding protein 4	147.19	GAQ85853.1	8e-77	XP_003083704.1	5e-59	27891	3e-55	92498	4e-68	70908	3e-68	Bathy16g01970	3e-76	---	---	XP_011400395.1	6e-96	XP_005845614.1	5e-96	XP_005646238.1	1e-88	Cre17.g720250.t1.2	8e-94	KXZ48390.1	1e-94	Vocar.0021s0124.1.p	3e-95
A3770_12p66310	chlorophyll a/b-binding protein	K08916	LHCB5; light-harvesting complex II chlorophyll a/b binding protein 5	160.23	GAQ82232.1	1e-73	XP_003082928.1	5e-82	29411	2e-82	95759	1e-74	36592	2e-77	Bathy12g03300	2e-77	---	---	XP_011396961.1	2e-111	XP_005847149.1	3e-122	XP_005651891.1	1e-135	Cre16.g673650.t1.1	5e-135	KXZ55575.1	3e-130	Vocar.0018s0037.1.p	3e-130
A3770_07p48360	chlorophyll a-b binding protein	K14172	LHCB7; light-harvesting complex II chlorophyll a/b binding protein 7	21.95	GAQ82234.1	5e-74	XP_003081908.1	2e-63	88576	2e-77	82194	9e-78	70906	2e-72	Bathy13g02460	4e-66	---	---	XP_011397623.1	3e-34	XP_005850347.1	1e-71	XP_005649933.1	2e-74	Cre02.g110750.t1.2	6e-99	KXZ50232.1	8e-94	Vocar.0001s1616.1.p	1e-85
For each gene is indicated the following information: genomic locus, gene product predicted by GhostKOALA and BLASTP searches, expression data, and presence/absence of homologs in other green algae (E-value cutoff = 1.0E-10) along with recorded E-values. The gene products highlighted in green were identified as orthologs of the corresponding Chloropicon proteins by GhostKOALA.
