# Supplementary material for: A streamlined and predominantly diploid genome in the tiny marine green alga Chloropicon primus
Source: Nat Commun. 2019 Sep 6;10:4061. doi: 10.1038/s41467-019-12014-x (PMC6731263; doi:10.1038/s41467-019-12014-x)
Supplement: Supplementary file 15 — Supplementary Data 12 [file 41467_2019_12014_MOESM15_ESM.xlsx]

## Sheet: Supplementary_Data_12
Supplementary Data 12 Carotenoid biosynthesis genes in the Chloropicon genome.
Chloropicon annotation			GhostKoala		Localisation Predictions			Klebsormidium flaccidum		Ostreococcus tauri		Ostreococcus lucimarinus		Micromonas sp. RCC299		Micromonas pusilla		Batyococcus prasinos		Helicosporidium sp.		Auxenochlorella protothecoides		Chlorella variabilis		Coccomyxa subellipsoidea		Chlamydomonas reinhardtii		Gonium pectorale		Volvox carteri
Locus	Product	EC Number	Ontology	Definition	TargetP	PredAlgo	Average RNAseq depth	Locus	E-value	Locus	E-value	Locus	E-value	Locus	E-value	Locus	E-value	Locus	E-value	Locus	E-value	Locus	E-value	Locus	E-value	Locus	E-value	Locus	E-value	Locus	E-value	Locus	E-value
A3770_13p70740	1-deoxy-D-xylulose 5-phosphate synthase	2.2.1.7	K01662	Dxs; 1-deoxy-D-xylulose-5-phosphate synthase	_	O	153.95	GAQ83585.1	0	XP_003074992.1	0	48774	0	107366	0	121145	0	Bathy14g03060	0	KDD72682.1	0	XP_011397646.1	0	XP_005843866.1	0	XP_005646913.1	0	Cre07.g356350.t1.1	0	KXZ46212.1	0	Vocar.0051s0010.1.p	0
A3770_09p55790	1-deoxy-D-xylulose-5-phosphate reductoisomerase	1.1.1.267	K00099	Dxr; 1-deoxy-D-xylulose-5-phosphate reductoisomerase	C	C	60.98	GAQ91298.1	0	XP_003078864.1	1e-122	31255	0	108708	1e-176	187208	0	Bathy08g02640	0	KDD73195.1	1e-131	---	---	XP_005850817.1	0	XP_005648272.1	0	Cre12.g546050.t1.2	0	KXZ53278.1	0	Vocar.0007s0155.1.p	0
A3770_20p85160	2-C-methyl-D-erythritol 4-phosphate cytidylyltransferase	2.7.7.60	K00991	IspD; 2-C-methyl-D-erythritol 4-phosphate cytidylyltransferase	_	O	46.97	GAQ79774.1	1e-89	---	---	24843	1e-93	83560	3e-89	148483	4e-90	Bathy04g04020	1e-85	---	---	XP_011402101.1	3e-81	XP_005849991.1	3e-19	XP_005649705.1	6e-85	Cre16.g679669.t1.1	8e-88	KXZ55794.1	6e-85	Vocar.0058s0008.1.p	5e-89
A3770_04p29080	4-diphosphocytidyl-2C-methyl-D-erythritol kinase	2..7.1.148	K00919	IspE; 4-diphosphocytidyl-2-C-methyl-D-erythritol kinase	C	C	27.64	GAQ81020.1	2e-75	XP_003083653.1	1e-84	4287	2e-82	109549	3e-84	53244	5e-84	Bathy16g01460	2e-81	KDD74037.1	2e-50	XP_011402399.1	3e-79	XP_005851681.1	5e-87	XP_005649054.1	8e-88	Cre02.g145050.t1.2	7e-74	KXZ51075.1	6e-64	Vocar.0001s1567.1.p	4e-80
A3770_07p46360	2-C-methyl-D-erythritol 2,4-cyclodiphosphate synthase	4.6.1.12	K01770	IspF; 2-C-methyl-D-erythritol 2,4-cyclodiphosphate synthase	_	O	90.71	GAQ91146.1	7e-78	XP_003081807.1	1e-79	44114	2e-81	113519	4e-75	28562	4e-77	Bathy18g01440	1e-81	KDD73482.1	2e-73	XP_011395503.1	2e-80	XP_005846177.1	1e-82	XP_005645497.1	9e-81	Cre12.g503550.t1.2	3e-83	KXZ55867.1	7e-58	Vocar.0006s0178.1.p	2e-83
A3770_02p14400	4-hydroxy-3-methylbut-2-en-1-yl diphosphate synthase	1.17.7.1 1.17.7.3	K03526	GcpE; (E)-4-hydroxy-3-methylbut-2-enyl-diphosphate synthase	C	C	65.46	GAQ85883.1	0	XP_003081089.1	0	12863	0	95921	0	45326	0	Bathy10g03500	0	KDD71821.1	2e-128	XP_011400578.1	0	XP_005848392.1	0	XP_005650225.1	0	Cre12.g490350.t1.1	0	KXZ49849.1	0	Vocar.0031s0090.1.p	0
A3770_04p35100	4-hydroxy-3-methylbut-2-enyl diphosphate reductase	1.17.7.4	K03527	IspH; 4-hydroxy-3-methylbut-2-en-1-yl diphosphate reductase	M	C	51.74	GAQ92051.1	3e-175	XP_003080685.1	7e-180	32979	1e-166	97588	2e-169	26764	5e-165	Bathy04g01150	0	KDD77187.1	3e-164	XP_011401078.1	6e-175	XP_005848540.1	0	XP_005647004.1	2e-168	Cre08.g372950.t1.2	2e-173	KXZ43848.1	9e-176	Vocar.0065s0012.1.p	3e-180
A3770_06p41580	isopentenyl-diphosphate delta-isomerase	5.3.3.2	K01823	Idi; isopentenyl-diphosphate Delta-isomerase	M	O	21.49	GAQ88285.1	4e-62	XP_003083124.1	8e-19	13493	2e-79	54661	1e-98	22570	2e-89	Bathy08g04700	7e-82	KDD74553.1	5e-80	XP_011398578.1	1e-85	XP_005845886.1	2e-97	XP_005647331.1	7e-89	Cre11.g467544.t1.1	4e-86	KXZ56143.1	2e-84	Vocar.0014s0248.1.p	5e-89
A3770_15p73920	geranylgeranyl diphosphate synthase	2.5.1.1	K13789	GGPS; geranylgeranyl diphosphate synthase, type II	C	C	175.55	GAQ81691.1	3e-130	XP_003082280.1	1e-124	17563	3e-123	104883	2e-116	50196	4e-116	Bathy07g03500	2e-123	KDD72871.1	9e-26	XP_011398754.1	8e-131	XP_005845983.1	1e-92	XP_005650754.1	7e-130	Cre12.g484200.t1.2	4e-132	KXZ49757.1	4e-128	Vocar.0031s0109.1.p	5e-132
A3770_01p00780	phytoene synthase	2.5.1.32	K02291	Psy; 15-cis-phytoene/all-trans-phytoene synthase	M	C	49.15	GAQ78814.1	4e-148	XP_003079460.1	3e-147	12559	8e-133	85839	1e-142	32317	3e-148	Bathy03g04230	2e-147	---	---	XP_011395675.1	4e-78	XP_005843898.1	6e-142	XP_005651683.1	6e-149	Cre02.g095092.t1.1	2e-152	KXZ41797.1	3e-155	Vocar.0027s0175.1.p	3e-153
A3770_08p51220	phytoene desaturase	1.3.5.5	K02293	Pds; 15-cis-phytoene desaturase	M	C	139	GAQ82188.1	0	XP_003081728.1	0	38345	0	104873	0	211577	0	Bathy11g03090	0	---	---	XP_011398349.1	0	XP_005850369.1	0	XP_005647232.1	0	Cre12.g509650.t1.2	0	KXZ55966.1	0	Vocar.0016s0235.1.p	0
A3770_17p79360	phytoene desaturase	1.3.99.30	K15745	CrtI; phytoene desaturase	_	O	16.68	GAQ81597.1	1e-137	XP_003074649.1	1e-116	29222	2e-116	85926	7e-116	36095	9e-106	Bathy15g02080	4e-113	---	---	---	---	XP_005850916.1	7e-120	XP_005650388.1	2e-09	Cre12.g541750.t1.1	2e-115	KXZ53382.1	1e-36	Vocar.0007s0074.1.p	6e-51
A3770_12p65740	15-cis-zeta-carotene isomerase	5.2.1.12	K15744	Z-Iso; zeta-carotene isomerase	S	SP	7.93	GAQ80590.1	6e-64	---	---	---	---	---	---	---	---	---	---	---	---	XP_011397890.1	4e-65	XP_005843229.1	8e-63	XP_005647688.1	4e-65	Cre19.g750247.t1.1	2e-72	KXZ44175.1	2e-62	Vocar.0001s0927.1.p	5e-69
A3770_14p71840	zeta-carotene isomerase	5.2.1.12	K15744	Z-Iso; zeta-carotene isomerase	S	SP	17.63	GAQ80590.1	4e-125	---	---	---	---	---	---	---	---	---	---	---	---	XP_011397890.1	2e-121	XP_005843229.1	6e-121	XP_005647688.1	8e-120	Cre19.g750247.t1.1	4e-107	KXZ44175.1	1e-116	Vocar.0001s0927.1.p	1e-127
A3770_12p67210	zeta-carotene desaturase	1.3.5.6	K00514	Zds; zeta-carotene desaturase	C	C	70.56	GAQ78360.1	0	XP_003081728.1	2e-73	38345	3e-76	96647	2e-66	49039	1e-66	Bathy11g01800	8e-76	---	---	XP_011396566.1	0	XP_005843062.1	0	XP_005650492.1	0	Cre07.g314150.t1.2	0	KXZ56050.1	0	Vocar.0003s0080.1.p	0
A3770_08p52120	carotenoid isomerase	5.2.1.13	K09835	CrtIso; prolycopene isomerase	C	C	26.32	GAQ80118.1	0	XP_003079922.1	9e-49	43564	5e-48	55458	3e-48	149751	5e-49	Bathy07g02890	2e-37	KDD74348.1	4e-13	XP_011400459.1	0	XP_005843230.1	0	XP_005650388.1	0	Cre16.g651923.t1.2	0	KXZ53863.1	0	Vocar.0032s0058.1.p	0
A3770_02p14490	lycopene beta cyclase	5.5.1.19	K06443	LcyB; lycopene beta-cyclase	M	C	24.1	GAQ85842.1	6e-169	XP_003082872.1	6e-130	43800	3e-139	63812	3e-126	49021	3e-119	Bathy04g04390	3e-125	---	---	XP_011397795.1	1e-172	XP_005850734.1	3e-69	XP_005648449.1	0	Cre08.g358538.t1.1	4e-166	KXZ48879.1	5e-63	Vocar.0003s0250.1.p	4e-136
A3770_03p24100	hypothetical protein	5.5.1.19	K14606	CruP; lycopene cyclase CruP	C	C	34.79	GAQ77784.1	1e-116	XP_003074226.1	1e-109	28781	3e-105	---	---	180002	8e-101	Bathy01g01580	3e-91	---	---	XP_011395803.1	2e-131	---	---	XP_005650859.1	8e-81	Cre06.g264250.t1.1	5e-103	KXZ50501.1	4e-96	Vocar.0002s0547.1.p	7e-110
A3770_12p65480	lycopene epsilon cyclase	5.5.1.18	K06444	LcyE; lycopene epsilon-cyclase	M	C	43.28	GAQ89563.1	1e-127	XP_003082872.1	9e-87	43511	3e-101	63812	4e-97	49021	2e-91	Bathy04g04390	9e-87	---	---	XP_011397795.1	1e-83	XP_005850734.1	2e-129	XP_005648287.1	4e-138	Cre06.g267600.t1.2	8e-134	KXZ48182.1	2e-51	Vocar.0002s0179.1.p	4e-140
A3770_02p16200	beta-carotene hydroxylase	1.14.15.24	K15746	Chyb; beta-carotene 3-hydroxylase	M	C	17.58	GAQ89372.1	5e-80	XP_003081631.1	8e-73	9013	1e-58	76186	2e-81	38006	4e-74	Bathy11g02040	9e-77	---	---	XP_011397834.1	3e-65	XP_005846632.1	2e-71	XP_005644872.1	5e-80	Cre04.g215050.t1.2	2e-88	KXZ45494.1	6e-84	Vocar.0025s0171.1.p	2e-91
A3770_05p38730	carotene epsilon-monooxygenase	1.14.99.45	K09837	Lut1; carotene epsilon-monooxygenase	M	C	53.89	GAQ83134.1	0	XP_003081246.1	4e-175	33533	4e-176	95887	6e-179	176660	2e-167	Bathy10g01980	7e-178	KDD76660.1	2e-30	XP_011396817.1	0	XP_005849069.1	0	XP_005648231.1	0	Cre08.g373100.t1.1	0	KXZ43836.1	0	Vocar.0014s0274.1.p	6e-146
A3770_02p16210	cytochrome P450			CYP97B; cytochrome P450-type carotene hydroxylase	C	C	36.2	GAQ91885.1	0	XP_003074608.1	0	29177	0	96121	0	22138	0	Bathy15g01600	0	KDD76660.1	5e-27	XP_011397501.1	1e-157	XP_005845008.1	0	XP_005650550.1	0	Cre02.g142266.t1.1	3e-159	KXZ42239.1	0	Vocar.0014s0274.1.p	7e-160
A3770_13p69890	zeaxanthin epoxidase	1.14.15.21	K09838	Zep; zeaxanthin epoxidase	C	C	64.31	GAQ91974.1	6e-119	XP_003083516.1	9e-141	1611	2e-134	82567	4e-144	19991	2e-142	Bathy07g04390	1e-145	---	---	XP_011399382.1	3e-106	XP_005844735.1	2e-113	XP_005646300.1	3e-105	Cre02.g082550.t1.2	3e-120	KXZ43514.1	4e-120	Vocar.0004s0501.1.p	1e-113
A3770_01p01860	violaxanthin deepoxidase	1.14.15.21	K09839	Vde; violaxanthin de-epoxidase	_	O	31.95	GAQ90135.1	8e-96	XP_003083515.1	4e-104	27727	5e-102	104842	3e-108	60541	3e-109	Bathy07g04400	7e-84	---	---	XP_011397935.1	5e-90	XP_005847292.1	9e-101	XP_005647571.1	2e-98	---	---	---	---	---	---
A3770_02p14900	hypothetical protein	5.3.99.9		Nsy; neoxanthin synthase	_	O	18.87	---	---	---	---	---	---	---	---	---	---	---	---	---	---	---	---	XP_005848018.1	3e-11	---	---	---	---	---	---	---	---
A3770_11p63940	hypothetical protein	1.13.-.-	K09836	Bkt; beta-carotene ketolase (CrtW type)	M	C	19.54	---	---	---	---	---	---	---	---	---	---	---	---	---	---	---	---	---	---	---	---	Cre04.g215000.t1.2	1e-28	---	---	Vocar.0025s0158.1.p	2e-28
For each gene is indicated the following information: genomic locus, gene product predicted by GhostKOALA and BLASTP searches, expression data, predictions of cellular localisation, and presence/absence of homologs in other green algae (E-value cutoff = 1.0E-10) along with recorded E-values. The gene products highlighted in green were identified as orthologs of the corresponding Chloropicon prote…
Notes: Annotations of A3770_02p16210 and A3770_02p14900, and function of A3770_17p79360 are uncertain
