# Supplementary material for: A streamlined and predominantly diploid genome in the tiny marine green alga Chloropicon primus
Source: Nat Commun. 2019 Sep 6;10:4061. doi: 10.1038/s41467-019-12014-x (PMC6731263; doi:10.1038/s41467-019-12014-x)
Supplement: Supplementary file 16 — Supplementary Data 13 [file 41467_2019_12014_MOESM16_ESM.xlsx]

## Sheet: Supplementary_Data_13
Supplementary Data 13 Thiamine biosynthesis genes in the Chloropicon genome.
Chloropicon annotation			GhostKoala			Klebsormidium flaccidum		Ostrococcus tauri		Ostreococcus lucimarinus		Micromonas sp. RCC299		Micromonas pusilla		Batyococcus prasinos		Helicosporidium sp.		Auxenochlorella protothecoides		Chlorella variabilis		Coccomyxa subellipsoidea		Chlamydomonas reinhardtii		Gonium pectorale		Volvox carteri
Locus	Product	EC Number	Ontology	Definition	Average RNAseq depth	Locus	E-value	Locus	E-value	Locus	E-value	Locus	E-value	Locus	E-value	Locus	E-value	Locus	E-value	Locus	E-value	Locus	E-value	Locus	E-value	Locus	E-value	Locus	E-value	Locus	E-value
A3770_09p55630	hydroxymethylpyrimidine phosphate synthase	4.1.99.17	K03147	ThiC; phosphomethylpyrimidine synthase	193.44	GAQ87084.1	0	---	---	---	---	---	---	---	---	---	---	---	---	---	---	XP_005845846.1	1e-164	XP_005645392.1	0	Cre05.g240850.t1.2	0	KXZ45552.1	0	Vocar.0003s0378.1.p	0
A3770_09p56290	thiamine-phosphate synthase	2.7.4.7	K14153	TH1; hydroxymethylpyrimidine kinase / phosphomethylpyrimidine kinase / thiamine-phosphate diphosphorylase	15.43	GAQ77629.1	7e-138	XP_003082241.1	1e-72	17535	2e-92	---	---	52893	8e-108	---	---	KDD73637.1	3e-17	XP_011396709.1	8e-83	XP_005845835.1	2e-108	XP_005644799.1	3e-121	Cre08.g365600.t1.2	8e-104	KXZ50218.1	2e-126	Vocar.0020s0041.1.p	4e-117
A3770_13p69930	thiamine biosynthesis enzyme	2.4.2.60	K03146	Thi4; thiamine thiazole synthase	202.39	GAQ87083.1	1e-138	---	---	---	---	---	---	---	---	---	---	---	---	XP_011397717.1	6e-102	XP_005847930.1	2e-140	XP_005648929.1	2e-143	Cre04.g214150.t1.1	1e-130	KXZ43036.1	7e-130	Vocar.0025s0047.1.p	3e-129
A3770_03p24560	putative ribosome biogenesis GTPase RsgA	3.1.3.100	K06949	RsgA; ribosome biogenesis GTPase / thiamine phosphate phosphatase	12.17	GAQ82341.1	2e-77	XP_003081486.1	5e-81	16978	3e-81	68582	2e-67	3826	5e-57	Bathy11g00100	2e-65	KDD75830.1	1e-44	XP_011402036.1	3e-76	XP_005842828.1	5e-43	XP_005645607.1	1e-90	Cre10.g436600.t1.2	5e-29	KXZ46521.1	3e-32	Vocar.0001s1339.1.p	3e-26
A3770_09p54090	thiamin pyrophosphokinase	2.7.6.2	K00949	TPK; thiamine pyrophosphokinase	20.09	GAQ89409.1	7e-44	XP_003078414.1	2e-36	12109	1e-31	109022	2e-38	163134	3e-37	---	---	KDD76167.1	3e-32	XP_011400618.1	2e-35	XP_005845316.1	7e-49	XP_005646175.1	8e-38	Cre01.g040050.t1.1	5e-31	KXZ55197.1	1e-30	Vocar.0001s0796.1.p	3e-34
For each gene is indicated the following information: genomic locus, gene product predicted by GhostKOALA and BLASTP searches, expression data, and presence/absence of homologs in other green algae (E-value cutoff = 1.0E-10) along with recorded E-values. The gene products highlighted in green were identified as orthologs of the corresponding Chloropicon proteins by GhostKOALA.
