# Supplementary material for: A streamlined and predominantly diploid genome in the tiny marine green alga Chloropicon primus
Source: Nat Commun. 2019 Sep 6;10:4061. doi: 10.1038/s41467-019-12014-x (PMC6731263; doi:10.1038/s41467-019-12014-x)
Supplement: Supplementary file 17 — Supplementary Data 14 [file 41467_2019_12014_MOESM17_ESM.xlsx]

## Sheet: Supplementary_Data_14
Supplementary Data 14 BCAA catabolic genes in the Chloropicon genome.
Chloropicon annotation			GhostKoala		Localisation Predictions			Klebsormidium flaccidum		Ostrococcus tauri		Ostreococcus lucimarinus		Micromonas sp. RCC299		Micromonas pusilla		Batyococcus prasinos		Helicosporidium sp.		Auxenochlorella protothecoides		Chlorella variabilis		Coccomyxa subellipsoidea		Chlamydomonas reinhardtii		Gonium pectorale		Volvox carteri
Locus	Product	EC Number	Ontology	Definition	TargetP	PredAlgo	Average RNAseq depth	Locus	E-value	Locus	E-value	Locus	E-value	Locus	E-value	Locus	E-value	Locus	E-value	Locus	E-value	Locus	E-value	Locus	E-value	Locus	E-value	Locus	E-value	Locus	E-value	Locus	E-value
Shared pathway
A3770_07p46630	branched-chain amino acid aminotransferase	2.6.1.42	K00826	BCAT; branched-chain amino acid aminotransferase	M	C	33.4	GAQ81969.1	3e-129	XP_003079015.1	3e-141	31397	5e-138	106230	3e-140	213417	2e-138	Bathy08g04380	6e-130	KDD73849.1	1e-127	XP_011400285.1	3e-129	XP_005851171.1	7e-139	XP_005651693.1	1e-127	Cre05.g245900.t1.2	9e-132	KXZ46172.1	6e-128	Vocar.0026s0064.1.p	2e-133
A3770_09p56460	branched-chain amino acid aminotransferase	2.6.1.42	K00826	BCAT; branched-chain amino acid aminotransferase	M	M	43.38	GAQ77818.1	4e-104	XP_003080789.1	1e-91	33086	4e-91	106230	7e-49	123312	2e-95	Bathy01g05190	5e-91	KDD76713.1	6e-98	XP_011396435.1	1e-92	XP_005849212.1	5e-111	XP_005648107.1	7e-101	Cre05.g245900.t1.2	1e-53	KXZ46172.1	5e-54	Vocar.0026s0064.1.p	2e-55
A3770_01p02300	subunit alpha 2 of mitochondrial of 2-oxoisovalerate dehydrogenase	1.2.4.4	K00166	BCKDHA; 2-oxoisovalerate dehydrogenase E1 component alpha subunit	M	M	23.26	GAQ88688.1	5e-156	XP_003074609.1	1e-28	29179	2e-36	89160	2e-35	163007	2e-31	Bathy15g01630	1e-33	KDD75894.1	3e-161	XP_011400424.1	1e-154	XP_005848768.1	6e-154	XP_005645171.1	6e-164	Cre12.g539900.t1.1	3e-99	KXZ54787.1	3e-30	Vocar.0007s0044.1.p	3e-151
A3770_01p02310	subunit beta of mitochondrial 2-oxoisovalerate dehydrogenase	1.2.4.4	K00167	BCKDHB; 2-oxoisovalerate dehydrogenase E1 component beta subunit	M	O	15.47	GAQ81142.1	6e-167	XP_003079900.1	4e-72	12625	6e-72	86033	3e-77	58821	3e-72	Bathy05g02810	1e-74	KDD73200.1	7e-164	XP_011398212.1	8e-176	XP_005851352.1	7e-159	XP_005643202.1	8e-169	Cre06.g311050.t1.2	5e-168	KXZ54487.1	2e-149	Vocar.0015s0020.1.p	3e-166
A3770_04p27800	dihydrolipoyl dehydrogenase	1.8.1.4	K00382	DLD; dihydrolipoamide dehydrogenase	_	O	66.4	GAQ91993.1	0	XP_003082104.1	0	26614	0	104984	0	28757	0	Bathy13g00630	0	KDD74633.1	0	XP_011398664.1	0	XP_005843958.1	0	XP_005644548.1	0	Cre18.g749847.t1.1	0	KXZ48195.1	0	Vocar.0027s0029.1.p	0
A3770_04p29050	dihydrolipoamide dehydrogenase	1.8.1.4	K00382	DLD; dihydrolipoamide dehydrogenase	C	C	62.92	GAQ79146.1	0	XP_003079024.1	0	15203	0	104967	0	34732	0	Bathy08g04450	0	KDD74633.1	6e-71	XP_011401358.1	0	XP_005846382.1	0	XP_005651404.1	0	Cre01.g016514.t1.1	0	KXZ48769.1	0	Vocar.0007s0425.1.p	0
A3770_09p54830	lipoamide acyltransferase	2.3.1.168	K09699	DBT; 2-oxoisovalerate dehydrogenase E2 component (dihydrolipoyl transacylase)	M	M	11.63	GAQ89523.1	1e-118	XP_003079400.1	3e-39	2905	3e-28	68004	5e-21	212324	8e-29	Bathy03g03690	6e-29	KDD72047.1	4e-57	XP_011397730.1	8e-102	XP_005845047.1	2e-108	XP_005652102.1	4e-97	Cre04.g228350.t1.1	7e-60	KXZ54665.1	3e-17	Vocar.0019s0109.1.p	7e-27
A3770_04p35040	acyl-CoA dehydrogenase	1.3.8.7	K00249	ACOX; acyl-CoA dehydrogenase	_	O	15.46	GAQ85335.1	1e-119	XP_003074092.1	1e-118	40224	5e-124	107625	3e-106	70897	7e-114	Bathy01g00240	0	KDD73187.1	8e-55	XP_011397097.1	2e-170	XP_005844488.1	1e-120	XP_005649432.1	0	Cre16.g675850.t1.2	1e-103	KXZ55728.1	4e-118	Vocar.0018s0193.1.p	3e-80
A3770_06p43310	enoyl-CoA hydratase/isomerase *	4.2.1.17	K07511	ECH; enoyl-CoA hydratase	M	M	30.27	GAQ88577.1	3e-83	XP_003074694.1	4e-24	40076	3e-26	94758	5e-30	45151	1e-29	Bathy02g03390	1e-31	KDD72511.1	9e-62	XP_011398514.1	3e-91	XP_005848725.1	5e-76	XP_005644195.1	1e-96	Cre02.g091850.t1.2	1e-50	KXZ44325.1	2e-46	Vocar.0001s1161.1.p	1e-48
Leucine-specific pathway
A3770_19p84350	acyl-CoA dehydrogenase	1.3.8.4	K00253	IVDH; isovaleryl-CoA dehydrogenase	M	M	35.4	GAQ86818.1	0	XP_003082663.1	5e-35	36653	6e-34	80247	3e-33	212362	3e-33	Bathy02g02540	1e-39	KDD71878.1	1e-145	XP_011396778.1	0	XP_005846828.1	0	XP_005647217.1	0	Cre06.g296400.t1.2	5e-180	KXZ48846.1	5e-148	Vocar.0029s0163.1.p	0
A3770_10p59330	subunit alpha of methylcrotonoyl-CoA carboxylase	6.4.1.4A	K01968	MCCaseA; 3-methylcrotonyl-CoA carboxylase alpha subunit	M	C	17.31	GAQ89976.1	0	XP_003080664.1	2e-98	32964	6e-89	96455	3e-109	70187	2e-99	Bathy04g00980	6e-107	KDD74495.1	2e-171	XP_011399214.1	0	XP_005843117.1	0	XP_005643737.1	0	Cre06.g278098.t1.1	0	KXZ47682.1	2e-125	Vocar.0002s0623.1.p	2e-156
A3770_05p40190	carboxyl transferase	6.4.1.4B	K01969	MCCaseB; 3-methylcrotonyl-CoA carboxylase beta subunit	M	M	25.25	GAQ80628.1	0	---	---	---	---	---	---	---	---	Bathy11g03860	8e-10	KDD73662.1	1e-122	XP_011398114.1	0	XP_005846404.1	2e-53	XP_005643732.1	0	Cre03.g181200.t1.2	0	KXZ56793.1	0	Vocar.0015s0297.1.p	0
A3770_07p46150	enoyl-CoA hydratase	4.2.1.18	K05607	AUH; methylglutaconyl-CoA hydratase	M	M	10.04	GAQ89612.1	1e-79	XP_003074694.1	1e-23	40076	2e-24	94758	4e-25	45151	8e-24	Bathy15g02530	4e-25	KDD74494.1	5e-75	XP_011399215.1	2e-75	XP_005843155.1	5e-72	XP_005643736.1	4e-71	Cre02.g091850.t1.2	3e-75	KXZ44325.1	3e-74	Vocar.0001s1161.1.p	9e-78
A3770_01p03150	hydroxymethylglutaryl-CoA lyase	4.1.3.4	K01640	HMGCL; hydroxymethylglutaryl-CoA lyase	M	M	29.64	GAQ80057.1	2e-127	---	---	---	---	---	---	---	---	---	---	KDD73301.1	2e-120	XP_011398368.1	3e-119	XP_005851278.1	1e-126	XP_005649803.1	2e-115	Cre12.g485550.t1.2	7e-111	KXZ49825.1	6e-121	Vocar.0031s0052.1.p	7e-123
A3770_11p61530	acetyl-CoA acetyltransferase	2.3.1.9	K00626	AtoB; acetyl-CoA C-acetyltransferase	_	M	102.36	GAQ91294.1	5e-121	XP_003080093.1	9e-32	40909	2e-38	105088	1e-31	44754	7e-35	Bathy05g04770	3e-40	KDD73648.1	6e-46	XP_011401582.1	5e-120	XP_005844265.1	3e-114	XP_005646381.1	3e-119	Cre17.g723650.t1.2	1e-33	KXZ51925.1	4e-39	Vocar.0024s0089.1.p	7e-43
Valine-specific pathway
A3770_02p17510	enoyl-CoA hydratase/isomerase	3.1.2.4	K05605	HADH; 3-hydroxyisobutyryl-CoA hydrolase	M	M	35.73	GAQ87660.1	2e-90	XP_003083088.1	8e-49	4293	2e-56	98225	1e-61	187362	3e-53	Bathy02g03390	5e-18	KDD73109.1	1e-68	XP_011402108.1	7e-73	XP_005851011.1	6e-66	XP_005646473.1	4e-89	Cre06.g278215.t1.1	2e-66	KXZ45848.1	9e-53	Vocar.0002s0276.1.p	4e-65
A3770_09p55710	3-hydroxyisobutyrate dehydrogenase	1.1.1.31	K00020	HDH; 3-hydroxyisobutyrate dehydrogenase / 3-hydroxypropionate dehydrogenase	_	O	78.24	GAQ83903.1	1e-69	XP_003079120.1	9e-18	45774	2e-17	87578	3e-15	177945	2e-09	Bathy03g00240	4e-12	KDD75861.1	3e-71	XP_011396379.1	4e-78	XP_005851967.1	1e-11	XP_005646518.1	1e-74	Cre14.g630859.t1.1	9e-51	KXZ50449.1	2e-17	Vocar.0022s0135.1.p	3e-40
A3770_17p79780	methylmalonate semi-aldehyde dehydrogenase	1.2.1.27	K00140	MMSDH; malonate-semialdehyde dehydrogenase (acetylating) / methylmalonate-semialdehyde dehydrogenase	M	M	68.05	GAQ92677.1	0	XP_003080612.1	2e-58	42872	6e-54	96453	7e-57	178212	2e-49	Bathy10g00850	9e-31	KDD73397.1	0	XP_011398183.1	0	XP_005848526.1	2e-171	XP_005647038.1	0	Cre16.g675650.t1.2	0	KXZ55521.1	2e-62	Vocar.0001s1126.1.p	1e-48
A3770_04p31000	alanine-glyoxylate transaminase	2.6.1.40	K00827	AGXT2; alanine-glyoxylate transaminase / (R)-3-amino-2-methylpropionate-pyruvate transaminase	M	C	4.97	GAQ83528.1	0	XP_003083141.1	8e-33	19153	7e-39	109320	1e-46	59169	6e-48	Bathy12g03110	1e-40	KDD72990.1	8e-100	XP_011400227.1	0	XP_005851539.1	2e-72	XP_005647773.1	0	Cre03.g182800.t1.1	0	KXZ56764.1	0	Vocar.0015s0265.1.p	0
Isoleucine-specific pathway
A3770_15p75920	acetyl-CoA acyltransferase	2.3.1.16	K07513	ACAA1; acetyl-CoA acyltransferase 1	_	O	74.78	GAQ90639.1	0	XP_003080093.1	1e-155	40909	7e-178	105088	2e-179	44754	1e-142	Bathy05g04770	0	KDD73648.1	0	XP_011400620.1	8e-177	XP_005849380.1	1e-162	XP_005646163.1	0	Cre17.g723650.t1.2	2e-174	KXZ51925.1	0	Vocar.0024s0089.1.p	0
For each gene is indicated the following information: genomic locus, gene product predicted by GhostKOALA and BLASTP searches, expression data, predictions of cellular localisation, and presence/absence of homologs in other green algae (E-value cutoff = 1.0E-10) along with recorded E-values. The gene products highlighted in green were identified as orthologs of the corresponding Chloropicon prote…
* An alternative enzyme (paaF, K01692) catalyzes the same reaction in Helicosporidium, Auxenochlorella and Coccomyxa
