# Supplementary material for: A streamlined and predominantly diploid genome in the tiny marine green alga Chloropicon primus
Source: Nat Commun. 2019 Sep 6;10:4061. doi: 10.1038/s41467-019-12014-x (PMC6731263; doi:10.1038/s41467-019-12014-x)
Supplement: Supplementary file 18 — Supplementary Data 15 [file 41467_2019_12014_MOESM18_ESM.xlsx]

## Sheet: Supplementary_Data_15
Supplementary Data 15 Propionate catabolic genes in the Chloropicon genome.
Chloropicon annotation			GhostKoala		Localisation Predictions			Klebsormidium flaccidum		Ostrococcus tauri		Ostreococcus lucimarinus		Micromonas sp. RCC299		Micromonas pusilla		Batyococcus prasinos		Helicosporidium sp.		Auxenochlorella protothecoides		Chlorella variabilis		Coccomyxa subellipsoidea		Chlamydomonas reinhardtii		Gonium pectorale		Volvox carteri
Locus	Product	EC Number	Ontology	Definition	TargetP	PredAlgo	Average RNAseq depth	Locus	E-value	Locus	E-value	Locus	E-value	Locus	E-value	Locus	E-value	Locus	E-value	Locus	E-value	Locus	E-value	Locus	E-value	Locus	E-value	Locus	E-value	Locus	E-value	Locus	E-value
2-Methylcitrate Pathway
A3770_03p22450	acetyl CoA synthetase	6.2.1.1	K01895	ACS; acetyl-CoA synthetase	_	O	30.46	GAQ78587.1	0	XP_003075046.1	0	44757	0	104547	0	70212	0	Bathy14g03320	0	KDD72754.1	0	XP_011398287.1	0	XP_005845337.1	0	XP_005646219.1	0	Cre01.g055408.t1.1	0	KXZ54973.1	0	Vocar.0001s0439.1.p	0
A3770_05p40370	citrate synthase	2.3.3.5	K01659	PrpC; 2-methylcitrate synthase	_	O	14.1	GAQ79684.1	2e-44	XP_003083992.1	3e-49	37633	1e-47	104822	3e-49	54016	6e-46	Bathy06g03400	4e-50	KDD75284.1	4e-51	XP_011399693.1	1e-43	XP_005845906.1	5e-14	XP_005647439.1	4e-55	Cre03.g149100.t1.2	7e-50	KXZ46804.1	1e-50	Vocar.0014s0142.1.p	2e-50
A3770_05p40240	2-methylcitrate dehydratase	4.2.1.79	K01720	PrpD; 2-methylcitrate dehydratase	M	M	17.47	---	---	---	---	---	---	---	---	---	---	---	---	---	---	---	---	---	---	---	---	---	---	---	---	---	---
A3770_02p19010	putative 2-Methylaconitate cis-trans-isomerase (PrpF) *	5.3.3.-			M	O	18.9	---	---	---	---	---	---	---	---	---	---	---	---	---	---	---	---	---	---	---	---	---	---	---	---	---	---
A3770_07p46120	aconitate hydratase B	4.2.1.99	K01682	AcnB; aconitate hydratase 2 / 2-methylisocitrate dehydratase	M	O	52.99	GAQ90643.1	8e-15	XP_003075081.1	0	35987	0	104770	0	31433	0	Bathy14g02860	0	KDD74946.1	3e-16	---	---	XP_005850463.1	3e-17	XP_005650045.1	3e-15	Cre01.g042750.t1.2	3e-12	KXZ55166.1	9e-12	Vocar.0001s0673.1.p	3e-12
A3770_05p40230	2-methylisocitrate lyase	4.1.3.30	K03417	PrpB; methylisocitrate lyase	M	C	22.18	GAQ89375.1	4e-52	---	---	40267	8e-37	92645	3e-25	190469	1e-33	Bathy15g01180	2e-39	KDD73022.1	4e-12	XP_011397140.1	3e-29	XP_005851680.1	7e-11	XP_005647854.1	3e-33	Cre03.g200250.t1.2	7e-41	KXZ45184.1	5e-35	Vocar.0035s0001.1.p	2e-42
A3770_01p02060	alpha subunit of succinyl-CoA ligase	6.2.1.4	K01899	LSC1; succinyl-CoA synthetase alpha subunit	M	O	30.27	GAQ81611.1	1e-166	XP_003078495.1	2e-173	30915	6e-175	54789	2e-168	45127	9e-164	Bathy07g00220	3e-159	KDD74604.1	0	XP_011398589.1	2e-173	XP_005843440.1	0	XP_005643816.1	8e-168	Cre03.g193850.t1.2	2e-179	KXZ44282.1	5e-178	Vocar.0035s0094.1.p	0
A3770_02p14830	beta subunit of succinyl-CoA synthetase	6.2.1.4 6.2.1.5	K01900	LSC2; succinyl-CoA synthetase beta subunit	M	C	47.59	GAQ84569.1	0	XP_003078975.1	1e-76	31367	2e-178	104715	0	156497	0	Bathy08g04020	3e-167	KDD72421.1	5e-110	XP_011401590.1	0	XP_005843828.1	7e-83	XP_005643933.1	0	Cre17.g703700.t1.1	0	KXZ50883.1	0	Vocar.0004s0200.1.p	0
Moodified β-Oxydation Pathway
A3770_04p35040	acyl-CoA dehydrogenase	1.3.8.7	K00249	ACOX; acyl-CoA dehydrogenase	_	O	15.46	GAQ85335.1	1e-119	XP_003074092.1	1e-118	40224	5e-124	107625	3e-106	70897	7e-114	Bathy01g00240	0	KDD73187.1	8e-55	XP_011397097.1	2e-170	XP_005844488.1	1e-120	XP_005649432.1	0	Cre16.g675850.t1.2	1e-103	KXZ55728.1	4e-118	Vocar.0018s0193.1.p	3e-80
A3770_06p43310	enoyl-CoA hydratase/isomerase	4.2.1.17	K07511	ECH; enoyl-CoA hydratase	M	M	30.27	GAQ88577.1	3e-83	XP_003074694.1	4e-24	40076	3e-26	94758	5e-30	45151	1e-29	Bathy02g03390	1e-31	KDD72511.1	9e-62	XP_011398514.1	3e-91	XP_005848725.1	5e-76	XP_005644195.1	1e-96	Cre02.g091850.t1.2	1e-50	KXZ44325.1	2e-46	Vocar.0001s1161.1.p	1e-48
A3770_02p17510	enoyl-CoA hydratase/isomerase	3.1.2.4	K05605	HADH; 3-hydroxyisobutyryl-CoA hydrolase	M	M	35.73	GAQ87660.1	2e-90	XP_003083088.1	8e-49	4293	2e-56	98225	1e-61	187362	3e-53	Bathy02g03390	5e-18	KDD73109.1	1e-68	XP_011402108.1	7e-73	XP_005851011.1	6e-66	XP_005646473.1	4e-89	Cre06.g278215.t1.1	2e-66	KXZ45848.1	9e-53	Vocar.0002s0276.1.p	4e-65
A3770_09p55710	3-hydroxyisobutyrate dehydrogenase	1.1.1.31	K00020	HDH; 3-hydroxyisobutyrate dehydrogenase / 3-hydroxypropionate dehydrogenase	_	O	78.24	GAQ83903.1	1e-69	XP_003079120.1	9e-18	45774	2e-17	87578	3e-15	177945	2e-09	Bathy03g00240	4e-12	KDD75861.1	3e-71	XP_011396379.1	4e-78	XP_005851967.1	1e-11	XP_005646518.1	1e-74	Cre14.g630859.t1.1	9e-51	KXZ50449.1	2e-17	Vocar.0022s0135.1.p	3e-40
A3770_17p79780	methylmalonate semi-aldehyde dehydrogenase	1.2.1.18 1.2.1.27	K00140	MMSDH; malonate-semialdehyde dehydrogenase (acetylating) / methylmalonate-semialdehyde dehydrogenase	M	M	68.05	GAQ92677.1	0	XP_003080612.1	2e-58	42872	6e-54	96453	7e-57	178212	2e-49	Bathy10g00850	9e-31	KDD73397.1	0	XP_011398183.1	0	XP_005848526.1	2e-171	XP_005647038.1	0	Cre16.g675650.t1.2	0	KXZ55521.1	2e-62	Vocar.0001s1126.1.p	1e-48
For each gene is indicated the following information: genomic locus, gene product predicted by GhostKOALA and BLASTP searches, expression data, predictions of cellular localisation, and presence/absence of homologs in other green algae (E-value cutoff = 1.0E-10) along with recorded E-values. The gene products highlighted in green were identified as orthologs of the corresponding Chloropicon prote…
* This hypothetical protein contains the conserved COG2828 domain (E-value = 7.66E-82)
