# Supplementary material for: A streamlined and predominantly diploid genome in the tiny marine green alga Chloropicon primus
Source: Nat Commun. 2019 Sep 6;10:4061. doi: 10.1038/s41467-019-12014-x (PMC6731263; doi:10.1038/s41467-019-12014-x)
Supplement: Supplementary file 19 — Supplementary Data 16 [file 41467_2019_12014_MOESM19_ESM.xlsx]

## Sheet: Supplementary_Data_16
Supplementary Data 16 Genes involved in anaerobic fermentation in the Chloropicon genome.
Gene	Function	KEGG ontology	Klebsormidium	Ostreoccocus	Micromonas	Bathycoccus	Chloropicon	Chlorella	Coccomyma	C. reinhardtii	C. eustigma	Volvox
pflD	Pyruvate Formate Lyase [EC:2.3.1.54]	K00656										3x	Production of formate by fermentation
pta	Phosphate acetyltransferase [EC:2.3.1.8]	K13788										2x	Production of acetate by fermentation
ackA	Acetate kinase [EC:2.7.2.1]	K00925						2x		2x		2x	Production of acetate by fermentation
ldhA	D-lactate dehydrogenase [EC:1.1.1.28]	K03778											Production of lactate by fermentation
LDH	L-lactate dehydrogenase [EC:1.1.1.27]	K00016											Production of lactate by fermentation
PDC	Pyruvate decarboxylase [EC:4.1.1.1]	K01568						2x				2x	Production of ethanol by fermentation
adhE	Aldehyde/alcohol dehydrogenase [EC:1.2.1.10 1.1.1.1]	K04072						2x		3x		3x	Production of ethanol by fermentation (chloroplast enzyme with dual function)
frmA	S-(hydroxymethyl)glutathione dehydrogenase / alcohol dehydrogenase [EC:1.1.1.284 1.1.1.1]	K00121	2x	2x						4x			Production of ethanol by fermentation (cytoplasmic enzyme)
yiaY	Alcohol dehydrogenase [EC:1.1.1.1]	K13954											Production of ethanol by fermentation (chloroplast enzyme)
adhP	alcohol dehydrogenase, propanol-preferring [EC:1.1.1.1]	K13953											Production of ethanol by fermentation (chloroplast enzyme)
por	pyruvate-ferredoxin/flavodoxin oxidoreductase [EC:1.2.7.1 1.2.7.-]	K03737								2x		3x	Production of hydrogen by fermentation
HYDA	Hydrogenase												Production of hydrogen by fermentation
HYDEF	Hydrogenase assembly protein												Production of hydrogen by fermentation
HYDG	Hydrogenase assembly factor												Production of hydrogen by fermentation
aceA	Isocitrate lyase [EC:4.1.3.1]	K01637											Glyoxylate cycle (growth on acetate)
aceB	Malate synthase [EC:2.3.3.9]	K01638						2x					Glyoxylate cycle (growth on acetate)
Gene presence is denoted by an orange box; when there are multiple gene copies, their number is indicated.
