# Supplementary material for: A streamlined and predominantly diploid genome in the tiny marine green alga Chloropicon primus
Source: Nat Commun. 2019 Sep 6;10:4061. doi: 10.1038/s41467-019-12014-x (PMC6731263; doi:10.1038/s41467-019-12014-x)
Supplement: Supplementary file 20 — Source Data file [file 41467_2019_12014_MOESM20_ESM.xlsx]

## Sheet: Figure 1d
	Number of SNPs and Indels / kb
Chromosome	CDS	Intron	Intergenic	Total
I	0.218049	0.036159	0.173673	0.427881
II	0.21418	0.0376262	0.180027	0.431833
III	0.187048	0.0443008	0.208847	0.440195
IV	0.212334	0.0406448	0.159075	0.412054
V	0.219005	0.0499485	0.171938	0.440891
VI	0.294434	0.0545597	0.244578	0.593572
VII	0.307689	0.0682375	0.310171	0.686097
VIII	0.520327	0.0686649	0.546267	1.13526
IX	0.388765	0.0941645	0.468132	0.951061
X	0.262075	0.0422702	0.242349	0.546694
XI	0.328399	0.0668172	0.415119	0.810336
XII	0.201608	0.0462706	0.305716	0.553595
XIII	0.197609	0.0269467	0.231742	0.456298
XIV	0.234635	0.0355507	0.277295	0.547481
XV	0.163016	0.0407539	0.214884	0.418654
XVI	0.262847	0.078854	0.336068	0.677769
XVII	0.0531915	0.0276596	0.087234	0.168085
XVIII	0.209793	0.0401731	0.272284	0.52225
XIX	0.269289	0.0699116	0.484203	0.823403
XX	0.480012	0.111222	0.643919	1.23515
Average:	0.261215	0.0540368	0.298676	0.613928

## Sheet: Figure 4a
Frequency of variant allele (%)	Density
21	0.0036285
23	0.00252895
25	0.0024923
27	0.00307873
29	0.00274886
31	0.00263891
33	0.00406832
35	0.00535112
37	0.00729365
39	0.011985
41	0.018619
43	0.0320701
45	0.0434687
47	0.0608782
49	0.0697478
51	0.0608049
53	0.0523017
55	0.0371646
57	0.0254728
59	0.0155769
61	0.0085398
63	0.00575429
65	0.004838
67	0.00337194
69	0.00252895
71	0.00278552
73	0.0024923
75	0.00260226
77	0.00263891
79	0.00252895

## Sheet: Figure 4b
Frequency of variant allele (%)	Density
21	0.0169492
23	0.0211864
25	0.0169492
27	0.0338983
29	0.0338983
31	0.0550847
33	0.0423729
35	0.0127119
37	0.00423729
39	0.00847458
41	0
43	0.00423729
45	0
47	0
49	0
51	0
53	0
55	0.00423729
57	0
59	0.00423729
61	0.00847458
63	0.00847458
65	0.0254237
67	0.0508475
69	0.0423729
71	0.029661
73	0.029661
75	0.0254237
77	0.00847458
79	0.0127119

## Sheet: Figure 4c
Frequency of variant allele (%)	Density
21	0.00314465
23	0.00157233
25	0.00890985
27	0.00681342
29	0.0141509
31	0.0199161
33	0.019392
35	0.0167715
37	0.0188679
39	0.0120545
41	0.0151992
43	0.0204403
45	0.0293501
47	0.0319707
49	0.0429769
51	0.0361635
53	0.0314465
55	0.0230608
57	0.0183438
59	0.0120545
61	0.019392
63	0.0162474
65	0.0178197
67	0.0199161
69	0.0167715
71	0.00890985
73	0.0131027
75	0.000524109
77	0.00262055
79	0.00209644

## Sheet: Figure 4d
Chromosome	PacBio subread depth	Illumina PE read depth
I	73.82	146.23
II	71.95	148.03
III	71.86	149.4
IV	72.93	147.17
V	71.65	145.58
VI	73.31	149.97
VII	72.79	150.8
VIII	63.22	136.33
IX	72.31	149.03
X	70.13	152.38
XI	71.63	154.24
XII	72.13	150.8
XIII	69.12	148.6
XIV	74.29	154.34
XV	67.07	144.15
XVI	71.63	152.52
XVII	107.22	227.25
XVIII	70.9	153.12
XIX	71.43	152.68
XX	70.24	151.35

## Sheet: Figure 5a
	Number of SNPs + small indels
Chromosome IV position (kb)	Allelic Frequencies 40-60%	Allelic Frequencies 20-39% + 61-80%
0	19	25
5	10	1
10	3	0
15	1	1
20	0	2
25	3	1
30	4	2
35	11	3
40	12	3
45	4	2
50	6	0
55	6	1
60	5	1
65	7	1
70	18	1
75	16	0
80	4	0
85	2	0
90	1	0
95	6	1
100	7	6
105	3	6
110	2	1
115	1	1
120	1	1
125	2	0
130	1	0
135	1	1
140	2	1
145	3	0
150	5	0
155	7	1
160	10	1
165	9	0
170	5	0
175	7	1
180	7	1
185	8	0
190	8	0
195	4	1
200	2	1
205	1	0
210	5	0
215	5	1
220	2	1
225	1	0
230	0	0
235	5	0
240	7	1
245	6	1
250	6	0
255	4	0
260	8	0
265	11	1
270	5	1
275	1	0
280	1	0
285	0	0
290	0	1
295	3	4
300	5	3
305	3	0
310	3	0
315	6	0
320	8	1
325	17	2
330	15	1
335	9	0
340	9	0
345	9	0
350	10	1
355	5	1
360	3	0
365	11	1
370	12	1
375	6	0
380	8	2
385	6	2
390	2	0
395	1	1
400	3	1
405	6	0
410	11	0
415	10	0
420	4	1
425	1	1
430	2	0
435	6	0
440	7	0
445	3	0
450	1	0
455	7	0
460	6	1
465	1	1
470	2	0
475	7	0
480	8	0
485	6	1
490	6	1
495	2	0
500	5	2
505	6	2
510	3	2
515	5	6
520	4	7
525	3	3
530	3	0
535	2	0
540	1	4
545	0	5
550	0	8
555	1	10
560	1	5
565	0	4
570	0	3
575	0	4
580	0	5
585	0	3
590	0	1
595	0	1
600	1	2
605	1	3
610	0	4
615	1	5
620	1	3
625	0	2
630	0	3
635	0	5
640	0	9
645	0	8
650	0	3
655	0	1
660	0	1
665	1	0
670	1	2
675	0	3
680	0	1
685	1	0
690	1	0
695	1	1
700	2	2
705	1	2
710	0	6
715	0	8
720	0	7
725	0	5
730	0	3
735	0	2
740	2	3
745	4	5
750	2	5
755	0	7
760	0	5
765	1	2
770	1	2
775	0	5
780	0	7
785	0	6
790	0	7
795	0	5
800	0	4
805	0	5
810	1	4
815	1	6
820	1	9
825	1	9
830	1	8
835	2	5
840	4	4
845	3	3
850	0	8
855	1	10
860	1	2
865	0	3
870	0	11
875	2	13
880	2	6
885	0	1
890	0	3
895	0	5
900	0	3
905	0	3
910	1	5
915	1	4
920	0	5
925	0	8
930	0	8
935	1	6
940	1	3
945	0	2
950	0	2
955	0	3
960	0	2
965	0	0
970	0	0
975	0	0
980	0	0
985	0	0
990	0	0
995	0	0
1000	0	0
1005	0	0
1010	0	0
1015	0	0
1020	0	0
1025	0	0
1030	0	0
1035	0	0
1040	0	0
1045	0	0
1050	0	0
1055	0	0
1060	0	0
1065	0	0
1070	0	0
1075	0	0
1080	0	0
1085	0	0
1090	0	0
1095	0	1
1100	0	1
1105	0	0
1110	0	0
1115	0	0
1120	0	0
1125	0	0
1130	0	0
1135	0	0
1140	0	0
1145	0	0
1150	0	0
1155	0	0
1160	0	1
1165	0	42
1170	0	41
1175	0	0
1180	0	0
1185	0	0
1190	0	1
1195	0	1
1200	0	0
1205	0	0
1210	0	0
1215	0	0
1220	0	1
1225	0	1
1230	0	0
1235	0	0
1240	0	0
1245	0	0
1250	0	0
1255	0	1
1260	0	1
1265	0	0
1270	0	0
1275	0	1
1280	0	2
1285	0	1
1290	0	0
1295	1	0
1300	1	0
1305	0	0
1310	0	0
1315	0	0
1320	0	0
1325	0	0
1330	0	0
1335	0	0
1340	0	0
1345	0	0
1350	0	0
1355	0	0
1360	0	0
1365	0	0
1370	0	0
1375	0	0
1380	0	0
1385	0	0
1390	0	0
1395	0	0
1400	0	0
1405	0	0
1410	0	0
1415	0	0
1420	0	0
1425	0	0
1430	0	0
1435	0	0
1440	0	0
1445	0	0
1450	0	0
1455	0	0

## Sheet: Figure 5b
Frequency of variant allele (%)	Density
21	0.00230061
23	0.00153374
25	0.00306748
27	0.00613497
29	0.00460123
31	0.00613497
33	0.0053681
35	0.00153374
37	0.0107362
39	0.00996933
41	0.0199387
43	0.0352761
45	0.0460123
47	0.0483129
49	0.0690184
51	0.053681
53	0.0498466
55	0.0352761
57	0.0329755
59	0.0115031
61	0.0107362
63	0.00690184
65	0.00230061
67	0.00766871
69	0.00230061
71	0.00613497
73	0.00690184
75	0.000766871
77	0.000766871
79	0.00230061

## Sheet: Figure 5c
Frequency of variant allele (%)	Density
21	0.00717703
23	0.00478469
25	0.0155502
27	0.0119617
29	0.027512
31	0.0478469
33	0.0382775
35	0.034689
37	0.0239234
39	0.0203349
41	0.00598086
43	0.00598086
45	0.00239234
47	0.00119617
49	0.00358852
51	0.00239234
53	0.00239234
55	0.00239234
57	0.00598086
59	0.0119617
61	0.0251196
63	0.0287081
65	0.0334928
67	0.0442584
69	0.0406699
71	0.0203349
73	0.0143541
75	0.00598086
77	0.00717703
79	0.00358852
